# Supplementary material for: DIA-based serum proteomics of the complement–coagulation cascade identifies candidate biomarkers for myasthenia gravis
Source: Front Neurosci. 2026 Jul 13;20:1810549. doi: 10.3389/fnins.2026.1810549 (PMC13403498; doi:10.3389/fnins.2026.1810549)
Supplement: Supplementary file 1 [file Data_Sheet_1.CSV]

Protein accession	Protein description	Gene name	MW [kDa]	Coverage [%]	Peptides	Unique peptides	Intensity HC_1	Intensity HC_2	Intensity HC_3	Intensity HC_4	Intensity HC_5	Intensity HC_6	Intensity HC_7	Intensity HC_8	Intensity HC_9	Intensity HC_10	Intensity MG_1	Intensity MG_2	Intensity MG_3	Intensity MG_4	Intensity MG_5	Intensity MG_6	Intensity MG_7	Intensity MG_8	Intensity MG_9	Intensity MG_10	HC_1	HC_2	HC_3	HC_4	HC_5	HC_6	HC_7	HC_8	HC_9	HC_10	MG_1	MG_2	MG_3	MG_4	MG_5	MG_6	MG_7	MG_8	MG_9	MG_10	MG/HC Ratio	MG/HC P value	MG/HC FDR
A0M8Q6	Immunoglobulin lambda constant 7 OS=Homo sapiens OX=9606 GN=IGLC7 PE=1 SV=3	IGLC7	11.25359	18.9	2	2	3315.9365234375	1583.58752441406	503.4414063	727.667724609375	1746.51245117188	3047.2333984375	1438.27856445312	NA	NA	1253.23913574219	NA	NA	NA	NA	NA	NA	NA	677.862976074219	NA	672.394165039062	2.21562370153536	1.05811255063177	0.336386629882005	0.486208902399463	1.16697480620997	2.03608316804848	0.961020832060166	NA	NA	0.837382233711634	NA	NA	NA	NA	NA	NA	NA	0.452930647365466	NA	0.449276528155684	0.396670793862721	0.149887935409104	0.356426441182988
A1L4H1	Soluble scavenger receptor cysteine-rich domain-containing protein SSC5D OS=Homo sapiens OX=9606 GN=SSC5D PE=1 SV=3	SSC5D	165.74273	9	13	13	38285.73828	27676.498046875	40011.57031	26592.61328	25674.146484375	19922.232421875	27078.67578	25517.76172	20725.912109375	23023.05078	43512.60938	43598.34766	50363.23047	52794.64844	18548.0625	17629.908203125	35730.1875	34340.07031	18041.91797	53564.13672	1.19153042148623	0.861349182841961	1.24524184145425	0.827616473754825	0.799031909926848	0.620020588873137	0.842743732141201	0.794164896410475	0.645032743262119	0.716524393489797	1.35420133230005	1.35686968283948	1.56740666164003	1.64307735801871	0.577253612455516	0.548678774266209	1.11199645828711	1.06873317037114	0.561501360214148	1.66702540596677	1.34102777326252	0.166359747347961	0.380430214690055
A6NGU5	Putative glutathione hydrolase 3 proenzyme OS=Homo sapiens OX=9606 GN=GGT3P PE=5 SV=2	GGT3P	61.50157	5.1	4	1	3607.28149414062	2682.97534179688	3022.5556640625	2224.17822265625	2169.04907226562	2670.20288085938	4549.1943359375	2109.925781	3267.92602539062	3981.78637695312	2627.36181640625	2614.80590820312	4374.66943359375	3430.17163085938	2362.83862304688	2306.6279296875	2030.27868652344	1808.74719238281	1751.34887695312	2856.8115234375	1.27807341584027	0.950588265782803	1.07090285258041	0.7880347189664	0.768502253405682	0.946062934780609	1.61179668226529	0.747554648782423	1.15783849548989	1.41076190594078	0.930884184335772	0.926435578782751	1.54996185222777	1.21532272440946	0.837162620921622	0.817246960614751	0.719335383226275	0.640845940721606	0.620509501443481	1.01217907948197	0.863912717811027	0.231939134470511	0.449057876962075
A6NL88	Protein shisa-7 OS=Homo sapiens OX=9606 GN=SHISA7 PE=2 SV=3	SHISA7	56.21358	1.9	1	1	3279.34326171875	2498.212891	5954.03466796875	2642.94848632812	8522.326172	1174.3447265625	8436.5087890625	2300.6943359375	2279.31713867188	7424.2802734375	961.776306152344	1973.32141113281	1567.95104980469	3050.06127929688	1941.32507324219	3872.77758789062	1101.42993164062	5628.9033203125	NA	1523.25891113281	0.942157405447036	0.717738152867833	1.71059794813156	0.759320781595762	2.4484697311799	0.337389987072791	2.42381434249988	0.660990946442578	0.654849264067749	2.1330004459696	0.276318944650522	0.566936496867837	0.450473334157062	0.876284546025443	0.557743928635429	1.11265146490584	0.31644152010252	1.61718750509768	NA	0.437633254282989	0.539699647855413	0.0643465490491434	0.220506318001053
A8K7I4	Calcium-activated chloride channel regulator 1 OS=Homo sapiens OX=9606 GN=CLCA1 PE=1 SV=3	CLCA1	100.22555	2.2	2	2	NA	1414.72009277344	1849.10559082031	2112.63720703125	NA	7659.929688	NA	10149.9501953125	9779.841797	5017.91748046875	NA	NA	12242.2392578125	10669.6552734375	4218.394531	5982.64404296875	10154.5869140625	10664.5	5763.25341796875	12423.41016	NA	0.192736280625209	0.251915368897684	0.287817950472017	NA	1.04356074771308	NA	1.38279201600972	1.33236980421859	0.683622687349962	NA	NA	1.66783780984481	1.45359473118391	0.574698610923773	0.815053498594098	1.38342370557909	1.45289239562437	0.78516452388982	1.69251986907387	1.66132262545439	0.0528885299855157	0.197233533361369
M0R2J8	Doublecortin domain-containing protein 1 OS=Homo sapiens OX=9606 GN=DCDC1 PE=1 SV=1	DCDC1	200.59142	0.4	1	1	219885.9688	288903.8438	205985.3906	315480.5938	308905.0625	290039.6563	222245.5313	172415.8438	182240.2188	240180.0469	228763.9688	446296.8438	342023.4375	386915.5	225997.2344	223427.9844	323134.8125	338643.6875	65495.875	343299.5313	0.818899299572852	1.07593566172366	0.767130768115703	1.17491279102229	1.150424198	1.08016565450576	0.827686781964442	0.642111065498068	0.678699001745096	0.894478502995941	0.851962746153537	1.66209865425281	1.27376364666856	1.44095066067684	0.841658874311821	0.832090473756806	1.20341863161223	1.2611767821066	0.243919730155183	1.2785160748658	1.19528275490604	0.598699432406257	0.780240550619767
O00115	Deoxyribonuclease-2-alpha OS=Homo sapiens OX=9606 GN=DNASE2 PE=1 SV=2	DNASE2	39.58084	3.3	1	1	7059.9287109375	2349.53442382812	7984.37255859375	7352.54345703125	4470.33740234375	NA	NA	6228.63720703125	NA	NA	NA	NA	NA	5671.18896484375	4726.67138671875	8244.1728515625	7217.01513671875	6426.7294921875	NA	6486.9423828125	1.14148939731625	0.379886078633394	1.29095873244977	1.18880101246712	0.722789557250934	NA	NA	1.00708146252819	NA	NA	NA	NA	NA	0.916950062614222	0.764235092654512	1.33296472032668	1.16688802339782	1.03911014900001	NA	1.0488457113611	1.09387313433602	0.48113478129352	0.698365694524247
O00142	Thymidine kinase 2, mitochondrial OS=Homo sapiens OX=9606 GN=TK2 PE=1 SV=4	TK2	31.00477	2.6	1	1	93327.44531	35428.27734	15026.4404296875	26534.72656	29519.302734375	17023.267578125	30421.998046875	35880.91016	35318.36328	32349.90234	75910.39063	75980.79688	40051.80469	14300.1982421875	32449.072265625	67834.0625	88513.70313	54416.33984	59386.03516	35678.87109	2.0847098097953	0.791382182115426	0.335654401180513	0.592721729174674	0.659389955254958	0.380258698778872	0.679553989177924	0.801492906364809	0.788926967322383	0.722618716671365	1.69565485770492	1.69722756334959	0.894660620490097	0.319431904062984	0.724833933302198	1.51524918590134	1.97718243104295	1.21552965588598	1.32654065093649	0.796979841487213	1.55209158485703	0.0697872911438747	0.231098898542011
O00151	PDZ and LIM domain protein 1 OS=Homo sapiens OX=9606 GN=PDLIM1 PE=1 SV=4	PDLIM1	36.07171	24.3	8	8	49289.42578	52812.39453	105684.6328	90189.45313	67961.89063	74917.86719	46836.01563	39413.58203	69739.13281	75751.32813	10098.62109	5316.71826171875	45864.47266	29999.68359	2950.5869140625	5973.55126953125	11044.0068359375	12175.380859375	7261.62841796875	44412.04688	1.16290825896931	1.24602729293103	2.4934665071823	2.12788155367161	1.60345637325412	1.76757195109892	1.10502381645207	0.929902901752622	1.64538767160612	1.78723618115201	0.238261446303782	0.125439797262107	1.08210175306028	0.707796434319774	0.0696145641135733	0.140936762735772	0.260566370130261	0.287259401647363	0.171326963683851	1.04783399867313	0.260329780400391	0.000198620396486806	0.00617251078312842
O00187	Mannan-binding lectin serine protease 2 OS=Homo sapiens OX=9606 GN=MASP2 PE=1 SV=4	MASP2	75.70236	18.4	14	14	396574.25	443180.9688	216621	255040.3906	233980.0313	209356.1406	260355.0156	314539.25	286308.9375	261665.7188	85783.44531	102102.0938	290515.8125	316850.875	342690.9375	347433.5	385082.9688	370786.7188	278737.7188	309252.7188	1.38981630801919	1.55315212163294	0.759160229035106	0.89380310016147	0.819995910430619	0.733700129104661	0.912428496278355	1.10232013087619	1.00338544539679	0.917021927591903	0.300632810257814	0.357822412767986	1.0181286706082	1.11042134804554	1.20097927071131	1.21759984227969	1.34954447977698	1.29944248401321	0.976851692158068	1.08379319085398	0.983185797490353	0.635996185600749	0.79878484657835
O00194	Ras-related protein Rab-27B OS=Homo sapiens OX=9606 GN=RAB27B PE=1 SV=4	RAB27B	24.60784	3.7	1	1	1204.84912109375	NA	947.752685546875	NA	1118.52209472656	968.088439941406	1382.04150390625	636.227416992188	1760.74133300781	NA	NA	NA	889.797912597656	947.603210449219	NA	NA	NA	211.902450561523	NA	695.759948730469	1.2313470242528	NA	0.968596340109659	NA	1.14312143221076	0.989379332951875	1.41243634861432	0.650219785154674	1.79946481507155	NA	NA	NA	0.909366984364696	0.968443577648803	NA	NA	NA	0.216562760733014	NA	0.711061598887851	0.599117960002743	0.0725490112300001	0.23384028139813
O00233	26S proteasome non-ATPase regulatory subunit 9 OS=Homo sapiens OX=9606 GN=PSMD9 PE=1 SV=3	PSMD9	24.68181	4.9	1	1	NA	NA	NA	NA	NA	NA	NA	NA	NA	NA	5065.0615234375	12206.66406	588.333068847656	NA	NA	NA	NA	NA	NA	NA	NA	NA	NA	NA	NA	NA	NA	NA	NA	NA	0.850791414743833	2.05038476610426	0.0988238191519086	NA	NA	NA	NA	NA	NA	NA	NA	NA	NA
O00241	Signal-regulatory protein beta-1 OS=Homo sapiens OX=9606 GN=SIRPB1 PE=1 SV=5	SIRPB1	43.21111	5.5	2	2	2493.070313	3101.45166015625	2676.58422851562	1882.46728515625	2991.3251953125	1101.07006835938	2848.65625	3171.5009765625	807.759094238281	2060.68701171875	1683.77099609375	1364.335938	2308.3017578125	3545.55493164062	1706.36352539062	2144.87329101562	4225.07177734375	3404.75415039062	2266.599609	2689.98193359375	1.02861783855929	1.27963037667676	1.10433398931969	0.776688655874398	1.23419321204174	0.454291364402963	1.17532931982776	1.30853207915707	0.333273959192432	0.850220472849715	0.694708397892717	0.562912436148954	0.952384035443724	1.46286329430486	0.704029867301911	0.884954955953749	1.74322568343895	1.40477018936888	0.935178113262554	1.10986175898187	1.09531344775998	0.550056869116367	0.751599690382229
O00299	Chloride intracellular channel protein 1 OS=Homo sapiens OX=9606 GN=CLIC1 PE=1 SV=4	CLIC1	26.92272	8.7	4	4	2043.78466796875	NA	1240.50231933594	NA	NA	424.429504394531	841.665710449219	4019.41577148438	12572.189453125	NA	3635.232422	NA	NA	NA	NA	NA	NA	NA	NA	2512.304688	0.599141158436137	NA	0.363656704298661	NA	NA	0.12442268939719	0.246736643384111	1.17830290994259	3.68557229686541	NA	1.06567849273057	NA	NA	NA	NA	NA	NA	NA	NA	0.736489104945327	0.872321554064666	0.621352575574536	0.791881515874172
O00391	Sulfhydryl oxidase 1 OS=Homo sapiens OX=9606 GN=QSOX1 PE=1 SV=3	QSOX1	82.57773	27.6	19	19	156508.9219	192734.2344	119703.0234	171521.5781	188571.7813	170639.3594	187547.0469	214092.7813	171072.3438	200695.0625	261314.7031	320344.1875	239579.375	218334.0625	207473.2656	215222.2344	287848.6875	307154.625	188845.4688	242544.625	0.734482400716712	0.904484558887371	0.561755604563191	0.804935456501233	0.884950537903171	0.800795282652392	0.880141550946836	1.00471831295476	0.802827239677032	0.94184401471196	1.22632657738909	1.50334667871882	1.12432462254612	1.02462226729356	0.973653516970059	1.01001873565788	1.35084819769579	1.4414492391777	0.886234928911926	1.13824027612442	1.40357605212751	0.000318583995462495	0.00727063304846475
O00462	Beta-mannosidase OS=Homo sapiens OX=9606 GN=MANBA PE=1 SV=3	MANBA	100.89517	7.4	8	8	10598.6689453125	8124.496094	22575.955078125	18029.451171875	11626.84375	11114.93359	16225.181640625	11247.83594	8085.80029296875	14015.0830078125	11125.3232421875	10923.8349609375	9471.4326171875	9002.2919921875	10586.29688	10456.302734375	18730.56641	17337.75391	9558.0830078125	9718.4267578125	0.852824334386009	0.653739446823507	1.81657941784714	1.45074393533159	0.935556656526129	0.894365688063771	1.30556297251627	0.905059705721249	0.650625780313582	1.12772687770275	0.895201693514921	0.878988892621691	0.762121003978269	0.724371495684965	0.851828812902729	0.841368804478593	1.50715933392258	1.39508635576221	0.769093347589561	0.781995444312489	0.888077625370129	0.462161255091355	0.678956898388754
O00468	Agrin OS=Homo sapiens OX=9606 GN=AGRN PE=1 SV=6	AGRN	217.31953	1	3	3	3432.71899414062	8205.4072265625	3529.07080078125	8510.1435546875	4205.810547	NA	8945.9599609375	5837.67919921875	5659.36572265625	NA	4500.5869140625	4821.037109	6220.189453	NA	6195.53271484375	6089.6005859375	9183.6552734375	8195.7880859375	5423.572266	6683.11572265625	0.552410507142664	1.32045564320136	0.56791592732454	1.36949535482694	0.676820310986983	NA	1.43962913577685	0.939428870373915	0.910733763612657	NA	0.72425721530967	0.77582568194172	1.00098435560539	NA	0.997016468539281	0.97996933443023	1.47788026799819	1.3189076824274	0.872788687595107	1.07548079290711	1.0541901641661	0.548768678912445	0.750685822620635
O00533	Neural cell adhesion molecule L1-like protein OS=Homo sapiens OX=9606 GN=CHL1 PE=1 SV=4	CHL1	135.07147	15.4	18	18	55705.90234	53339.25781	42646.76563	61502.6875	50843.97266	46816.43359	42863.54688	54911.28906	40474.46484	47399.26172	60582.35938	56538.46484	62844.21875	67572.39063	32019.822265625	35024.00781	60760.04297	60773.09375	34858.08594	61757.79688	1.08247317204365	1.03648470214986	0.828708946829855	1.19511589304331	0.987996496688766	0.909733641208727	0.832921424816102	1.0670323027118	0.786496951002156	0.921059116296301	1.1772321417194	1.09865146792221	1.22118443383495	1.31306193679534	0.622206931722627	0.680584053742235	1.1806848768023	1.18093847866463	0.677359871549936	1.20007316045584	1.0729636250028	0.672303146720064	0.81466606308936
O00584	Ribonuclease T2 OS=Homo sapiens OX=9606 GN=RNASET2 PE=1 SV=2	RNASET2	29.4808	15.2	4	4	9277.134766	7145.9736328125	11756.2197265625	7022.06103515625	6225.07470703125	6199.736328	7632.6728515625	2924.94946289062	2872.67602539062	6151.9521484375	2615.421875	4022.61596679688	5227.800781	3935.80053710938	3236.90551757812	3368.63037109375	4404.5498046875	3073.8720703125	2895.55590820312	4992.5771484375	1.76737322599753	1.36136886995694	2.23966003605541	1.33776246420837	1.18592977734977	1.18110260025248	1.45408921843349	0.557227797020203	0.547269261739388	1.17199930683921	0.498260153953024	0.766342619547795	0.995940596429158	0.749803540412964	0.616658083705854	0.641752790766119	0.839104270234551	0.585598822746639	0.551628074381261	0.951128489969833	0.562038398389828	0.00443946478767866	0.0368536391963461
O00592	Podocalyxin OS=Homo sapiens OX=9606 GN=PODXL PE=1 SV=2	PODXL	58.63525	7.2	4	4	31220.744140625	33802.91406	19896.29297	27001.76953	24582.16406	27242.923828125	24002.525390625	22245.560546875	26559.060546875	22632.607421875	40341.63281	38903.36719	31667.33984	38363.30469	27330.837890625	25688.02734	18848.396484375	28290.591796875	27510.62891	32816.55078	1.09749171567345	1.18826181663435	0.699407310968019	0.949183601633317	0.864128071079965	0.957660812869131	0.84375223898572	0.781990278666649	0.933621210147153	0.795595999817193	1.41811507147417	1.36755623145211	1.11319073560159	1.34857160645322	0.960751224643121	0.903002089725154	0.662570978518518	0.994489112390134	0.967071354275913	1.15358853899112	1.19512630109586	0.0779861462644941	0.243623061606616
O00602	Ficolin-1 OS=Homo sapiens OX=9606 GN=FCN1 PE=1 SV=2	FCN1	35.0784	3.7	2	1	409.548675537109	NA	1571.52746582031	NA	NA	NA	NA	1276.83447265625	938.257507324219	NA	7239.09228515625	17746.98828	668.623718261719	698.207092285156	NA	NA	NA	NA	NA	2238.22216796875	0.112419683612667	NA	0.431378810502654	NA	NA	NA	NA	0.350486611276455	0.257548414684204	NA	1.98710559440308	4.87148641132659	0.183534879619203	0.1916554126512	NA	NA	NA	NA	NA	0.61438418192395	5.45090334193874	0.220333044476254	0.436345833178463
O00754	Lysosomal alpha-mannosidase OS=Homo sapiens OX=9606 GN=MAN2B1 PE=1 SV=3	MAN2B1	113.7441	2.7	3	3	3437.65307617188	2471.13232421875	3847.53979492188	3632.66186523438	2526.24780273438	1785.03454589844	2742.97900390625	3275.0048828125	2175.47778320312	4096.28173828125	1749.91174316406	1174.97485351562	1262.33166503906	943.627807617188	3635.11401367188	2285.871094	3479.02783203125	4300.95947265625	3716.55712890625	1500.18469238281	1.2722960203004	0.914580893439176	1.42399755314395	1.34446994266843	0.934979462584632	0.660651990914214	1.01519297995124	1.21209894847993	0.805157374665487	1.51605843817379	0.647652830978476	0.434865240021747	0.467196519875958	0.349242310865495	1.34537749751154	0.846014600966223	1.28760906558286	1.59181089519002	1.37552008290266	0.555227351783769	0.801885629365098	0.122771468843965	0.315252161523064
O14594	Neurocan core protein OS=Homo sapiens OX=9606 GN=NCAN PE=1 SV=3	NCAN	143.09322	0.8	1	1	NA	NA	1370.513672	NA	NA	NA	NA	NA	NA	NA	NA	1212.76538085938	NA	NA	NA	NA	NA	NA	NA	NA	NA	NA	1.06106513767789	NA	NA	NA	NA	NA	NA	NA	NA	0.938934862322113	NA	NA	NA	NA	NA	NA	NA	NA	0.884898418561699	NA	NA
O14618	Copper chaperone for superoxide dismutase OS=Homo sapiens OX=9606 GN=CCS PE=1 SV=1	CCS	29.0406	2.9	1	1	1556.3505859375	2081.91137695312	3347.7548828125	NA	5447.292969	1733.06164550781	4627.45458984375	12666.6357421875	4313.3701171875	5815.5	16485.376953125	20385.32813	4174.86279296875	3850.31201171875	NA	NA	1460.00720214844	2137.89892578125	NA	3591.107422	0.265832028865352	0.355600293567488	0.571812341437106	NA	0.930423360129045	0.296015112235494	0.79039109389319	2.16352119417604	0.736743982917213	0.993314859669115	2.81578022436348	3.48191029933681	0.713086277935786	0.657651472032107	NA	NA	0.249376123999307	0.365163231269737	NA	0.613378104172725	1.61017954562144	0.55804605332235	0.756609260483005
O14745	Na(+)/H(+) exchange regulatory cofactor NHE-RF1 OS=Homo sapiens OX=9606 GN=SLC9A3R1 PE=1 SV=4	SLC9A3R1	38.86843	6.7	2	2	3336.28881835938	4861.94384765625	9276.7451171875	5139.24755859375	885.039184570312	1041.98559570312	4424.45751953125	685.536193847656	891.749450683594	NA	NA	NA	1213.52661132812	NA	NA	NA	NA	NA	NA	NA	1.05058388927123	1.53100650302837	2.92120961211786	1.61832832287289	0.278695268696957	0.328117060391884	1.39324382325817	0.215872581775709	0.280808304424721	NA	NA	NA	0.382134634162212	NA	NA	NA	NA	NA	NA	NA	0.357585761147773	NA	NA
O14786	Neuropilin-1 OS=Homo sapiens OX=9606 GN=NRP1 PE=1 SV=3	NRP1	103.13434	15.9	14	14	60690.65234	67786.05469	36427.74609	80425.64844	74004.22656	46733.78516	51760.13672	72216.42188	61251.88672	48480.33594	62457.34766	62961.86719	31413.36719	33095.87109	49922.19922	57285.99219	72303.10156	66536.82813	50426.87109	30976.88281	1.0865194461966	1.21354547619226	0.652150751120531	1.43982685348931	1.32486681483455	0.836655471736229	0.926640148209052	1.29286049287301	1.0965669912264	0.867923242213463	1.11814785581829	1.12718005864558	0.562380416120998	0.592501582097073	0.893736319406335	1.02556723486587	1.29441228318044	1.19118109386244	0.902771249580264	0.554566218331323	0.862621306093083	0.21511701987609	0.430945170396398
O14791	Apolipoprotein L1 OS=Homo sapiens OX=9606 GN=APOL1 PE=1 SV=5	APOL1	43.9742	31.7	14	14	421871.75	509849.4063	276230.3438	270988.5625	264453.7813	393757.9063	435967.125	294157.0625	452985.3125	493499.3125	396203.8125	421334.2813	351395.9063	333356.7188	312248.3438	313397.3125	418431	409528.875	283701.4375	318060.75	1.14461476141839	1.38331413870247	0.749463146105248	0.735241240526417	0.717511190857554	1.06833679173576	1.18285807657929	0.798101593465247	1.22903151347115	1.33895336162549	1.07497298010057	1.14315651097842	0.953400983582672	0.904457388055136	0.84718652880809	0.850303889929469	1.13527938107982	1.11112629739267	0.769733581824612	0.862956643761534	0.932847875265636	0.615123450377065	0.788499460223148
O14793	Growth/differentiation factor 8 OS=Homo sapiens OX=9606 GN=MSTN PE=1 SV=1	MSTN	42.75016	2.1	1	1	NA	665.61083984375	465.381378173828	1096.02526855469	595.070129394531	NA	NA	373.411743164062	NA	NA	NA	NA	561.548645019531	478.813537597656	917.594360351562	NA	874.380920410156	NA	NA	NA	NA	0.993805528415006	0.694848338946997	1.63644566159392	0.88848310301819	NA	NA	0.557530966320566	NA	NA	NA	NA	0.838433082047418	0.714903532605029	1.37003530227044	NA	1.30551448478243	NA	NA	NA	1.10794008426482	0.610658736464044	0.788444896007193
O14818	Proteasome subunit alpha type-7 OS=Homo sapiens OX=9606 GN=PSMA7 PE=1 SV=1	PSMA7	27.88684	11.3	3	2	27242.298828125	27148.82422	32887.60938	25512.45703	18361.41797	5180.57666015625	22271.763671875	64894.78125	24754.470703125	38219.71094	28127.08984	35389.94141	11427.970703125	8395.1572265625	17477.66016	17473.068359375	34315.17578	28216.03516	17565.533203125	9627.7216796875	1.10183580524821	1.09805515251619	1.33016474810051	1.03187101845701	0.742641723473417	0.209532422061982	0.900798673949029	2.6247195218775	1.0012136763037	1.54582571180438	1.13762186087179	1.4313734987293	0.46221309668004	0.339548614501101	0.706897456547785	0.70671173777863	1.38790377338247	1.1412193226954	0.710451549760475	0.389400635261082	0.726123202799221	0.296018763479267	0.523758746477185
O14960	Leukocyte cell-derived chemotaxin-2 OS=Homo sapiens OX=9606 GN=LECT2 PE=1 SV=2	LECT2	16.38996	6	1	1	12681.412109375	13253.30078	10803.216796875	8551.5751953125	6516.22314453125	14133.2001953125	23242.15234	6915.13525390625	11538.591796875	12281.8896484375	7999.6689453125	8774.0498046875	8275.2841796875	6251.81298828125	10263.40625	10954.09766	8195.357422	6837.2529296875	12525.9970703125	6924.66064453125	1.22574107936366	1.28101784443478	1.04420126899053	0.826565442377889	0.629835409626623	1.36606585393264	2.24650540924396	0.668392863268167	1.11528005252526	1.18712463126814	0.773220108534315	0.84806906243805	0.799860116126382	0.604278445818389	0.992025063638025	1.05878488679512	0.792134674389598	0.660865029354413	1.21071920355939	0.669313554314665	0.725516878587054	0.0554753670430681	0.204365181933734
O14983	Sarcoplasmic/endoplasmic reticulum calcium ATPase 1 OS=Homo sapiens OX=9606 GN=ATP2A1 PE=1 SV=1	ATP2A1	110.25248	6.8	7	3	NA	NA	NA	NA	34727.97266	NA	NA	NA	NA	NA	NA	NA	1681.80908203125	NA	NA	NA	NA	NA	NA	NA	NA	NA	NA	NA	1.90761773338163	NA	NA	NA	NA	NA	NA	NA	0.0923822666183684	NA	NA	NA	NA	NA	NA	NA	0.0484280812668912	NA	NA
O15031	Plexin-B2 OS=Homo sapiens OX=9606 GN=PLXNB2 PE=1 SV=3	PLXNB2	205.12721	4.8	8	8	8710.6455078125	9145.626953	13694.642578125	17445.51953	4339.585938	6520.40625	4820.054688	7141.7685546875	8134.17822265625	12803.2958984375	10727.2783203125	11662.908203125	15761.8427734375	15260.396484375	11259.41406	10214.77344	25268.001953125	25388.158203125	9984.2548828125	14941.1533203125	0.716265572706174	0.75203355726758	1.12609346809366	1.43452342619159	0.356838767464856	0.53616491599209	0.396347116654076	0.587258767374958	0.668863383077577	1.05279913652736	0.882090786817788	0.959026471234361	1.2960767753544	1.25484346915515	0.925847648670736	0.839948146175006	2.0777564502956	2.08763674965381	0.820992891430159	1.22859249986307	1.62219833941663	0.0101234882690907	0.0628887906682247
O15117	FYN-binding protein 1 OS=Homo sapiens OX=9606 GN=FYB1 PE=1 SV=2	FYB1	85.3871	5.2	4	4	20139.681640625	21302.89844	33244.63281	23043.98047	29868.89453	12416.6005859375	22845.42188	17511.70313	22446.548828125	18119.224609375	9401.1279296875	9949.9287109375	12474.9326171875	11671.47656	2334.93920898438	1796.90197753906	3070.85229492188	985.138061523438	1453.13366699219	11639.57031	1.40976141955399	1.49118565416074	2.32709739819138	1.61305998761514	2.09079844985954	0.869151994575568	1.59916104670909	1.22580504979333	1.57124025616144	1.2683310621457	0.658071348497922	0.696486959143261	0.87323518956583	0.816993915824904	0.163443855397902	0.125781684529956	0.214957175976261	0.0689588672180644	0.101718180939281	0.814760504140684	0.293193276259586	0.00066673457489716	0.0112777524114414
O15143	Actin-related protein 2/3 complex subunit 1B OS=Homo sapiens OX=9606 GN=ARPC1B PE=1 SV=3	ARPC1B	40.94978	9.4	4	4	3070.85522460938	1662.08752441406	2962.46508789062	2297.61938476562	2932.417969	2394.75244140625	1906.91943359375	2454.36303710938	2086.57836914062	4583.570313	1963.875	3124.18872070312	1688.82507324219	1559.9345703125	1788.08044433594	1191.93420410156	1017.40557861328	846.96044921875	642.762634277344	1597.7294921875	1.47024697133821	0.795765013370063	1.41835254500493	1.10004141994982	1.40396675255209	1.14654624414285	0.912984272055296	1.17508627334704	0.999000377192666	2.19449628099159	0.940253141111243	1.49578168573123	0.808566268170526	0.746856790612613	0.856087202264122	0.57066762365447	0.487107779810446	0.40550300949649	0.307738316271763	0.764952032932528	0.585227436728718	0.00284825419007102	0.0285296204823642
O15144	Actin-related protein 2/3 complex subunit 2 OS=Homo sapiens OX=9606 GN=ARPC2 PE=1 SV=1	ARPC2	34.33301	15.7	6	6	5609.3369140625	3025.0712890625	5402.54736328125	4166.9033203125	6687.61865234375	6671.45654296875	4717.431641	6371.560547	4586.58642578125	8684.820313	3753.67041015625	5925.251953	2189.38427734375	2188.8525390625	2351.79931640625	3181.732422	2277.31274414062	2142.01196289062	1938.38989257812	3579.87353515625	1.31286859985462	0.70801971223646	1.26446938401894	0.975266169902104	1.56524107411929	1.56145832292589	1.1041176466706	1.49126748887088	1.07349324727342	2.03268729590411	0.878548764532747	1.3868087003266	0.512426676232265	0.512302222575177	0.550440011533048	0.744686342399387	0.533006385538293	0.501339158206378	0.453681293035098	0.837871503844708	0.528013576168811	0.000253405850916272	0.00683844933568899
O15145	Actin-related protein 2/3 complex subunit 3 OS=Homo sapiens OX=9606 GN=ARPC3 PE=1 SV=3	ARPC3	20.54667	10.1	2	2	NA	16740.380859375	4657.79052734375	5960.13525390625	7291.205078	6881.6455078125	7913.93115234375	7680.10791015625	6507.07080078125	4620.04931640625	8109.8876953125	10217.603515625	2905.035156	5144.21533203125	3643.8935546875	5833.45263671875	3386.53759765625	3525.34985351562	5844.845703	3495.85034179688	NA	2.64265462979165	0.735283850772806	0.940873397996741	1.15099752020736	1.08634400343533	1.24930173185883	1.21239014193083	1.02721323502246	0.729325982391211	1.28023564368941	1.61296194290707	0.458591992013865	0.812071396585005	0.57522897798171	0.920875143020529	0.534602488234183	0.556515541091231	0.922673664806797	0.55185871626299	0.687097621257475	0.0520977329586267	0.196094572502657
O15204	ADAM DEC1 OS=Homo sapiens OX=9606 GN=ADAMDEC1 PE=1 SV=2	ADAMDEC1	52.77542	7.4	3	3	11504.91406	14000.1259765625	15623.5517578125	13970.341796875	12639.3486328125	11295.033203125	11167.7373046875	8672.263672	16240.759765625	9612.580078	14095.4580078125	10291.6669921875	16516.625	18959.79688	11429.31641	8381.6865234375	27733.130859375	27941.791015625	10565.669921875	20587.740234375	0.79009252551196	0.961449588429541	1.0729373030288	0.959404179170353	0.867999085249575	0.775679093361196	0.766937129941268	0.595562093657955	1.11532366341443	0.660137714141377	0.967996453962245	0.706773568356283	1.1342685298032	1.30205177672639	0.784900905407293	0.575606896094735	1.9045548086672	1.91888440982108	0.725590542176201	1.41384973307892	1.33494223963001	0.149832612139606	0.356426441182988
O15389	Sialic acid-binding Ig-like lectin 5 OS=Homo sapiens OX=9606 GN=SIGLEC5 PE=1 SV=1	SIGLEC5	60.71515	3.4	2	2	NA	NA	5628.5439453125	6782.6904296875	NA	NA	13030.9462890625	11708.599609375	NA	NA	NA	NA	6009.49267578125	3906.66552734375	NA	NA	18581.423828125	12560.529296875	NA	8019.669922	NA	NA	0.58747234805771	0.707934967123338	NA	NA	1.36008898362157	1.22207067614984	NA	NA	NA	NA	0.627233403021926	0.407753407048743	NA	NA	1.93941324659197	1.3109897889361	NA	0.837043179448805	1.05683446514506	0.936997859476709	0.97063381147385
O15394	Neural cell adhesion molecule 2 OS=Homo sapiens OX=9606 GN=NCAM2 PE=1 SV=2	NCAM2	93.04626	10.5	10	10	12735.21875	16952.904296875	25535.83984	16647.537109375	16170.8017578125	12329.7490234375	16257.1533203125	13097.521484375	12864.4150390625	13954.787109375	10956.2197265625	12081.1044921875	9054.875	9694.628906	13911.1611328125	13779.2939453125	10724.302734375	11158.55078	15337.583984375	11294.19531	0.927756885975761	1.23501401958359	1.86027831317882	1.21276811109033	1.17803808297831	0.898218537380605	1.18432876854068	0.954150532070317	0.9371687970841	1.01660207705882	0.798157337939863	0.880104857470128	0.65964494193708	0.706250823116258	1.01342393768345	1.00381745242089	0.78126225425889	0.812897094901875	1.11733841680069	0.822778758529533	0.753720762483404	0.00573805763705953	0.0440159864311149
O15467	C-C motif chemokine 16 OS=Homo sapiens OX=9606 GN=CCL16 PE=1 SV=1	CCL16	13.60001	8.3	1	1	25455.810546875	28230.619140625	36678.14844	16133.1103515625	11945.7412109375	12416.6357421875	39237.64844	18522.345703125	8029.72607421875	37096.28125	22141.55859	21422.474609375	22359.86328	21278.904296875	9835.8798828125	13062.3154296875	33289.45313	31444.98047	17304.681640625	23957.728515625	1.13176193633251	1.25512955573052	1.63070557978411	0.717275931046399	0.531106058434955	0.552041966388643	1.74450060786656	0.823501015604565	0.357000548587643	1.64929570877049	0.984410737239659	0.952440359355076	0.994116534483102	0.946057242440545	0.437301905637904	0.58074879904007	1.48004463887816	1.39803963098003	0.769363834050679	1.06515740934838	0.924498293018362	0.969436373155407	0.988189137312324
O15511	Actin-related protein 2/3 complex subunit 5 OS=Homo sapiens OX=9606 GN=ARPC5 PE=1 SV=3	ARPC5	16.32042	21.9	3	2	4129.416016	1867.18041992188	5062.92626953125	3974.61645507812	4921.19384765625	4117.76806640625	4345.7080078125	4670.978516	2874.33862304688	7103.837891	3547.3974609375	2472.13012695312	2621.14770507812	2094.48095703125	1441.63745117188	1983.09680175781	1725.09326171875	2175.755859	455.740539550781	1164.08056640625	1.31617947228825	0.595131255959877	1.61371961566759	1.2668398070329	1.56854487339805	1.31246689123612	1.3851187797013	1.48879309192939	0.916145401128105	2.26422466778005	1.1306711894531	0.787948444431214	0.835445203439292	0.667579345435835	0.459496842297978	0.632077584858951	0.549843447660809	0.693484305767347	0.145259363691291	0.371030416842537	0.456965197591123	0.000844460452203112	0.0127935758508771
O43157	Plexin-B1 OS=Homo sapiens OX=9606 GN=PLXNB1 PE=1 SV=3	PLXNB1	232.29766	2.1	4	4	23544.736328125	20261.34766	25682.42969	21743.83984	18591.169921875	9999.132813	16860.48047	10017.0283203125	19363.869140625	18822.431640625	20327.857421875	24593.888671875	27801.80078	28007.91016	19891.001953125	19821.26953	21590.021484375	22345.69531	14496.9658203125	33640.05078	1.12815386590236	0.970829206504456	1.23058215364717	1.04186331235258	0.890802085303339	0.479111771772871	0.807875524988152	0.479969240977011	0.92782622516475	0.901883067413611	0.974016044027902	1.1784243491232	1.33213252394542	1.34200832314591	0.953083969060377	0.949742716891712	1.0344930545439	1.07070141715538	0.694626935129598	1.61187421295031	1.25761753778149	0.0668726154775223	0.225717851667336
O43278	Kunitz-type protease inhibitor 1 OS=Homo sapiens OX=9606 GN=SPINT1 PE=1 SV=2	SPINT1	58.39801	5.7	3	3	4387.66357421875	4356.070313	2369.3935546875	2547.75952148438	1628.06066894531	NA	2311.3330078125	NA	NA	2453.33056640625	4440.64208984375	3770.65161132812	NA	NA	NA	6957.2548828125	2616.349609	1251.99938964844	NA	3053.58251953125	1.35344302590794	1.34369759328403	0.730876268879394	0.78589602363886	0.502200617906626	NA	0.712966590774148	NA	NA	0.756767944757603	1.36978507248529	1.16311609588009	NA	NA	NA	2.14607340360711	0.807053702328596	0.386198671274015	NA	0.941924989276292	1.28516637335196	0.503639816968369	0.710784534073785
O43396	Thioredoxin-like protein 1 OS=Homo sapiens OX=9606 GN=TXNL1 PE=1 SV=3	TXNL1	32.2513	10.4	2	2	341.571807861328	NA	803.217041015625	531.754760742188	440.431091308594	478.820434570312	461.362335205078	1276.00219726562	477.936401367188	382.260467529297	1435.18151855469	1413.50512695312	NA	NA	NA	NA	138.717926025391	169.739120483398	NA	221.96826171875	0.557832941036983	NA	1.31176201890372	0.868427414875113	0.719283516186867	0.781978503780389	0.753467067269275	2.08388409724761	0.78053475804282	0.624283023177986	2.34384544916046	2.30844497113542	NA	NA	NA	NA	0.226545127169013	0.277206931629222	NA	0.362504180385128	1.17118889749769	0.523630140181878	0.725651970615947
O43447	Peptidyl-prolyl cis-trans isomerase H OS=Homo sapiens OX=9606 GN=PPIH PE=1 SV=1	PPIH	19.20812	4.5	1	1	NA	150.757476806641	NA	1007.28002929688	478.461303710938	NA	NA	1077.03308105469	1127.68640136719	945.14697265625	NA	NA	692.876708984375	NA	542.673522949219	NA	NA	NA	NA	651.278442382812	NA	0.203323521483117	NA	1.35849794659894	0.645290961513532	NA	NA	1.45257245897475	1.52088755470933	1.27470036558155	NA	NA	0.934468627416897	NA	0.731892666545506	NA	NA	NA	NA	0.878365897176385	0.788418171156335	0.910983831359133	0.958708478589969
O43488	Aflatoxin B1 aldehyde reductase member 2 OS=Homo sapiens OX=9606 GN=AKR7A2 PE=1 SV=3	AKR7A2	39.58897	3.1	1	1	1014.316406	393.403259277344	1186.23168945312	1188.63684082031	868.831237792969	554.910705566406	1056.66076660156	2381.70532226562	2310.2236328125	1559.06018066406	3355.3134765625	9429.892578	1854.41491699219	1757.69299316406	438.668579101562	1145.78076171875	1027.13293457031	1655.66345214844	773.872436523438	1322.32153320312	0.575095145875531	0.223051015824988	0.672567339229334	0.673931007279898	0.492608247644388	0.314622194020739	0.599103469060817	1.35037465755364	1.30984610810874	0.883952913019079	1.90238911780576	5.34654217795502	1.05141256774519	0.996573359239289	0.248715458938605	0.649632550791665	0.582361836208618	0.938724848249581	0.43876869094219	0.749727294506933	1.81882611180624	0.273112098480774	0.498511842407678
O43493	Trans-Golgi network integral membrane protein 2 OS=Homo sapiens OX=9606 GN=TGOLN2 PE=1 SV=4	TGOLN2	45.87957	9.6	3	3	6093.17626953125	5136.47607421875	4076.07397460938	4222.373047	4597.5185546875	4950.06103515625	3948.87768554688	NA	2987.88842773438	3341.75	4413.61669921875	3331.22338867188	4665.4091796875	2571.556641	2280.04443359375	2123.79321289062	2714.425781	4874.58935546875	3929.88354492188	4673.9970703125	1.5449903181395	1.3024087032745	1.03353235623304	1.07062805808126	1.16575023276084	1.25514116697371	1.00128037033735	NA	0.757611217586815	0.847336621699253	1.11911994116598	0.844667486281968	1.18296463025693	0.652045819219112	0.578129766644876	0.538510590618252	0.688271825043085	1.23600451159842	0.996464201877934	1.18514218220717	0.813653673270555	0.0896468649456404	0.262473138182557
O43505	Beta-1,4-glucuronyltransferase 1 OS=Homo sapiens OX=9606 GN=B4GAT1 PE=1 SV=1	B4GAT1	47.11906	11.8	4	4	4960.66845703125	5783.37548828125	1694.79748535156	7043.646484	7932.337891	11974.775390625	4465.78076171875	9099.578125	7206.3115234375	7292.7216796875	7560.4169921875	9177.6728515625	9901.3056640625	10170.21094	6841.98681640625	7722.46337890625	11193.0673828125	10949.1767578125	6219.69873046875	9948.736328	0.631374389321213	0.736085307606729	0.215707164589941	0.896487648023191	1.00959679828716	1.52410235939034	0.56838702801759	1.15815854889662	0.917191015037454	0.928188960194657	0.962260167717964	1.16809813883691	1.26019927985096	1.2944244864481	0.870821197862826	0.982884795092778	1.42460963571102	1.39356819527726	0.791618815433142	1.26623606840414	1.32956896205404	0.0553142965033018	0.204365181933734
O43516	WAS/WASL-interacting protein family member 1 OS=Homo sapiens OX=9606 GN=WIPF1 PE=1 SV=3	WIPF1	51.25849	2	1	1	NA	NA	257.419494628906	2697.20751953125	NA	2061.96118164062	NA	NA	NA	NA	NA	NA	NA	NA	NA	NA	NA	NA	NA	NA	NA	NA	0.153940976166461	1.61297324850522	NA	1.23308577532831	NA	NA	NA	NA	NA	NA	NA	NA	NA	NA	NA	NA	NA	NA	NA	NA	NA
O43639	Cytoplasmic protein NCK2 OS=Homo sapiens OX=9606 GN=NCK2 PE=1 SV=2	NCK2	42.91508	3.9	2	1	6298.322266	1458.43969726562	3076.71606445312	2314.46533203125	10001.79688	4758.29931640625	8661.3388671875	3055.4638671875	4582.0439453125	1214.03186035156	NA	NA	3333.83715820312	3044.78393554688	563.187316894531	NA	NA	325.062286376953	NA	3588.05590820312	1.67878126920438	0.38873864225661	0.820080821817329	0.616907310196424	2.6659209459284	1.26829708432808	2.30862963869369	0.814416171900367	1.2213172374562	0.323593150909262	NA	NA	0.888614958036541	0.81156949806589	0.150114312793455	NA	NA	0.086643467050384	NA	0.956375491362983	0.477970374069494	0.072644041244933	0.23384028139813
O43665	Regulator of G-protein signaling 10 OS=Homo sapiens OX=9606 GN=RGS10 PE=1 SV=3	RGS10	21.20992	6.6	1	1	7337.61962890625	4141.84326171875	NA	NA	4381.892578	4629.0595703125	NA	2278.7802734375	5536.720703	NA	NA	663.798706054688	2181.00561523438	1819.83068847656	NA	NA	NA	NA	NA	1452.20483398438	2.13161887992993	1.20322825942209	NA	NA	1.27296390679063	1.34476727814103	NA	0.661998209192445	1.6084478319353	NA	NA	0.19283717688568	0.633594132946325	0.528670829236043	NA	NA	NA	NA	NA	0.421873495520513	0.324146364334587	0.00373293746406403	0.0330242350835446
O43681	ATPase GET3 OS=Homo sapiens OX=9606 GN=GET3 PE=1 SV=2	GET3	38.79277	2.6	1	1	1042.66516113281	NA	727.269592285156	NA	815.947387695312	NA	1102.56762695312	1479.619141	527.163635253906	675.469665527344	NA	NA	NA	364.345245361328	NA	NA	210.525604248047	388.792999267578	NA	275.237884521484	1.50721599423131	NA	1.05129854000238	NA	1.17948599323055	NA	1.5938075079251	2.13885120290954	0.762037029959418	0.976419584591073	NA	NA	NA	0.526676253989439	NA	NA	0.304323544840728	0.562016502310862	NA	0.397867846009606	0.340320103209899	0.00060138626799215	0.0105634805334273
O43707	Alpha-actinin-4 OS=Homo sapiens OX=9606 GN=ACTN4 PE=1 SV=2	ACTN4	104.85404	4.5	5	4	5927.8681640625	3114.27514648438	5156.76513671875	4805.3408203125	9056.8544921875	4599.71875	5694.75537109375	3241.16552734375	3805.03100585938	6051.67724609375	2722.49389648438	3182.08349609375	2399.765625	1892.05285644531	3475.6416015625	2823.5498046875	1883.81188964844	2729.30151367188	3262.43115234375	4109.142578	1.48319575608385	0.779214306510061	1.29026016676132	1.20233124522451	2.26609090730443	1.15088310677001	1.42486923875065	0.810963203275252	0.952046449661659	1.51417368945738	0.681187786481148	0.796180449073317	0.600438824225912	0.473405394536102	0.869630823498796	0.70647271017138	0.471343444667977	0.682891101845474	0.81628401741577	1.02813737828502	0.553515332696652	0.000319874780622779	0.00727063304846475
O43790	Keratin, type II cuticular Hb6 OS=Homo sapiens OX=9606 GN=KRT86 PE=1 SV=1	KRT86	53.50062	5.3	3	1	31709.912109375	NA	NA	1334.92932128906	NA	NA	NA	NA	NA	NA	NA	NA	NA	NA	NA	NA	NA	NA	3921.72192382812	NA	2.57339951825857	NA	NA	0.108335414505891	NA	NA	NA	NA	NA	NA	NA	NA	NA	NA	NA	NA	NA	NA	0.318265067235542	NA	0.237357587692278	NA	NA
O43852	Calumenin OS=Homo sapiens OX=9606 GN=CALU PE=1 SV=2	CALU	37.10678	3.2	1	1	NA	1246.81201171875	1995.35461425781	1796.41613769531	1631.67114257812	2639.42724609375	2301.97534179688	1333.43786621094	3185.89916992188	1399.84375	NA	NA	3905.208984	3526.6884765625	3156.69287109375	3769.26928710938	2107.84326171875	1643.29919433594	2616.5458984375	4526.20458984375	NA	0.495430601013865	0.792869916624233	0.713820141612621	0.648357416536352	1.04879726420182	0.914708084608015	0.529852068525429	1.26594219953667	0.556238970967217	NA	NA	1.55176563590092	1.40135752231281	1.25433684600638	1.49774892344953	0.837568169203612	0.65297791474847	1.03970517997838	1.79852314477368	1.62047146863188	0.00923028538517065	0.0595058823767384
O43866	CD5 antigen-like OS=Homo sapiens OX=9606 GN=CD5L PE=1 SV=1	CD5L	38.08779	37.5	10	10	753922.875	997838.25	1243492.5	1599736.125	547073	875947.875	472327.1563	583439.0625	523702.4063	1189053.125	1079815.5	1123406.125	583973.6875	614925.25	807546.5625	767128.3125	651136.3125	577315.5	735792.1875	599119.625	0.923546424437655	1.22233981553435	1.52326330752339	1.95965744942744	0.670157823578945	1.07302557698626	0.578595066928422	0.714705811319404	0.641529128243501	1.45657573005749	1.32276095758118	1.37615894720678	0.71536072049319	0.753276011069343	0.989234794558786	0.939722926027768	0.797634125680156	0.707204521148714	0.901336551029554	0.733914311167676	0.85814957945796	0.520849590583511	0.723933146544971
O43895	Xaa-Pro aminopeptidase 2 OS=Homo sapiens OX=9606 GN=XPNPEP2 PE=1 SV=3	XPNPEP2	75.62481	4.7	5	5	1983.68872070312	3242.07861328125	NA	1996.3857421875	NA	NA	2502.863281	NA	NA	1597.41088867188	NA	NA	3447.931641	4609.44189453125	1706.16418457031	1815.19604492188	15338.6318359375	6215.0966796875	2344.81274414062	NA	0.508641369358421	0.83130749709688	NA	0.511897036604589	NA	NA	0.641763898441017	NA	NA	0.409595141295212	NA	NA	0.884090660413747	1.18191569712682	0.437480779183205	0.465437844308452	3.93300754281172	1.59362467148107	0.601237861878863	NA	2.23811645515028	0.17152133316729	0.386792915332552
O60462	Neuropilin-2 OS=Homo sapiens OX=9606 GN=NRP2 PE=1 SV=3	NRP2	104.83065	5.9	9	9	11145.55078	14942.1005859375	15535.341796875	16356.8564453125	14500.3154296875	11492.41797	11100.685546875	14318.3662109375	10409.3779296875	13093.2744140625	10185.30078	12220.8095703125	10980.708984375	6787.35009765625	11617.009765625	13796.24219	22795.380859375	19508.52734	11940.7412109375	11772.6806640625	0.842766827534048	1.12984158025548	1.1746993017909	1.23681783748509	1.09643615401034	0.868995065592665	0.839374358917387	1.08267812904883	0.787101381222345	0.990043251925735	0.770157867957013	0.924072135474574	0.830302374145969	0.513223044911122	0.878416029657155	1.04319790815639	1.72366455335743	1.47513030284803	0.902894866862581	0.890187028846917	0.990296530629116	0.678216713803575	0.816284664478583
O60476	Mannosyl-oligosaccharide 1,2-alpha-mannosidase IB OS=Homo sapiens OX=9606 GN=MAN1A2 PE=1 SV=1	MAN1A2	73.00355	2.8	2	1	26210.392578125	28206.392578125	27757.29297	28410.61328	23957.634765625	NA	35087.42188	21473.232421875	24811.841796875	4190.35009765625	18880.853515625	22261.072265625	39829.00391	27005.505859375	28294.490234375	22734.15234	27221.228515625	21364.14453	32971.38281	22526.66797	1.03063737266203	1.10912349947992	1.09146413630594	1.11715380609531	0.942055090416608	NA	1.3796973161293	0.844364149826314	0.975643968865216	0.164771718024052	0.742427386501683	0.875343357185407	1.56614441463737	1.06190258399809	1.11258764969074	0.893945673321046	1.07038516704215	0.840074627773262	1.29649104848852	0.885787033557028	1.0757568721148	0.445581536384891	0.665899903943881
O75023	Leukocyte immunoglobulin-like receptor subfamily B member 5 OS=Homo sapiens OX=9606 GN=LILRB5 PE=1 SV=2	LILRB5	64.06688	10.8	5	5	10638.7763671875	8675.302734	9792.634766	9719.166016	11800.12109	5703.5498046875	10403.8173828125	9593.5576171875	7547.19775390625	9518.2880859375	10765.7705078125	7541.69189453125	7221.35498046875	11275.900390625	9582.337891	9491.517578	11430.04297	12464.3564453125	8872.347656	7668.05224609375	1.12160801139417	0.914606032903861	1.03240233901877	1.02465679237478	1.24404441802081	0.60130478670963	1.09683712890463	1.01141434971752	0.795673973415341	1.00347895316907	1.13499654787703	0.795093510421151	0.761321539213454	1.18877771064108	1.01023149421197	1.0006566346058	1.20502840945783	1.31407236729339	0.935379771851996	0.808415228797731	1.03127621277573	0.724388315917453	0.846633210117602
O75083	WD repeat-containing protein 1 OS=Homo sapiens OX=9606 GN=WDR1 PE=1 SV=4	WDR1	66.19352	13.7	12	12	20479.30469	15319.662109375	22508.88281	19555.58594	22144.310546875	10825.9755859375	19254.34766	19585.650390625	15463.7314453125	21789.70313	20907.951171875	28939.07031	12370.93359	10835.955078125	6347.9013671875	7964.88720703125	7011.81494140625	5705.126953	6674.72998046875	12145.009765625	1.33925833859159	1.00183993243233	1.47198400819835	1.27885111005877	1.44814255194737	0.707972184510023	1.25915142365715	1.28081719582962	1.01126144661134	1.42495275356703	1.36728997283245	1.89249058102837	0.809005785323611	0.708624800325401	0.415125414084583	0.520869324946804	0.458542502894211	0.373090735319734	0.436498598003977	0.794231339837304	0.63609474406406	0.00894218005448441	0.0582683990647049
O75093	Slit homolog 1 protein OS=Homo sapiens OX=9606 GN=SLIT1 PE=1 SV=4	SLIT1	167.92602	0.6	1	1	6938.98779296875	5263.236328	612.504089355469	NA	835.080749511719	NA	NA	NA	13214.021484375	3774.1669921875	9877.0185546875	10382.939453125	NA	16335.4990234375	8441.322266	9341.636719	NA	10354.0380859375	2092.92529296875	NA	0.925546028073298	0.702028541287149	0.0816978994625188	NA	0.11138593897142	NA	NA	NA	1.762531577	0.503411358129798	1.31743066355592	1.38491213088789	NA	2.1788849741252	1.12593256073352	1.24601959517839	NA	1.38105716725279	0.279161565023104	NA	1.86953787507019	0.0893188054301482	0.262473138182557
O75131	Copine-3 OS=Homo sapiens OX=9606 GN=CPNE3 PE=1 SV=1	CPNE3	60.13063	1.7	2	1	NA	NA	NA	NA	NA	NA	4335.46044921875	13057.525390625	NA	NA	2799.47412109375	50.4086151123047	NA	NA	NA	NA	NA	NA	NA	NA	NA	NA	NA	NA	NA	NA	0.856688948590659	2.58017293182922	NA	NA	0.553177354400438	0.00996076517968313	NA	NA	NA	NA	NA	NA	NA	NA	0.163852415131481	0.363538476872943	0.587533201758469
O75144	ICOS ligand OS=Homo sapiens OX=9606 GN=ICOSLG PE=1 SV=2	ICOSLG	33.34883	6.6	2	2	65241.29297	55010.03906	47064.67188	34434.17188	39776.63281	48271.10938	44556.08203	38462.51563	48939.31641	47696.90234	71523.29688	72893.84375	58083.85156	83268.74219	43836.79688	44312.35156	43694.44531	48115.23047	41845.74609	58153.67578	1.26048122870213	1.06281035327833	0.90930349068769	0.665278465513096	0.768496403422737	0.932612222828862	0.86083678709133	0.743107267619558	0.945522181866321	0.921518371812971	1.38185141684746	1.40833079103493	1.12219732708732	1.60877692162317	0.846939983452391	0.856127841778592	0.844189708829636	0.929600595892332	0.808472288822849	1.1235463518083	1.20507974295202	0.0964538399411368	0.275712391529853
O75326	Semaphorin-7A OS=Homo sapiens OX=9606 GN=SEMA7A PE=1 SV=1	SEMA7A	74.82376	4.7	3	3	11859.169921875	11366.6123046875	17110.509765625	14539.146484375	6674.06201171875	3267.67602539062	11446.6865234375	8738.787109	3534.1787109375	5988.308594	3118.44116210938	1575.76318359375	869.173767089844	4580.02978515625	3272.279297	2997.30688476562	5008.94091796875	2856.71215820312	4532.11376953125	2842.52758789062	1.87974605503878	1.80167286409144	2.71211336404824	2.30453762174561	1.05787688516643	0.517945282708428	1.8143650843562	1.38514758645724	0.560187477998161	0.94918105816943	0.494290705923105	0.249767449791915	0.137768998217711	0.725960836831183	0.518674927487112	0.475090232241817	0.793945697085133	0.452805166393521	0.718365875131703	0.450556831116853	0.334866357951973	0.000399422675959937	0.00846947032052361
O75339	Cartilage intermediate layer protein 1 OS=Homo sapiens OX=9606 GN=CILP PE=1 SV=4	CILP	132.56471	3.2	5	5	21001.48047	9293.25	24157.25781	26092.38281	19579.3125	16732.333984375	22963.03516	NA	19561.58203	3676.52294921875	23193.345703125	25335.400390625	NA	12002.3408203125	15513.82422	14924.439453125	11322.60938	20890.28906	16721.69922	12558.3876953125	1.19810869389271	0.530168510552684	1.37814191951043	1.4885384265433	1.11697575614242	0.954559124801995	1.31001298217071	NA	1.11596425465386	0.209741123503625	1.32315191630046	1.44535350812187	NA	0.684718818050817	0.885044637670442	0.85142095991144	0.645940973062556	1.19176536058759	0.95395242447095	0.716440610052132	0.935023877971232	0.925389675665359	0.961897330108418
O75342	Arachidonate 12-lipoxygenase, 12R-type OS=Homo sapiens OX=9606 GN=ALOX12B PE=1 SV=1	ALOX12B	80.35565	1.7	1	1	NA	NA	NA	NA	NA	NA	NA	1522.93823242188	NA	NA	NA	NA	NA	NA	NA	NA	NA	NA	NA	NA	NA	NA	NA	NA	NA	NA	NA	1	NA	NA	NA	NA	NA	NA	NA	NA	NA	NA	NA	NA	NA	NA	NA
O75347	Tubulin-specific chaperone A OS=Homo sapiens OX=9606 GN=TBCA PE=1 SV=3	TBCA	12.85482	16.7	2	2	13830.47656	4515.332031	5654.773438	21402.115234375	NA	11939.29688	16486.236328125	12310.888671875	39143.23828	12433.4169921875	32377.33984	37248.64844	7504.56884765625	8433.789063	NA	NA	8635.076172	7761.8125	NA	14015.4833984375	0.872267139898402	0.284775129677682	0.356637967665952	1.34979888501324	NA	0.752993310858964	1.03976187260342	0.77642904081412	2.46870455603273	0.784156715781252	2.04198962309086	2.3492156536207	0.473301753221185	0.531906260121201	NA	NA	0.544601132232044	0.489525719465075	NA	0.88393523990317	1.08275848655524	0.910629732510461	0.958708478589969
O75351	Vacuolar protein sorting-associated protein 4B OS=Homo sapiens OX=9606 GN=VPS4B PE=1 SV=2	VPS4B	49.30207	2.7	2	1	NA	NA	980.028747558594	1060.76000976562	NA	919.852600097656	NA	NA	NA	NA	312.981231689453	NA	NA	1004.53240966797	NA	NA	NA	NA	NA	NA	NA	NA	1.14538714450298	1.2397400398867	NA	1.07505758949842	NA	NA	NA	NA	0.365789962938179	NA	NA	1.17402526317372	NA	NA	NA	NA	NA	NA	0.667514306345118	0.51030398611041	0.713828757259562
O75368	Adapter SH3BGRL OS=Homo sapiens OX=9606 GN=SH3BGRL PE=1 SV=1	SH3BGRL	12.77425	31.6	4	4	11579.8486328125	13382.17578	22036.8125	13826.04688	15165.2900390625	18182.689453125	13693.431640625	20333.560546875	17089.69531	5405.367188	8275.7685546875	13477.22656	9403.78125	8958.8115234375	2701.35473632812	NA	2156.35913085938	4019.80224609375	1695.97998046875	9037.7236328125	1.04560079721227	1.20834167258983	1.98981087306501	1.24842095032489	1.36934772272129	1.6418033767539	1.23644647646242	1.83601597845866	1.54311162515816	0.48807686695144	0.747259353097762	1.21692426946152	0.849113100144354	0.808934621514615	0.243918444482448	NA	0.194708143240634	0.362967476210477	0.153138272862162	0.816059979288153	0.440380607847802	0.00219072631210027	0.0255303874063993
O75445	Usherin OS=Homo sapiens OX=9606 GN=USH2A PE=1 SV=3	USH2A	575.60037	0.6	2	2	NA	2665.01049804688	6290.220703	7284.1318359375	15142.1943359375	2402.535156	2272.21337890625	3440.69799804688	2432.46850585938	3365.8369140625	716.15966796875	NA	10109.41406	5502.19091796875	1987.29650878906	2969.181641	2955.29858398438	3335.02612304688	9747.316406	6633.56689453125	NA	0.537476531224888	1.26860513556414	1.46905609378789	3.05386192391265	0.484540778684911	0.45825761886955	0.693916375315579	0.49057770534159	0.678818470157927	0.144434333157453	NA	2.03885605967059	1.10967611230585	0.400795882358468	0.598821449277337	0.596021528927504	0.672604582035719	1.96582858289759	1.33785083651036	0.970419486246148	0.84306579620948	0.924702031679539
O75509	Tumor necrosis factor receptor superfamily member 21 OS=Homo sapiens OX=9606 GN=TNFRSF21 PE=1 SV=1	TNFRSF21	71.84485	1.5	1	1	NA	3521.94970703125	2818.78881835938	NA	NA	NA	2585.56201171875	NA	NA	NA	NA	NA	NA	NA	NA	NA	NA	598.562622070312	NA	NA	NA	1.4790552465363	1.18376034227546	NA	NA	NA	1.08581591924578	NA	NA	NA	NA	NA	NA	NA	NA	NA	NA	0.251368491942455	NA	NA	0.201168206105733	NA	NA
O75563	Src kinase-associated phosphoprotein 2 OS=Homo sapiens OX=9606 GN=SKAP2 PE=1 SV=1	SKAP2	41.21681	2.8	1	1	1382.10717773438	1709.519531	1722.56433105469	1377.91174316406	2481.64770507812	2057.32788085938	1560.63854980469	1944.710938	1159.05810546875	1189.40625	NA	NA	1743.53137207031	2378.49487304688	NA	NA	NA	NA	205.810089111328	1748.62707519531	0.853854500657577	1.05612717250527	1.0641861430416	0.851262595523311	1.53314163775709	1.27100032378075	0.964149720888397	1.20142649804075	0.716056609662105	0.734805444927611	NA	NA	1.07713940934762	1.46941466252363	NA	NA	NA	NA	0.127147788318786	1.0802874930255	0.915963657131683	0.309972435631965	0.532677474484502
O75594	Peptidoglycan recognition protein 1 OS=Homo sapiens OX=9606 GN=PGLYRP1 PE=1 SV=1	PGLYRP1	21.73078	11.7	2	2	8589.328125	5814.0673828125	10201.3310546875	9794.1572265625	13081.1298828125	4333.30126953125	5219.70361328125	7646.34814453125	7577.86083984375	12307.486328125	3796.21264648438	4078.76000976562	12596.83594	17268.89453	6337.20068359375	6269.8818359375	4963.87255859375	4596.82568359375	7822.7900390625	11928.388671875	1.04604789007541	0.708063870658951	1.24236502208566	1.19277752029208	1.59308017048405	0.52772936184159	0.635679516724931	0.931207450334651	0.92286675132738	1.49886229962453	0.462320238712801	0.496730156334469	1.53410062606591	2.10308541313863	0.771773450447581	0.763575051512492	0.604523234059152	0.559822577201602	0.952695355885508	1.45269404319262	0.941996477665202	0.523882404528839	0.725651970615947
O75608	Acyl-protein thioesterase 1 OS=Homo sapiens OX=9606 GN=LYPLA1 PE=1 SV=1	LYPLA1	24.66957	5.7	1	1	3563.39282226562	NA	NA	NA	NA	2929.03002929688	2586.30200195312	NA	NA	NA	2008.71508789062	NA	NA	NA	NA	NA	NA	NA	NA	NA	1.28556018020285	NA	NA	NA	NA	1.05670201409014	0.933056509210763	NA	NA	NA	0.724681296496242	NA	NA	NA	NA	NA	NA	NA	NA	NA	0.663765601546821	NA	NA
O75636	Ficolin-3 OS=Homo sapiens OX=9606 GN=FCN3 PE=1 SV=2	FCN3	32.90298	26.8	7	7	8735094	4903836.5	6780312.5	4262415.5	5711985.5	4375305	4372274	6081939.5	4470732.5	6869405.5	2704717	2011288.125	3642485.5	4167570.75	3830689.5	4288646	1904849.625	2277688.25	3448422.25	3049833.75	1.98774480902459	1.11590963384943	1.54291768073012	0.969948839020046	1.29981080075941	0.995637803285157	0.99494807349906	1.38399697472364	1.01735314118114	1.56319154936512	0.615481318991023	0.45768569060866	0.828878503719863	0.948366110834667	0.871705921952302	0.975917812017145	0.433464706168725	0.518307301044936	0.784717763399273	0.694015565825681	0.553825368623954	0.000113328959489228	0.00455543066007229
O75695	Protein XRP2 OS=Homo sapiens OX=9606 GN=RP2 PE=1 SV=4	RP2	39.64106	2.9	1	1	NA	NA	1977.74060058594	NA	NA	NA	NA	NA	NA	2839.83227539062	NA	NA	NA	NA	NA	NA	NA	NA	NA	NA	NA	NA	0.821052696659013	NA	NA	NA	NA	NA	NA	1.17894730334099	NA	NA	NA	NA	NA	NA	NA	NA	NA	NA	NA	NA	NA
O75874	Isocitrate dehydrogenase [NADP] cytoplasmic OS=Homo sapiens OX=9606 GN=IDH1 PE=1 SV=2	IDH1	46.65929	11.4	7	7	8656.234375	9391.699219	10266.44141	9578.765625	5075.8623046875	3569.85180664062	7165.97802734375	9254.783203	4349.19775390625	9264.5126953125	7785.4248046875	6556.84130859375	NA	3088.61181640625	6037.69775390625	8832.2451171875	7873.63232421875	5899.65673828125	7773.042969	3347.71728515625	1.22950340505022	1.33396644180635	1.45821197993301	1.3605367463396	0.720958989419614	0.507050151560773	1.01783223552495	1.31451933581035	0.617745917683114	1.31590128126789	1.10581644309113	0.931312435182295	NA	0.438696386978295	0.85757497146001	1.25450339898175	1.11834515256415	0.837968074119326	1.10405776734526	0.475498885881897	0.829921575308137	0.304850975106508	0.529033049667025
O75882	Attractin OS=Homo sapiens OX=9606 GN=ATRN PE=1 SV=2	ATRN	158.53687	22.8	32	32	2372449.25	2161443	1677451	1438433.125	1592426.25	1993442.625	1733914.25	2096999.875	1832189.875	2200830.25	2674438.5	2550524.5	1750358.875	1927417.875	1874088.25	1919720.125	2122555	2343524.75	1917796.25	2007978.25	1.1806759828743	1.07566635554028	0.834802307424899	0.715852380681407	0.792488786798528	0.99205908433042	0.862901877179669	1.04359551147528	0.911809844395178	1.09526786234025	1.33096432078552	1.26929712864563	0.871085729283091	0.959201126841854	0.932661040720647	0.955370255202694	1.05631330610328	1.16628138098064	0.954412817227339	0.999292901169101	1.10412914457096	0.152098769759382	0.35873680664293
O75911	Short-chain dehydrogenase/reductase 3 OS=Homo sapiens OX=9606 GN=DHRS3 PE=1 SV=2	DHRS3	33.54839	3.3	1	1	1865.626953	3660.54541015625	7084.316406	6579.7314453125	NA	NA	NA	3106.66064453125	4708.27001953125	NA	3241.753906	2093.03149414062	6356.63232421875	6887.92529296875	9573.541016	9058.2509765625	NA	NA	13274.8447265625	NA	0.31297969455432	0.614097251572116	1.18847295877684	1.10382321318521	NA	NA	NA	0.521176914806382	0.789864720877787	NA	0.543840313680556	0.35112933838752	1.06639585148339	1.15552616277081	1.60606810373028	1.51962246208551	NA	NA	2.22700301408927	NA	1.60242381577115	0.231577070848668	0.449057876962075
O75976	Carboxypeptidase D OS=Homo sapiens OX=9606 GN=CPD PE=1 SV=2	CPD	152.93105	1.2	2	2	94.336296081543	146.034378051758	160.620544433594	234.833084106445	NA	245.377059936523	NA	NA	678.155090332031	NA	NA	NA	82.896858215332	98.0742340087891	67.9608917236328	71.0746307373047	84.6541137695312	96.4411087036133	NA	NA	0.549409594175052	0.850496486651016	0.935445547460943	1.36765544967205	NA	1.42906300670383	NA	NA	3.94953934427328	NA	NA	NA	0.482786913650972	0.571179146775301	0.395800635519768	0.413934886692718	0.493021076968767	0.561667911456309	NA	NA	0.321351693650814	0.00775859776984363	0.0540426465347729
O76011	Keratin, type I cuticular Ha4 OS=Homo sapiens OX=9606 GN=KRT34 PE=1 SV=2	KRT34	49.4236	14.9	7	5	25800.51563	NA	279164.0625	4606.1669921875	NA	NA	NA	NA	NA	NA	NA	NA	3992.65014648438	NA	NA	NA	NA	NA	5995.42333984375	NA	0.403689620235631	NA	4.36796054823268	0.072070722571773	NA	NA	NA	NA	NA	NA	NA	NA	0.0624712871942075	NA	NA	NA	NA	NA	0.0938078217657078	NA	0.0483964020043972	0.309851986061275	0.532677474484502
O76015	Keratin, type I cuticular Ha8 OS=Homo sapiens OX=9606 GN=KRT38 PE=1 SV=3	KRT38	50.47995	2	1	0	12950.845703125	NA	NA	NA	NA	NA	NA	NA	NA	NA	NA	NA	NA	NA	NA	NA	NA	NA	NA	NA	1	NA	NA	NA	NA	NA	NA	NA	NA	NA	NA	NA	NA	NA	NA	NA	NA	NA	NA	NA	NA	NA	NA
O76061	Stanniocalcin-2 OS=Homo sapiens OX=9606 GN=STC2 PE=1 SV=1	STC2	33.24856	2.6	1	1	11160.6728515625	8285.013672	15205.44531	15894.861328125	9362.8134765625	8010.80419921875	16426.236328125	11726.1083984375	7752.935547	12997.16406	7202.05224609375	5822.00048828125	7277.4482421875	8223.8857421875	8681.703125	8715.914063	8129.72509765625	10138.8115234375	10979.212890625	7954.02783203125	1.11636403466731	0.828721656213884	1.52094882662914	1.58990875897404	0.936530294145254	0.801293418032378	1.64306038762682	1.17292262363852	0.775499696365822	1.3000619859594	0.720396718931544	0.582354849154348	0.72793832323412	0.822607237923481	0.868401149044694	0.871823152424348	0.813188669846641	1.01415073173223	1.09821321376099	0.795614271695039	0.711550409936914	0.00869555598282437	0.0569780995660247
O76096	Cystatin-F OS=Homo sapiens OX=9606 GN=CST7 PE=1 SV=1	CST7	16.45407	7.6	1	1	NA	NA	842.124633789062	NA	NA	NA	NA	NA	NA	NA	NA	NA	1061.9912109375	1966.34509277344	NA	NA	NA	NA	NA	1518.10473632812	NA	NA	0.625119695862074	NA	NA	NA	NA	NA	NA	NA	NA	NA	0.788329418416864	1.45964266693368	NA	NA	NA	NA	NA	1.12690821878739	1.7995915163542	NA	NA
O94769	Extracellular matrix protein 2 OS=Homo sapiens OX=9606 GN=ECM2 PE=2 SV=1	ECM2	79.78934	7.4	7	7	538.7783203	2114.22534179688	2112.248047	1210.86572265625	1480.10498046875	2629.65063476562	771.397521972656	1382.63439941406	1044.58703613281	1457.12927246094	3253.27416992188	3532.38134765625	1609.61877441406	2014.12585449219	2283.58251953125	2317.17749023438	4640.6806640625	4631.00732421875	1485.1552734375	2539.511719	0.250314352814868	0.982261030528701	0.98134238684904	0.562563596724913	0.687651129075141	1.22172565590385	0.358388346738938	0.642366668852165	0.485311153122729	0.676976702759874	1.51145877195094	1.64113090226242	0.747822743800127	0.935755190488144	1.06094372940668	1.07655182467026	2.15604253781317	2.15154834101412	0.689997475927525	1.17984745929639	1.92017652638793	0.00312911646209123	0.0300991202544014
O94856	Neurofascin OS=Homo sapiens OX=9606 GN=NFASC PE=1 SV=4	NFASC	150.02679	2.1	2	2	289.339233398438	329.0224609	561.218383789062	NA	NA	NA	NA	NA	NA	NA	526.835754394531	NA	NA	NA	388.525238037109	NA	1762.96740722656	1105.84216308594	NA	NA	0.408033114539054	0.46399535214348	0.791443601976662	NA	NA	NA	NA	NA	NA	NA	0.742956394786984	NA	NA	NA	0.547907593074328	NA	2.48617884810287	1.55948509537662	NA	NA	2.40604938544694	0.151641082725284	0.35873680664293
O94985	Calsyntenin-1 OS=Homo sapiens OX=9606 GN=CLSTN1 PE=1 SV=1	CLSTN1	109.79275	7	11	11	12275.9560546875	17866.580078125	11016.0966796875	15344.9326171875	15428.0185546875	12371.51172	15138.8017578125	11844.5712890625	13681.2607421875	11197.05859	13631.708984375	12957.912109375	13485.083984375	12405.623046875	16403.201171875	15738.4111328125	15081.38281	17549.505859375	14924.0654296875	11286.0498046875	0.878021357063879	1.27788327168992	0.787911598343721	1.09752580577641	1.10346841645958	0.884855848280819	1.08278257143484	0.84716713799993	0.978533897456676	0.800854657495629	0.974989774176533	0.926797352833757	0.96450261693143	0.887295615454808	1.17321705038379	1.12566883094899	1.07867575807872	1.25520496178097	1.06742384243717	0.807219634972415	1.05359797016975	0.413645915173615	0.636885120286166
O95274	Ly6/PLAUR domain-containing protein 3 OS=Homo sapiens OX=9606 GN=LYPD3 PE=1 SV=2	LYPD3	35.97072	2.9	1	1	957.142028808594	1513.19848632812	1191.97497558594	856.15576171875	769.12744140625	3483.121094	2569.49291992188	4739.67529296875	NA	NA	NA	2346.15844726562	NA	NA	2063.28173828125	1979.26428222656	1758.31372070312	843.348449707031	NA	476.0419922	0.52453741522493	0.829270054862003	0.653231656209801	0.469194452615236	0.421500788755434	1.90883618150721	1.40814543096833	2.5974588434633	NA	NA	NA	1.28575263711771	NA	NA	1.13072923067228	1.08468559461175	0.963599242800136	0.462175730067895	NA	0.260882741123984	0.78494813977839	0.652081788953498	0.80529607229243
O95428	Papilin OS=Homo sapiens OX=9606 GN=PAPLN PE=2 SV=4	PAPLN	137.69998	5.6	7	7	3389.507813	3177.62866210938	2730.8251953125	3211.99072265625	1893.09460449219	2755.212891	2688.8779296875	2993.06494140625	2608.78857421875	2462.07568359375	4708.3798828125	4793.18798828125	1778.98986816406	1679.94348144531	3503.34985351562	3657.7177734375	4537.353516	5312.06591796875	2134.80786132812	1206.99694824219	1.10725060672517	1.03803603906516	0.892078738753506	1.04926109429251	0.618417264501327	0.900045467826031	0.878375824382736	0.977744603543354	0.852213032514263	0.804286328654826	1.53808658080405	1.56579084685978	0.581142667268183	0.548787181500064	1.14443938927364	1.19486676175588	1.48221739291311	1.7352927138695	0.697377740502622	0.394289724994282	1.19353348515862	0.680240422765447	0.81790812737274
O95445	Apolipoprotein M OS=Homo sapiens OX=9606 GN=APOM PE=1 SV=2	APOM	21.25329	26.1	7	7	4401551	3811991.5	3152421.5	3487207	3431282	4391958.5	2303392	3719994.5	5700359.5	3789406	3911102.25	4064178.5	3632478.25	3350165	3441829.25	2994295	3008651.25	2883467.5	3162519.75	3476643.25	1.22070512383132	1.05719950900295	0.874277516613125	0.967125327585764	0.951615355294118	1.21804478571406	0.638811731726401	1.03168550058248	1.58091046754441	1.05093575434595	1.08468641085908	1.12713984663931	1.0074141619581	0.929118754089265	0.954540479214602	0.830423468627878	0.834404962409048	0.799687099309105	0.877078117018921	0.964195627634117	0.8883403446075	0.248309327077085	0.468770879154871
O95479	GDH/6PGL endoplasmic bifunctional protein OS=Homo sapiens OX=9606 GN=H6PD PE=1 SV=2	H6PD	88.89268	15.7	17	17	14024.8232421875	21213.17188	13938.0869140625	26880.603515625	28547.84766	22747.884765625	23406.626953125	22323.177734375	20515.966796875	19345.05078	17616.69922	17379.71875	17751.115234375	15003.4267578125	26341.23438	27666.03906	13453.67578	13427.27734	28476.548828125	17667.951171875	0.687951779575165	1.04055780881014	0.683697151174009	1.31855915082066	1.40034154149487	1.11583921849425	1.14815212913463	1.09500630296291	1.00635819959281	0.948921913746494	0.86414205501881	0.852517585149506	0.870735488358809	0.735954668342248	1.2921017792208	1.35708667968027	0.659935603872511	0.658640696140519	1.39684416011307	0.866656088297532	0.914721154374517	0.395931035131228	0.620787082249739
O95497	Pantetheinase OS=Homo sapiens OX=9606 GN=VNN1 PE=1 SV=2	VNN1	57.01167	11.9	6	6	84298.35938	77372.45313	47427.25	27679.64844	23146.853515625	39448.83203	66864.80469	70747.625	43424.42969	115840.0234	87509.72656	103047.7734	28820.22266	31886.345703125	89030.39844	79919.21875	117315.2031	107363.1406	90418.55469	35297.91406	1.23346114130121	1.13212066099996	0.693959767989587	0.40501109399598	0.338686832894424	0.577218841992029	0.978371808350823	1.03518558277814	0.63539014281911	1.69498159367444	1.28045015349076	1.50780424643071	0.421700078076201	0.466563864996946	1.302700761	1.16938516362764	1.71656655492942	1.57094708545738	1.32301238703259	0.516482238656656	1.29242454855637	0.295290525797644	0.523234089571264
O95633	Follistatin-related protein 3 OS=Homo sapiens OX=9606 GN=FSTL3 PE=1 SV=1	FSTL3	27.66346	11	3	3	2110.35205078125	2642.47729492188	4620.078125	2093.49365234375	2396.8994140625	2268.523438	2572.7255859375	2247.07739257812	1774.8076171875	2039.78991699219	2248.34619140625	2888.03662109375	2828.84643554688	1459.53649902344	1498.51208496094	1841.71765136719	2619.302734	3191.72314453125	2112.75854492188	2520.62744140625	0.879759982316869	1.10159145124273	1.92601032991053	0.872732081779717	0.999215360939566	0.945698201644402	1.07251347714834	0.936757810824656	0.739878788155128	0.850344159704938	0.937286745527367	1.20395980649926	1.17928470237586	0.608449099332187	0.624697175468332	0.767772129678383	1.09193047976199	1.33056012912805	0.880763197511139	1.05079489105054	0.937139504672183	0.607114635907688	0.786178674789448
O95678	Keratin, type II cytoskeletal 75 OS=Homo sapiens OX=9606 GN=KRT75 PE=1 SV=2	KRT75	59.56039	7.1	4	4	13777.14063	NA	NA	NA	NA	NA	NA	NA	NA	NA	NA	NA	NA	NA	NA	1188.94458007812	NA	NA	NA	NA	1.84111481876707	NA	NA	NA	NA	NA	NA	NA	NA	NA	NA	NA	NA	NA	NA	0.158885181232926	NA	NA	NA	NA	0.0862983555470622	NA	NA
O95810	Caveolae-associated protein 2 OS=Homo sapiens OX=9606 GN=CAVIN2 PE=1 SV=3	CAVIN2	47.17317	4.7	3	3	NA	1163.32507324219	1265.49975585938	NA	1976.19470214844	2117.41943359375	2465.83276367188	3321.505859	2235.67407226562	2215.65649414062	4362.2021484375	3419.58959960938	593.806213378906	329.615142822266	NA	101.085159301758	NA	NA	NA	1316.48278808594	NA	0.60581082225992	0.659019104204668	NA	1.02911917312815	1.10266307985568	1.28410210393919	1.7297007019724	1.16424512733119	1.15382081366128	2.27165160555148	1.78077859300084	0.309229327781568	0.171649717946814	NA	0.0526409039772531	NA	NA	NA	0.685568925389557	0.805259489881693	0.212516811157277	0.42926057436312
O95866	Megakaryocyte and platelet inhibitory receptor G6b OS=Homo sapiens OX=9606 GN=MPIG6B PE=1 SV=1	MPIG6B	26.16339	12	3	3	7380.37646484375	13388.587890625	3151.14306640625	9580.439453	8941.583984	8399.2412109375	5959.16162109375	5876.91943359375	7191.56689453125	3697.275391	NA	5856.3779296875	15149.6494140625	21664.888671875	1495.33935546875	NA	NA	709.043212890625	3089.6826171875	16865.181640625	0.906572332031287	1.64459406704082	0.387072276310584	1.17681819867545	1.09834405919293	1.03172510618726	0.731996677069329	0.721894415745887	0.88337981153001	0.454156720731963	NA	0.719371189567869	1.86091496337427	2.66121772243169	0.183680777413319	NA	NA	0.0870956870673424	0.379522750477946	2.07164324515204	1.25892595011163	0.626777994625561	0.79216193518411
O95881	Thioredoxin domain-containing protein 12 OS=Homo sapiens OX=9606 GN=TXNDC12 PE=1 SV=1	TXNDC12	19.20577	5.2	1	1	2835.95385742188	2013.07165527344	8602.8974609375	7465.533203	1110.29516601562	937.204223632812	6813.78662109375	1828.69543457031	2809.363281	3508.89868164062	NA	NA	2245.23657226562	1437.9404296875	NA	NA	NA	738.635070800781	NA	1119.66711425781	0.91340995955106	0.648374335994411	2.77083923677108	2.40451457390518	0.357606193071852	0.30185669973409	2.19459866939469	0.588990056573264	0.904845611071966	1.13015343831433	NA	NA	0.723150498830781	0.463134865992394	NA	NA	NA	0.237901130999527	NA	0.360624729795363	0.365285231891223	0.0713409776859834	0.233060013356905
O95897	Noelin-2 OS=Homo sapiens OX=9606 GN=OLFM2 PE=1 SV=2	OLFM2	51.38634	3.5	2	2	11837.68359	2110.36572265625	5772.90380859375	4297.95458984375	3773.92260742188	2141.91357421875	3403.878906	3335.51025390625	3917.904297	3979.91455078125	2000.47998046875	1574.54260253906	1761.87548828125	1793.50927734375	2334.90258789062	2609.800781	2423.71264648438	2956.42724609375	3029.736328	2129.44213867188	3.52383427141854	0.628212352512056	1.71847440634971	1.27941244253972	1.12341892874513	0.637603497295167	1.0132645505017	0.99291261269971	1.16627930828928	1.18473848200884	0.595501633291193	0.468708860200075	0.524473996826179	0.533890723430708	0.695052346556797	0.776883869357613	0.721489269426113	0.880067419291484	0.901890021122499	0.633891008137485	0.507369054101674	0.00338300397822376	0.031299242913032
O95967	EGF-containing fibulin-like extracellular matrix protein 2 OS=Homo sapiens OX=9606 GN=EFEMP2 PE=1 SV=3	EFEMP2	49.40547	2	2	2	1184.66052246094	3618.72583007812	4224.22802734375	4950.5986328125	1992.79052734375	NA	3227.24780273438	NA	641.016967773438	6520.402344	NA	5487.26220703125	4973.5654296875	3815.64111328125	NA	2869.22436523438	9465.2001953125	9375.9111328125	4316.636719	5660.88134765625	0.262078565219397	0.800558856725573	0.934512123579538	1.09520471229123	0.440858517935696	NA	0.713953455620419	NA	0.141810083150543	1.44248724297263	NA	1.21392903615457	1.10028558150107	0.844121779531881	NA	0.634749103794801	2.09395522149144	2.07420209479724	0.954955395553556	1.25233822968041	1.7437366009834	0.0424599664040823	0.169839865616329
O95980	Reversion-inducing cysteine-rich protein with Kazal motifs OS=Homo sapiens OX=9606 GN=RECK PE=1 SV=1	RECK	106.45734	8.1	9	9	10117.05078	9192.392578	11585.060546875	9806.148438	6423.65380859375	8964.746094	10257.8662109375	8027.35693359375	9254.166016	7575.26416015625	6545.47119140625	6179.63818359375	4259.648438	3562.328125	7595.2314453125	7191.92431640625	11065.5185546875	10416.056640625	7642.13134765625	4466.05712890625	1.26362273238251	1.14813264041636	1.44697760044753	1.2247909346968	0.80231632251347	1.1196995249934	1.2812106225563	1.00261933260595	1.15584816162607	0.946152807131925	0.817531350830467	0.771838696427222	0.532031390764413	0.444935870767606	0.948646727146062	0.898273543573399	1.38208664695226	1.30096865553652	0.954504539272291	0.557811899359432	0.755714967314673	0.0207713519862787	0.106409419548037
O95998	Interleukin-18-binding protein OS=Homo sapiens OX=9606 GN=IL18BP PE=1 SV=2	IL18BP	21.09925	8.8	2	2	20697.56641	27172.064453125	22210.197265625	31683.22266	20610.919921875	9216.7822265625	8871.777344	21408.59375	7775.1396484375	29358.3125	15623.5419921875	15460.42188	24642.76172	11616.00391	24474.845703125	17187.28516	22547.599609375	14465.9521484375	19085.24219	13697.36328	1.09567284066979	1.43841514803538	1.17574740199966	1.67722358696549	1.09108601158053	0.487911369182183	0.469647749557705	1.13331269330895	0.411594734279262	1.55414917013785	0.827067796276508	0.818432661176023	1.30452074434115	0.614919635834534	1.2956317274286	0.909848103923157	1.19360856389517	0.765788140130601	1.01032078419299	0.725101137084474	0.898476914539389	0.884327120753895	0.945153853927444
P00167	Cytochrome b5 OS=Homo sapiens OX=9606 GN=CYB5A PE=1 SV=2	CYB5A	15.3301	9.7	1	1	458.869903564453	410.482696533203	769.1152344	NA	666.3583984	1028.74108886719	NA	1000.20544433594	NA	NA	NA	3240.21459960938	700.861145019531	NA	NA	NA	381.605560302734	NA	NA	626.745788574219	0.494301437546858	0.442178023462315	0.828502290164584	NA	0.717811108792436	1.10817509525147	NA	1.07743607749599	NA	NA	NA	3.49040702409515	0.754977977010058	NA	NA	NA	0.411071145804665	NA	NA	0.675139820376475	1.71308950444051	0.591003904627499	0.778583404791879
P00325	All-trans-retinol dehydrogenase [NAD(+)] ADH1B OS=Homo sapiens OX=9606 GN=ADH1B PE=1 SV=3	ADH1B	39.83546	2.1	1	1	NA	NA	NA	NA	NA	NA	NA	NA	NA	5606.144531	4764.33642578125	NA	NA	1493.16235351562	NA	NA	NA	NA	NA	NA	NA	NA	NA	NA	NA	NA	NA	NA	NA	1.4176449134136	1.20477402288698	NA	NA	0.377581063699427	NA	NA	NA	NA	NA	NA	0.558092887582194	NA	NA
P00326	Alcohol dehydrogenase 1C OS=Homo sapiens OX=9606 GN=ADH1C PE=1 SV=2	ADH1C	39.86759	8.8	4	1	5606.7880859375	1790.46740722656	2974.59741210938	NA	NA	NA	1780.35437011719	4336.84814453125	1436.26733398438	12719.5771484375	12410.0126953125	13265.4658203125	1739.33532714844	1244.56030273438	NA	875.365600585938	6081.44580078125	6211.5439453125	NA	1523.33703613281	1.13657305047658	0.362952366242342	0.602991802579532	NA	NA	NA	0.360902314544149	0.879138759933958	0.291151140379427	2.57843320967151	2.51568023784262	2.68909235060992	0.352587190433867	0.252289488758936	NA	0.177448645408161	1.23279269684511	1.25916537987233	NA	0.308801366401549	1.23779758893516	0.948978938149077	0.978861679180154
P00338	L-lactate dehydrogenase A chain OS=Homo sapiens OX=9606 GN=LDHA PE=1 SV=2	LDHA	36.68872	24.7	8	7	130743.9453	99278.625	119335.6953	97945.01563	122792.7656	76128.67188	98048.46875	117882.2969	100173.8281	97391.875	122674.6563	169306.4063	76533.32813	55260.16797	80374.52344	83242.92969	103049.4297	92055.32031	96620.625	64610.58984	1.30518854840702	0.991077056317091	1.1913024543185	0.97776392215904	1.22581364007267	0.759976077662284	0.978796672346624	1.17679349183948	1.000013676	0.972242038849774	1.22463457970899	1.69014926145357	0.764015673547806	0.551650313469357	0.802361496156162	0.830996175802174	1.02872018452958	0.918968366792343	0.964542816789793	0.644993554143752	0.890543652136331	0.191863551121045	0.410121029909536
P00352	Aldehyde dehydrogenase 1A1 OS=Homo sapiens OX=9606 GN=ALDH1A1 PE=1 SV=2	ALDH1A1	54.86184	16.2	8	6	16686.16016	8934.886719	13905.123046875	7840.441406	9884.558594	5503.03564453125	16599.138671875	44156.89063	12095.8994140625	31286.123046875	66564.85938	85997.66406	9439.1943359375	7051.871094	4185.9189453125	5017.18603515625	76748.65625	83084.4375	5588.19189453125	6290.67626953125	0.645673129222508	0.345736599248874	0.53806053794449	0.303386896077645	0.382484275498175	0.212940677277187	0.642305821609501	1.70865660401208	0.468052395057056	1.21062058494925	2.57573585812756	3.32769075336139	0.365250847837591	0.272873065662735	0.161974675946003	0.194140663692325	2.96979919769012	3.21496307406731	0.216235809404381	0.243418533313828	2.09697358866589	0.675296731345852	0.81466606308936
P00390	Glutathione reductase, mitochondrial OS=Homo sapiens OX=9606 GN=GSR PE=1 SV=2	GSR	56.25701	11.9	7	7	21565.65625	14083.04688	14327.57031	12661.244140625	13610.408203125	9174.048828	16888.521484375	13003.509765625	12485.91797	17996.67969	24376.21875	17259.5	11863.2236328125	11192.9267578125	15082.1318359375	12568.3076171875	20285.23828	15083.8603515625	14272.3291015625	10692.0322265625	1.44506884174323	0.943675072993516	0.96006006942075	0.848403090229225	0.912004558996083	0.614733535602674	1.13166397058663	0.871337583135615	0.836654855666751	1.20591929917456	1.63339866808561	1.15652245333676	0.794929430186445	0.750014259623047	1.01062163518334	0.842175611096542	1.3592707519657	1.01073745934576	0.956358473152102	0.716450380475666	1.04718330107275	0.740422574197201	0.860368246174392
P00403	Cytochrome c oxidase subunit 2 OS=Homo sapiens OX=9606 GN=MT-CO2 PE=1 SV=1	MT-CO2	25.56501	4.4	1	1	2596.07299804688	NA	NA	NA	NA	3498.43725585938	NA	NA	NA	NA	NA	NA	NA	NA	NA	NA	NA	NA	NA	NA	0.85193818367372	NA	NA	NA	NA	1.14806181632628	NA	NA	NA	NA	NA	NA	NA	NA	NA	NA	NA	NA	NA	NA	NA	NA	NA
P00441	Superoxide dismutase [Cu-Zn] OS=Homo sapiens OX=9606 GN=SOD1 PE=1 SV=2	SOD1	15.93574	27.9	4	4	2838.76538085938	3649.6513671875	6620.091797	2283.51000976562	4060.53198242188	1815.50329589844	5003.0791015625	9750.5458984375	3365.31787109375	3929.25830078125	15993.4755859375	18244.41406	1821.45727539062	2913.58764648438	312.789398193359	401.009307861328	1836.41687011719	1941.20336914062	661.757751464844	2910.02099609375	0.628376397501716	0.807870489654989	1.46539388654643	0.505467554053814	0.898821183412606	0.401871682817195	1.10745919456868	2.15833719357268	0.744931699725696	0.86976302886686	3.5402441638839	4.03850182914828	0.403189629065704	0.644938719292508	0.069237661040509	0.0887656253445908	0.406501017990532	0.429696088357084	0.146483733628747	0.644149221527487	1.08587716684837	0.184730600609436	0.401071631022707
P00450	Ceruloplasmin OS=Homo sapiens OX=9606 GN=CP PE=1 SV=1	CP	122.20518	40.1	48	48	15918387	18960454	18937466	17611756	17019470	24279522	19725872	17589616	19794000	16017032	13404700	14636362	13184810	13183060	30326240	27898046	19677792	21404152	24257490	14687753	0.841099026249968	1.00183639188175	1.00062174718091	0.930573607875725	0.899278277647763	1.2828864075245	1.04227970655139	0.929403769974361	1.04587946791292	0.846311251172282	0.708280312394274	0.773359124014389	0.696661719073097	0.696569252210975	1.60238414443768	1.47408272740679	1.03973924556234	1.13095701247283	1.28172227614948	0.776074532306574	1.0366246923149	0.960800001676701	0.982116427877108
P00451	Coagulation factor VIII OS=Homo sapiens OX=9606 GN=F8 PE=1 SV=1	F8	267.00938	3.5	9	9	4082.998047	3874.992188	6488.38525390625	6732.67626953125	4668.18701171875	4249.816406	4823.07666015625	4694.326172	2216.99487304688	5133.15283203125	2864.863281	7341.31494140625	5437.01025390625	7789.15478515625	3474.94018554688	2954.1884765625	9723.3525390625	10191.189453125	3910.4736328125	8390.0537109375	0.748891250731043	0.71073944012561	1.19008015488563	1.2348872799769	0.856224854804466	0.77948857366948	0.884634249374818	0.861019221129832	0.406634547525957	0.941507490437251	0.525464627030823	1.3465219589532	0.997240107034029	1.42866339935135	0.63736310228253	0.541848386334988	1.78342814781667	1.86923739085037	0.717247340362829	1.53887847732222	1.32177286101919	0.267705262654422	0.49235019474531
P00488	Coagulation factor XIII A chain OS=Homo sapiens OX=9606 GN=F13A1 PE=1 SV=5	F13A1	83.26828	18.3	19	19	5796.0205078125	9262.9833984375	6953.93115234375	7827.53564453125	5670.86083984375	5185.421875	3122.90258789062	5568.88330078125	3976.328125	1555.95617675781	92964.14844	82919.34375	3759.26538085938	6171.5166015625	4315.75830078125	2854.17065429688	5331.193359	7063.51806640625	2405.34985351562	5208.6435546875	0.432678121715068	0.691490006446928	0.519117188332302	0.584332546057838	0.423334840410558	0.387096386934973	0.233127474998808	0.415722125790378	0.29683645565587	0.116153522080034	6.93985693780079	6.19000327194092	0.280632527408464	0.460709241400738	0.322175222265216	0.213066395484774	0.397978358793764	0.527297949611045	0.179561520750993	0.388829906120544	3.87818124283216	0.301710657726919	0.527667124336257
P00491	Purine nucleoside phosphorylase OS=Homo sapiens OX=9606 GN=PNP PE=1 SV=2	PNP	32.11786	29.4	8	8	11408.1845703125	9312.8662109375	21723.65234	5848.966797	13867.6064453125	4946.01025390625	16088.36719	47216.11719	14055.646484375	24081.42578	42566.58203	68759.51563	7357.66162109375	5225.4013671875	NA	1862.96618652344	4342.50341796875	4290.578125	2751.9541015625	7239.5673828125	0.692630046416221	0.565416076168287	1.31891750509864	0.355110852128814	0.841949990964738	0.300289260804302	0.976779998882336	2.86665255436659	0.853366547225837	1.46206602407547	2.58436331445827	4.17462622605483	0.44670889384054	0.317252054364275	NA	0.113107072233162	0.263648289121948	0.260495726340599	0.167080580205614	0.439538987249522	0.951895058126547	0.190705191406107	0.408716516195869
P00492	Hypoxanthine-guanine phosphoribosyltransferase OS=Homo sapiens OX=9606 GN=HPRT1 PE=1 SV=2	HPRT1	24.57938	10.6	2	2	NA	NA	6462.61865234375	NA	NA	NA	6448.248047	4964.85986328125	NA	NA	1039.21411132812	7006.65673828125	NA	NA	NA	NA	1838.74645996094	NA	NA	NA	NA	NA	1.39680229080573	NA	NA	NA	1.39369629063477	1.07308321960876	NA	NA	0.224611218675935	1.51438831678104	NA	NA	NA	NA	0.397418663493769	NA	NA	NA	0.552963107541957	0.186010464729284	0.402579791521237
P00533	Epidermal growth factor receptor OS=Homo sapiens OX=9606 GN=EGFR PE=1 SV=2	EGFR	134.27739	7	9	9	6457.87158203125	3091.76611328125	4477.82080078125	3667.38354492188	2818.57470703125	3886.8935546875	3686.50756835938	2536.33569335938	4338.902344	3816.48266601562	2718.96313476562	4223.74755859375	2928.84033203125	2894.13427734375	4614.64501953125	4493.880859	3876.82470703125	3512.13330078125	3856.68994140625	4479.4267578125	1.69103313100229	0.809597847287057	1.17254473592839	0.960326788753647	0.738061008375723	1.01780682600511	0.965334531137509	0.664154998180576	1.13616808917047	0.999369304599642	0.71197710955663	1.10601410508777	0.766934736	0.757846743526954	1.20837299359668	1.17675016039726	1.0151702367262	0.919673563754798	1.00989782532496	1.17296526558933	0.96959006891686	0.881230686406033	0.943568600870254
P00558	Phosphoglycerate kinase 1 OS=Homo sapiens OX=9606 GN=PGK1 PE=1 SV=3	PGK1	44.61468	27.3	15	10	17766.572265625	14275.3310546875	26845.44922	12319.123046875	23216.78906	11763.5556640625	20549.744140625	41561.82422	17348.494140625	29329.87109	32128.12109	35710.33594	12055.9306640625	11740.73438	5924.98291015625	6365.33642578125	6964.658203	7621.849609	5757.45068359375	13391.3291015625	1.00763946696792	0.809632086576827	1.52255222543031	0.698684833229349	1.31675106519604	0.667175568914753	1.16548836334909	2.35719832592719	0.983927970302861	1.66345737564277	1.8221614349451	2.0253284275284	0.683757753972743	0.665881248817288	0.33603818069821	0.361013036575184	0.395003851867865	0.432276770267038	0.326536512005481	0.759495501785571	0.640351696183575	0.0261251112869836	0.124494335138125
P00568	Adenylate kinase isoenzyme 1 OS=Homo sapiens OX=9606 GN=AK1 PE=1 SV=3	AK1	21.63484	28.4	7	7	9734.6669921875	2612.04736328125	10701.0615234375	1173.66528320312	4354.1337890625	3648.94750976562	4621.474609	11774.748046875	9862.482422	3578.257813	24191.40625	30154.77344	3072.87377929688	3303.9072265625	NA	571.395935058594	2051.21533203125	2502.25244140625	NA	3407.412109	1.33436171245928	0.358041625408441	1.4668284791874	0.160878026788773	0.596834942963433	0.500172820674038	0.633480198018253	1.61400209993974	1.35188177922411	0.490483159428071	3.31599286307937	4.13341053732771	0.42120856538847	0.45287705354283	NA	0.0783230550165664	0.281166598227608	0.342991686865085	NA	0.467064796460839	1.39489161673535	0.675527552314197	0.81466606308936
P00734	Prothrombin OS=Homo sapiens OX=9606 GN=F2 PE=1 SV=2	F2	70.03686	53.7	36	36	19266526	21993306	17475856	15820893	17907324	27642356	19422764	17755924	23650084	19640136	26855740	28110378	26732562	26610854	18495062	17882562	15084504	16577519	18276132	26345396	0.914089165877219	1.04345966348175	0.82913186497817	0.750613104085435	0.849602614309041	1.31147556850265	0.921501787285891	0.842419529007943	1.12206453599814	0.93181487591251	1.27415502803232	1.33368060118951	1.26831091917355	1.26253655361327	0.877487503270047	0.848427795562503	0.715675554535964	0.786510786377563	0.867100496235904	1.24994205257061	1.10168526892778	0.382302224189369	0.611280073505957
P00736	Complement C1r subcomponent OS=Homo sapiens OX=9606 GN=C1R PE=1 SV=2	C1R	80.11854	30.2	22	22	4615283.5	5329664.5	3319864.25	5186042	4985000.5	5188242	6164110	5549811.5	6350362.5	5314317.5	3321720	2837647.75	5636020	4572402.5	6493922	5927273.5	4451582.5	5008594.5	6398485	5536425.5	0.903303516150327	1.04312220099839	0.649763996115681	1.01501239815567	0.975664545777337	1.01544298226508	1.20643991575759	1.08620938278689	1.24289326432042	1.04011848539515	0.650127203597972	0.555384558753772	1.10308211469427	0.894910844697741	1.27099073680002	1.16008626419908	0.871263948289041	0.980282364630729	1.25231180241368	1.08358947420117	0.965028256971262	0.611500166870266	0.788444896007193
P00738	Haptoglobin OS=Homo sapiens OX=9606 GN=HP PE=1 SV=1	HP	45.2053	50.7	21	8	1218497.125	1232500.375	3672721.75	1404618.75	3338893.5	4820676.5	1713019.125	7682976	3202197.75	1921347.875	857477.4375	776966	2046027	2582570	2760389.5	2467525.5	477432.625	503540.1563	2382164.5	2191699.5	0.515730603877871	0.521657498927995	1.55448459183102	0.594506840675295	1.41319132044641	2.04035803731984	0.725037728579452	3.25183028401416	1.35533465402625	0.813213161937673	0.362928518730419	0.328851940764796	0.865983775103638	1.09307634653375	1.16833869737127	1.04438360180706	0.202074022950401	0.213124071884511	1.00825443976442	0.927639863453784	0.564291025032361	0.0687099555633238	0.228154701760955
P00739	Haptoglobin-related protein OS=Homo sapiens OX=9606 GN=HPR PE=2 SV=2	HPR	39.02956	12.6	4	4	129971.2188	145904.5156	455134.4063	232179.9531	314277.0313	199381.0781	119027.7188	525704.0625	242008.1563	218176.5625	63445.42578	47750.99219	66504.07031	99204.53125	83482.46094	35753.87891	44092.0625	41097.09766	70794.03906	77718.42188	0.809384156190359	0.908607339	2.8343088639065	1.44587992058353	1.95713214198272	1.24162785600198	0.741234487375553	3.27377509516818	1.5070841777237	1.35867505620028	0.39510072232892	0.297365038895829	0.414148157959834	0.617787357757167	0.519879569126476	0.222654087477097	0.274579381069742	0.255928505005087	0.440863555185435	0.483984530688593	0.243958320332748	1.38114352627989e-06	0.000341234963124874
P00740	Coagulation factor IX OS=Homo sapiens OX=9606 GN=F9 PE=1 SV=2	F9	51.77843	23	10	10	121453.1563	154631.8594	111660.8828	77121.80469	142841.9531	396753.5938	85464.08594	182984.1094	181544.4531	88697.53906	525814.125	426175.4063	311670.6875	391635.4063	334141.0313	344917.0313	292638.875	328106.2813	321673.3438	355607.8125	0.469335799745763	0.597549455499968	0.431495165323236	0.2980245635308	0.551989296755461	1.53318918152579	0.330261940994367	0.707112074860399	0.701548759436452	0.342757090196077	2.03192243408243	1.64688494972167	1.20440024690692	1.51341078549451	1.29123320440339	1.332875289	1.1308549293862	1.26791290293929	1.24305387119818	1.3741880592381	2.35386832684938	9.13525860539398e-05	0.00401993708585942
P00742	Coagulation factor X OS=Homo sapiens OX=9606 GN=F10 PE=1 SV=2	F10	54.73169	31.4	14	14	815810.5	699465	825965.5625	539641.3125	577531.625	607613.625	605052.1875	586313.25	594350.3125	722087.25	788403.5	675231.5	676794.9375	733370	630569	519391.625	502354.7813	580514.875	602598.375	789758	1.24810205229505	1.07010598908516	1.26363820235372	0.825592989590655	0.883561079966239	0.929583294606943	0.925664571569454	0.896996018821507	0.909291857377978	1.10471559101175	1.20617229906529	1.03303134848628	1.03542323919176	1.12197698128625	0.964702541844755	0.7946131523281	0.768548619389378	0.88812513062201	0.921910503170975	1.20824453793674	0.988614852508464	0.860226211728556	0.932552923627021
P00746	Complement factor D OS=Homo sapiens OX=9606 GN=CFD PE=1 SV=5	CFD	27.03293	35.6	6	6	126707.6797	164329.8125	167221.75	174155.2969	178141.5781	137996.0313	208305.4063	140970.2188	230489.8125	227592.0313	151376.0469	130432.3438	135810.6875	206437.5938	201411.3125	161659.1094	199676.5938	176091.5313	170433.625	182493.7813	0.729939239828374	0.946673309094008	0.963333220044847	1.0032760865525	1.02624030713126	0.794969321499576	1.20000847829641	0.812103059314138	1.32780869272782	1.3111151170264	0.872049088553094	0.751396332729946	0.782379964961971	1.18924835989037	1.1602928938615	0.931287887991848	1.15029950365173	1.01443037058092	0.981836231083372	1.05131253517992	0.977170241682651	0.856321554570022	0.930094966176767
P00747	Plasminogen OS=Homo sapiens OX=9606 GN=PLG PE=1 SV=2	PLG	90.56898	56.4	58	53	41091732	45677040	34431712	34739620	38125352	48703368	33693888	37370280	39311760	38603900	39346592	36724724	38435184	42459728	44183716	43816544	41967112	43714056	44187784	41743548	1.01670980841383	1.13016152707583	0.851924647782674	0.859543043709355	0.94331432239531	1.20504027302592	0.833669080027995	0.924631996995674	0.972668953891024	0.955154768677711	0.973530782641554	0.908659364908022	0.950980322780995	1.05055737052367	1.0932130441562	1.08412831212848	1.03836884756285	1.08159250870105	1.09331369641152	1.03283732819034	1.06338333488382	0.142262388452019	0.345535099807309
P00748	Coagulation factor XII OS=Homo sapiens OX=9606 GN=F12 PE=1 SV=3	F12	67.79209	39.2	22	22	1647409.75	912085.1875	910670.9375	666781.625	734025	942179.8125	1654522.875	591364.625	1347856	2071784.75	1228507.875	1215763.25	1583944.5	1456285.25	848954.5	796044.5625	545108.875	583820.125	905916.25	1609619	1.48064175607711	0.819754413686041	0.818483328818701	0.59928303578387	0.659719335159026	0.846802546919732	1.48703481638963	0.531500530964977	1.21141196036934	1.86205709323607	1.10414549713243	1.09269101597463	1.42360112049153	1.30886487099472	0.763014472695431	0.715460630808839	0.489927270330418	0.524719763928285	0.814209960368868	1.44667657987035	0.938606500009918	0.802664281380375	0.903276795759531
P00751	Complement factor B OS=Homo sapiens OX=9606 GN=CFB PE=1 SV=2	CFB	85.53287	41.5	37	37	14984715	13160937	14424176	8977254	15098922	16720797	16193422	13990970	14836745	17644984	13198163	12841153	10402331	10390609	16596858	16645646	14347202	13311575	17676760	11969925	1.05744672166652	0.928745704186536	1.01789040525234	0.633510067550007	1.06550612204493	1.17995917648759	1.14274318907383	0.987319769474065	1.04700472184169	1.24517753488526	0.931372681854163	0.906179072626215	0.734075410419215	0.733248208135329	1.17121300485626	1.17465589387061	1.01245847652006	0.939375980388545	1.24741991500578	0.844697943861065	0.940748292361088	0.464563505737439	0.6808355126406
P00813	Adenosine deaminase OS=Homo sapiens OX=9606 GN=ADA PE=1 SV=3	ADA	40.76444	2.2	1	1	NA	NA	NA	NA	NA	NA	NA	124.13809967041	NA	NA	79.1333312988281	102.097076416016	NA	NA	NA	NA	NA	NA	NA	NA	NA	NA	NA	NA	NA	NA	NA	1.21955699426919	NA	NA	0.777421338988895	1.00302166674191	NA	NA	NA	NA	NA	NA	NA	NA	0.729954817239893	NA	NA
P00915	Carbonic anhydrase 1 OS=Homo sapiens OX=9606 GN=CA1 PE=1 SV=2	CA1	28.8702	62.8	15	15	1405349.375	467519.5	1651554.625	532066.6875	1091017.25	266730.5313	1414837.875	5437268	1431737.5	1355702.75	8022702.5	10423004	608908.25	729907.875	81910.21875	79957.07031	759055.6875	802957.9375	82665.88281	655603.8125	0.753529299996196	0.250677623540816	0.885541220297429	0.285286951213231	0.584988672070441	0.143017298100998	0.758616905178369	2.91538945604307	0.767678255204905	0.726909452114295	4.301664416	5.58867356950121	0.326488356238397	0.391366716273283	0.0439191498535535	0.0428718981159576	0.406995378540661	0.430535170352756	0.0443243266887073	0.351525884378724	1.47781269452452	0.357103038379464	0.584876868264743
P00918	Carbonic anhydrase 2 OS=Homo sapiens OX=9606 GN=CA2 PE=1 SV=2	CA2	29.24605	45.8	10	10	207304.2344	128217.3594	293156.9063	106678.9844	270958.6875	65240.32813	185523.7031	677943.3125	232263.0781	224679.8594	694590.875	898029.5	128729.4453	117329	17191.39453	13333.89844	124548.0547	108993.2656	17246.720703125	130471.5938	0.893084980890702	0.552371726957293	1.26294588629894	0.459582502061405	1.16731399615487	0.281061105058862	0.799252525447421	2.92063976461668	1.00060988775392	0.967940710528226	2.99235893659604	3.86879053032747	0.554577838477809	0.505463711529289	0.0740620484801707	0.0574436140542691	0.5365640377579	0.469552630419676	0.0743003985230471	0.562083168066007	0.940842521059082	0.16343950852463	0.376594456904661
P00995	Serine protease inhibitor Kazal-type 1 OS=Homo sapiens OX=9606 GN=SPINK1 PE=1 SV=2	SPINK1	8.50677	10.1	1	1	6277.01416015625	17374.46094	16701.373046875	13619.0263671875	15640.720703125	8572.5693359375	13300.10547	10867.5791015625	3411.26635742188	10122.3017578125	12101.048828125	9813.2998046875	16416.501953125	19385.44531	8809.320313	18611.416015625	50489.66016	29905.75391	18459.13672	17265.36719	0.395847102904288	1.09568496281071	1.05323804701512	0.858856136735891	0.986350168997074	0.540611610790523	0.838744040366337	0.685341723497022	0.215124559283565	0.638342326991551	0.763127977490076	0.618855748689288	1.03527323217084	1.22250359321662	0.555541828532727	1.17369101339549	3.18402749930647	1.88594541001688	1.16408782994516	1.08880518784436	1.73667419353286	0.0355479341528432	0.149602350991184
P01008	Antithrombin-III OS=Homo sapiens OX=9606 GN=SERPINC1 PE=1 SV=1	SERPINC1	52.60243	45.3	32	32	35111336	37290380	30302784	42243000	34806556	26957906	29669476	30151268	25226714	27246660	37025720	35680156	25724632	27715356	29892360	26959550	24563908	23577902	30325876	27988570	1.15410477771501	1.22572965383055	0.996048335855575	1.38852159100454	1.14408670109861	0.886102656754278	0.975231589134085	0.991068025806983	0.829198614186886	0.895593960958262	1.21703031608761	1.17280181275976	0.845565110258419	0.910999933915142	0.982557755511697	0.886156694807816	0.807412272268761	0.775002390871605	0.99680736671464	0.91998044045977	0.907362110465105	0.187867163500467	0.404622472235388
P01009	Alpha-1-antitrypsin OS=Homo sapiens OX=9606 GN=SERPINA1 PE=1 SV=3	SERPINA1	46.73655	41.6	21	20	1257776.875	1297344.125	1707361.375	1629611.375	1420052.625	1915441.625	1330837.625	1379370	726843.5	1287102.625	1408429.75	1224644.125	1165945.5	1050994.5	1211911.25	1169785.375	2285018.5	2136796.25	1113995.375	1160073.25	0.902300465059952	0.930685108461942	1.22482213921122	1.16904606115412	1.01871338980303	1.37409416835772	0.954712582036287	0.989528601795725	0.521420961945896	0.923338089768414	1.0103754041664	0.87853178531402	0.836422729496087	0.753959501859543	0.869397510974582	0.839177368309328	1.63922019572875	1.53288893160272	0.799154893778069	0.832210111176206	0.9982691856377	0.92443392401586	0.961897330108418
P01011	Alpha-1-antichymotrypsin OS=Homo sapiens OX=9606 GN=SERPINA3 PE=1 SV=2	SERPINA3	47.65086	37.6	19	19	18046542	22738558	22798180	24307788	23190636	32010214	27206440	38764812	25260226	21975034	17233478	13984346	28685792	26149110	28549882	24236380	35149656	33900660	25601400	33098114	0.690265141061539	0.869730829618549	0.872011321262897	0.929752564935376	0.887022435092929	1.22436391870088	1.04062358009542	1.48272164403596	0.96618252201094	0.840526675073935	0.659166122942053	0.534889540851836	1.09720755706783	1.00018159173008	1.09200911321517	0.927021268646429	1.34444495001339	1.29667189741831	0.979232142222753	1.26597518400372	1.04015002354872	0.834372247336248	0.920472826590261
P01019	Angiotensinogen OS=Homo sapiens OX=9606 GN=AGT PE=1 SV=3	AGT	53.15419	18.1	9	9	1267030.625	2018553.5	1424150.875	1332161.125	2042366.125	1869215.125	2088344.125	1687464.625	1386668	1847612.375	1419185.25	1361365.375	2518252.25	2998648.75	1731500.875	1571677.5	1302792.25	1340371.375	1574014.875	2852533.25	0.711137614269409	1.13293971901047	0.799323422515688	0.747692964607664	1.14630486820092	1.04912159052887	1.17211062583908	0.947111730299749	0.778285665592126	1.03699676276738	0.796536400129503	0.764084234291084	1.41340221921911	1.68303107756921	0.971827655194123	0.882124682464489	0.731209296976287	0.75230107547914	0.883436564946535	1.60102183009914	1.10061417509107	0.609294297407966	0.788115996220336
P01023	Alpha-2-macroglobulin OS=Homo sapiens OX=9606 GN=A2M PE=1 SV=3	A2M	163.29099	39	57	49	2859913	4184622.5	3867255.25	8328369.5	5963189.5	5779915	5223736.5	2591415.25	5762946.5	2791242	4819037.5	4361600	2886222.5	3697931.25	7735969.5	6517853	5805522.5	5755525.5	6700637.5	3126205	0.579169460259181	0.847440308398691	0.783169325719693	1.686602798	1.20762318438995	1.17050772205097	1.05787436514369	0.524795184905943	1.16707138081037	0.565262692463987	0.975917570864482	0.8832805465993	0.584497475102531	0.748879020494001	1.5666341178548	1.31994973415579	1.17569357279313	1.16556853209974	1.3569659651421	0.633097042640651	1.08561090250473	0.544075418237427	0.745977397997718
P01024	Complement C3 OS=Homo sapiens OX=9606 GN=C3 PE=1 SV=2	C3	187.14806	64.8	130	128	152321744	118389376	139418176	131009256	128300488	200099472	164221136	157622608	147291104	140429056	149572080	143737504	142802016	152727040	141917360	142818320	121043256	131711848	138980336	155698816	1.05045458205001	0.816447207203992	0.961467863709956	0.903477531455803	0.884797087793666	1.37994354389868	1.13251621371049	1.08701086568621	1.01576184088336	0.968439183102824	1.03149210780275	0.991255192621952	0.984803798157529	1.05324961990282	0.978702955793631	0.984916235233524	0.834749127422362	0.908322808080995	0.958448393067571	1.07374384242188	0.960723585215211	0.544095725932329	0.745977397997718
P01031	Complement C5 OS=Homo sapiens OX=9606 GN=C5 PE=1 SV=4	C5	188.30529	31.7	68	68	11687114	11494982	13225616	10394463	12431899	11651340	13123356	13111007	11284321	13138008	10411109	10002143	11725400	11431606	14599736	12882930	13466437	12893435	14758483	12373133	0.949837812732187	0.934222816708715	1.07487530056401	0.844781183827389	1.01036815027794	0.946930379989366	1.06656440236194	1.06556077159822	0.91710192754241	1.06775520307049	0.846134041361827	0.812896462698538	0.952949401315841	0.929072107883618	1.18655309674462	1.04702444528066	1.09444736017598	1.04787821005294	1.19945481938186	1.00559210643145	1.02470177701216	0.689011877704921	0.824365642426815
P01033	Metalloproteinase inhibitor 1 OS=Homo sapiens OX=9606 GN=TIMP1 PE=1 SV=1	TIMP1	23.17086	30	6	6	92483.375	104653.4453	137328.4063	118101.1094	94856.76563	71607.22656	121565.0078	115286.1641	114488.5078	111661.8438	46094.40234	43643.6875	122776.9766	164317.2344	135166.1406	143255.0313	112351.625	99176.84375	127196.5469	121575.1641	0.841681698715331	0.952440258879361	1.24981172296501	1.07482606856546	0.863281683068898	0.651690015566783	1.10635065253585	1.04920754034441	1.04194815272484	1.01622297336344	0.419500422275414	0.397196718147462	1.11738065567198	1.49543427623565	1.23013316555592	1.3037493284822	1.02250060168574	0.902598270453744	1.15760271123836	1.10644308352415	1.03098041959933	0.8280455548951	0.916554783971797
P01034	Cystatin-C OS=Homo sapiens OX=9606 GN=CST3 PE=1 SV=1	CST3	15.79922	30.1	3	3	14902.9814453125	11100.7236328125	11313.373046875	8414.2568359375	9443.107422	16931.21094	14094.76953	12685.423828125	14498.3369140625	12638.8017578125	19323.677734375	15273.0107421875	18731.857421875	18269.771484375	11592.6689453125	10388.1142578125	15776.8115234375	13364.419921875	8659.341797	17577.533203125	1.08393126909777	0.807383509089897	0.822850035039988	0.611990031938274	0.686820918993963	1.23144949392786	1.02514798677776	0.922642734242112	1.05450045608221	0.91925179397776	1.40545961270357	1.11084442918167	1.36241503502896	1.32880636427374	0.843163927180167	0.755553639540024	1.14748712528893	0.972027825427497	0.629815676673899	1.27845813553396	1.18198443415468	0.176649099072824	0.39388169138494
P01040	Cystatin-A OS=Homo sapiens OX=9606 GN=CSTA PE=1 SV=1	CSTA	11.00649	36.7	4	4	17005.970703125	27533.13281	20277.255859375	29831.55859	16296.05078	14792.9384765625	38582.20313	22638.107421875	9293.988281	10845.10547	7389.81494140625	10412.955078125	7291.9384765625	5952.544922	11695.33984	15397.16797	11257.04688	7606.541016	19289.599609375	13384.69141	1.07369754451082	1.73834576158827	1.28023505424644	1.8834603310915	1.02887568222357	0.933974425550796	2.43594543824058	1.42929096936365	0.586789932224026	0.684722049392807	0.466567083731319	0.657437584343823	0.46038750587583	0.375822878786514	0.738402875770359	0.972123363556641	0.710730589810419	0.480250410474754	1.21787789105017	0.845062628167701	0.529597264818047	0.00390208021092297	0.034023893637688
P01042	Kininogen-1 OS=Homo sapiens OX=9606 GN=KNG1 PE=1 SV=2	KNG1	71.95737	43.8	34	34	35425776	42917344	44442136	32378896	39391420	46596128	44653636	27946972	39343488	42794632	39816160	38680920	38209080	40016672	37146940	42725924	42144320	39507168	40706212	37538412	0.894158763044254	1.08324851442026	1.1217347886128	0.817254464548597	0.994252980704126	1.17610228707853	1.12707312131111	0.705391179415587	0.993043160548592	1.0801512213608	1.00497356429883	0.976319716485921	0.964410312701659	1.01003455610027	0.937601534015207	1.07841700782399	1.06373712295085	0.997174500009867	1.02743878271395	0.947482421854798	1.00151905668202	0.82800604894252	0.916554783971797
P01127	Platelet-derived growth factor subunit B OS=Homo sapiens OX=9606 GN=PDGFB PE=1 SV=1	PDGFB	27.28345	3.3	1	1	NA	NA	3644.65698242188	3549.85913085938	716.222290039062	5620.69091796875	682.464416503906	2758.15209960938	2736.51391601562	2088.48876953125	NA	NA	786.764404296875	1175.56628417969	1076.21862792969	870.492980957031	938.946411132812	1327.60656738281	1286.90673828125	497.737426757812	NA	NA	1.95967158665663	1.90870035477416	0.385100841667419	3.02215224709654	0.366949793184158	1.48301262021376	1.47137812791996	1.12294575880286	NA	NA	0.42303016605664	0.632082485800249	0.578664899428462	0.468049632487492	0.50485590610162	0.713832023399369	0.691948400590203	0.267625155820485	0.365198041952192	0.0127689363534511	0.0744654342856869
P01130	Low-density lipoprotein receptor OS=Homo sapiens OX=9606 GN=LDLR PE=1 SV=1	LDLR	95.37602	6.3	6	6	37369.22266	17907.48828	10349.509765625	22227.53906	14006.603515625	22825.291015625	42708.10156	24464.92969	32331.888671875	17765.630859375	41699.36719	26275.798828125	18778.35156	41139.41016	20907.474609375	20302.64063	11128.580078125	17271.19141	10356.412109375	26439.10938	1.56929622451722	0.752013334846606	0.434620937936021	0.933431060419884	0.588198213743246	0.958533265297565	1.79349897520867	1.02738882595546	1.35775665688883	0.746056124587887	1.75113783056325	1.10343509889024	0.788584672492768	1.72762279887218	0.877995811432654	0.852596201254233	0.467337489502694	0.725292461019636	0.434910797376952	1.110293219	0.96835018495123	0.828831718839183	0.916554783971797
P01133	Pro-epidermal growth factor OS=Homo sapiens OX=9606 GN=EGF PE=1 SV=2	EGF	133.99417	0.9	1	1	6057.28125	NA	7580.37841796875	NA	NA	NA	NA	8545.8115234375	NA	NA	NA	NA	NA	NA	NA	NA	NA	NA	NA	NA	0.819161419473417	NA	1.02513871962094	NA	NA	NA	NA	1.15569986090564	NA	NA	NA	NA	NA	NA	NA	NA	NA	NA	NA	NA	NA	NA	NA
P01137	Transforming growth factor beta-1 proprotein OS=Homo sapiens OX=9606 GN=TGFB1 PE=1 SV=2	TGFB1	44.34115	12.6	5	5	21454.4375	19519.951171875	27399.1875	26258.208984375	21730.728515625	31283.990234375	20137.302734375	27118.89453	26997.607421875	28524.01172	2205.32543945312	1746.63793945312	20434.037109375	17727.990234375	22279.412109375	21038.91797	13884.8173828125	10888.7822265625	18563.5	20705.732421875	1.07299153616269	0.976242905167325	1.37030375581902	1.31324048906085	1.08680955965006	1.5645927206845	1.00711824279383	1.35628558437479	1.35021970444645	1.42655910468984	0.110293990742822	0.087353850492414	1.02195869120286	0.886622335107092	1.11425063575029	1.05221033692866	0.694415387628894	0.544575972603349	0.928408324923739	1.03554687177052	0.596887525323035	0.0213591916962289	0.107901550327452
P01236	Prolactin OS=Homo sapiens OX=9606 GN=PRL PE=1 SV=1	PRL	25.87583	6.2	1	1	NA	NA	NA	NA	NA	NA	NA	NA	NA	NA	NA	NA	NA	319.581695556641	NA	NA	NA	NA	NA	NA	NA	NA	NA	NA	NA	NA	NA	NA	NA	NA	NA	NA	NA	1	NA	NA	NA	NA	NA	NA	NA	NA	NA
P01344	Insulin-like growth factor II OS=Homo sapiens OX=9606 GN=IGF2 PE=1 SV=1	IGF2	20.14034	30	4	4	778263.75	1040282.25	842668.875	931210.8125	750828.6875	740241.1875	1136079.75	750917.8125	648393.6875	817939.375	595693.25	612053.6875	764914.375	500085.5938	897236.375	645790.3125	705222.1875	481914.5938	903931.5	776088.125	1.01602628720034	1.35809243602559	1.10010742297265	1.21569925931303	0.980209708706241	0.96638768716697	1.48315643681976	0.980326061732893	0.846480426403979	1.06782296661795	0.777679804703485	0.799038418117123	0.998598627338631	0.652863645647363	1.17134550187175	0.843081710434695	0.920670249406996	0.62914133600013	1.18008601303662	1.0131860004838	0.815819817432976	0.0270649365040055	0.125680854570325
P01591	Immunoglobulin J chain OS=Homo sapiens OX=9606 GN=JCHAIN PE=1 SV=4	JCHAIN	18.09858	32.7	5	5	157205.9844	390990	566759.875	751259.8125	314333.9063	685509.5625	119540.2969	181572.2813	81362.60938	190871.2813	294897.3438	314961.4063	413453.1563	367067	403609.9063	389497	98143.30469	80849.53906	344016.1875	282694.375	0.48908350449223	1.21640890568939	1.76324652634954	2.33724424259327	0.977924148757343	2.13268865382807	0.371901792136636	0.564889485508168	0.253127196690138	0.593819602426774	0.91745506330506	0.979876363873638	1.2862940263124	1.14198206548681	1.25567069333476	1.21176403370751	0.305333614301292	0.251530983750242	1.07026868762963	0.879490409827095	0.8691005244052	0.972808248991753	0.988683368879665
P01593	Immunoglobulin kappa variable 1D-33 OS=Homo sapiens OX=9606 GN=IGKV1D-33 PE=1 SV=2	IGKV1D-33	12.84847	13.7	1	1	NA	NA	NA	NA	NA	4607.85400390625	NA	NA	NA	NA	1352.195313	1278.89038085938	NA	1415.88415527344	NA	NA	NA	1183.57629394531	NA	2018.07690429688	NA	NA	NA	NA	NA	2.33181609554212	NA	NA	NA	NA	0.684281835173409	0.647185690343881	NA	0.71651173407204	NA	NA	NA	0.598951757191985	NA	1.02125288767656	0.314620343471389	NA	NA
P01602	Immunoglobulin kappa variable 1-5 OS=Homo sapiens OX=9606 GN=IGKV1-5 PE=1 SV=2	IGKV1-5	12.78155	9.4	1	1	274960.2188	215234.875	493176.5938	358840.2813	271839.5313	262602.6563	380685.0938	180682.2188	168690.7969	275175.9688	430806.9063	458460.0625	346836.4688	487484.4063	195928.6094	210366.0469	182231.0313	170342.9063	209042.8906	318994.9375	0.933273489119214	0.730552963932671	1.67394629846246	1.2179802694411	0.922681211716992	0.891329292523016	1.29212621125665	0.613273896424748	0.572572459018063	0.934005790527007	1.46225030791874	1.55611100433483	1.17723677561665	1.65462580289043	0.665023390368836	0.714027125275727	0.618530895609713	0.578180069776529	0.709536051418929	1.08273669436769	1.04462561376114	0.916977276382056	0.959737874762566
P01619	Immunoglobulin kappa variable 3-20 OS=Homo sapiens OX=9606 GN=IGKV3-20 PE=1 SV=2	IGKV3-20	12.55711	21.6	2	2	185234.0938	180445.8906	180737.2813	183383.1719	152587.2656	224362.0313	75104.53906	57262.70313	42414.89063	128051.0156	153968.9063	65334.375	119677.7109	285867.9063	112264.8906	92702.20313	64326.95703	69284.89844	82609.84375	130625.0547	1.43245553848137	1.39542732220151	1.39768070928696	1.41814195701554	1.17999051535976	1.73504039014952	0.580799737063355	0.442824938861024	0.32800357515104	0.990246357065118	1.19067504284282	0.505244933193995	0.925493770582904	2.21067870008075	0.868168818693977	0.716886301044845	0.497454350911398	0.535795190241085	0.638839890741055	1.01015196103197	0.834759530951446	0.492689468131366	0.705838812500255
P01700	Immunoglobulin lambda variable 1-47 OS=Homo sapiens OX=9606 GN=IGLV1-47 PE=1 SV=2	IGLV1-47	12.28358	24.8	3	1	13350.3115234375	8592.185547	27497.958984375	13494.6337890625	13493.4970703125	16418.3125	11359.806640625	7632.2509765625	3065.4306640625	NA	10065.5478515625	13439.060546875	10755.220703125	14436.6025390625	16350.54297	15498.642578125	12563.2216796875	9295.2373046875	5763.542969	11232.435546875	1.08259116372571	0.696749595229187	2.22983915878776	1.09429441193982	1.09420223419009	1.33137867266866	0.92117897542564	0.618907465346995	0.24857907952948	NA	0.816226133976691	1.08978791777853	0.872152449527628	1.17067967407138	1.32588316826996	1.25680164656569	1.01876519918503	0.753760820721075	0.467371917034907	0.910850316025763	0.935212757094165	0.866116405050353	0.937261681179489
P01701	Immunoglobulin lambda variable 1-51 OS=Homo sapiens OX=9606 GN=IGLV1-51 PE=1 SV=2	IGLV1-51	12.24868	13.7	2	2	77826.46094	32220.44922	89003.89844	111669.4844	190584.4375	72195.57031	30485.439453125	45303.32422	35518.55859	49219.89453	25625.244140625	29823.48047	32829.40234	81095.44531	58533.10156	47995.42578	37111.08984	39888.69141	39613.55469	67636.24219	1.30343019277159	0.539625030233731	1.4906288568226	1.87022994226219	3.19189009904207	1.2091245701799	0.510567251092452	0.758735780971209	0.594861453510003	0.824330129421989	0.42916916056169	0.499480824750855	0.549823719465469	1.35817883330782	0.980306838241018	0.803822842830389	0.621533015973177	0.668052023730185	0.663444060037132	1.13276537479453	0.626886140798393	0.122274883752622	0.314643649911207
P01705	Immunoglobulin lambda variable 2-23 OS=Homo sapiens OX=9606 GN=IGLV2-23 PE=1 SV=2	IGLV2-23	11.8932	7.1	1	1	NA	3488.458984	NA	2363.54736328125	2843.77172851562	14741.2373046875	4188.0927734375	NA	NA	NA	NA	NA	NA	NA	1390.78381347656	NA	NA	NA	NA	1159.00439453125	NA	0.809255899255719	NA	0.548297874641154	0.659700761208811	3.41968568487674	0.971557584227055	NA	NA	NA	NA	NA	NA	NA	0.322635298476046	NA	NA	NA	NA	0.268866897314477	0.230749160669911	0.0752272481707815	0.238055939381168
P01706	Immunoglobulin lambda variable 2-11 OS=Homo sapiens OX=9606 GN=IGLV2-11 PE=1 SV=2	IGLV2-11	12.64401	6.7	1	1	10736.873046875	20088.388671875	89685.03906	23493.626953125	18548.61328	14585.5732421875	6898.4150390625	14562.1787109375	1211.33422851562	3333.50341796875	57099.0625	63951.84375	8575.1748046875	11898.13281	4367.220703	NA	14817.6298828125	12272.5986328125	1682.93078613281	9729.316406	0.526402247750977	0.984883858121805	4.39703496036725	1.15183424279636	0.909392490838427	0.715094469861379	0.338212174683257	0.713947494035055	0.0593887119540741	0.163433402299103	2.799425374	3.13540023718707	0.420419546020325	0.583335933022192	0.214113996180546	NA	0.726471631228309	0.601695063157925	0.082509921162519	0.477004245367426	1.00855836630975	0.978266109364914	0.990413964274212
P01721	Immunoglobulin lambda variable 6-57 OS=Homo sapiens OX=9606 GN=IGLV6-57 PE=1 SV=2	IGLV6-57	12.56572	18.8	1	1	1915.97143554688	661.292297363281	NA	1952.1806640625	NA	NA	NA	NA	NA	869.481689453125	NA	NA	NA	NA	NA	NA	580.02294921875	1075.605469	NA	NA	1.62956124389146	0.562438603558599	NA	1.6603577131736	NA	NA	NA	NA	NA	0.739506673804698	NA	NA	NA	NA	NA	NA	0.493317855	0.914817910681646	NA	NA	0.613317682615216	0.400962196742558	0.627053138647717
P01743	Immunoglobulin heavy variable 1-46 OS=Homo sapiens OX=9606 GN=IGHV1-46 PE=1 SV=2	IGHV1-46	12.93268	12.8	1	1	NA	NA	NA	NA	NA	442.586700439453	NA	NA	NA	NA	481.417938232422	494.567626953125	NA	NA	148.823364257812	201.924728393555	160.193572998047	401.157318115234	NA	130.572937011719	NA	NA	NA	NA	NA	1.43857875747491	NA	NA	NA	NA	1.56479536940644	1.60753696747576	NA	NA	0.483733763858384	0.656333831512403	0.520691360518012	1.30391716622567	NA	0.424412783528422	0.651577737345845	NA	NA
P01768	Immunoglobulin heavy variable 3-30 OS=Homo sapiens OX=9606 GN=IGHV3-30 PE=1 SV=2	IGHV3-30	12.94677	15.4	2	0	79552.75781	63669.32813	160153.3594	99560.52344	52470.23047	69913.70313	110022.7266	67619.99219	38887.48828	54821.47656	40928.37109	37924.21484	66155.49219	66410.4375	52548.20313	45271.21484	24904.04688	29494.21484	33204.67578	37216.55859	1.29277455560923	1.03466038935739	2.60257712854311	1.61791137079742	0.852669105913686	1.1361347987639	1.78792772682989	1.09886077810818	0.631942333162622	0.890878103408654	0.665107762539675	0.616288628321499	1.07506187548368	1.07920487218342	0.853936202979898	0.735681279453056	0.404703985342427	0.479296652135433	0.539593612561214	0.604788838505613	0.544838597672231	0.0025949350997669	0.0275882573764691
P01780	Immunoglobulin heavy variable 3-7 OS=Homo sapiens OX=9606 GN=IGHV3-7 PE=1 SV=2	IGHV3-7	12.94272	17.1	2	1	403121.125	439092.8438	647016.5625	795096	434754.9375	608818.1875	420466.375	247236.1406	173198.8594	415371.9063	304198.625	381404.6875	352593.9375	423271.3438	403662.9688	315332.875	212209.7031	230032.75	326170.9375	435256.7188	1.01181116765506	1.10209814219899	1.62397488743684	1.99564587977836	1.09121024346138	1.52809913195199	1.05534676171694	0.620548695214896	0.434719317030937	1.04255993399979	0.763521301346619	0.957304140805043	0.884990791812186	1.06238707424378	1.01317116474619	0.791467637558752	0.532634323013063	0.577369160141146	0.818670559939075	1.09246968594897	0.738221396315941	0.143275960484841	0.347300928215255
P01782	Immunoglobulin heavy variable 3-9 OS=Homo sapiens OX=9606 GN=IGHV3-9 PE=1 SV=2	IGHV3-9	12.94474	9.3	1	1	36124.28125	25324.74219	25255.96094	28983.716796875	15398.4970703125	24400.96875	12194.01172	18394.693359375	18959.09375	17041.21484	10651.4189453125	17692.78125	23802.615234375	22258.61328	22343.271484375	21986.443359375	9958.035156	10888.92188	14581.4189453125	12739.51563	1.85738398925088	1.30210952421285	1.29857303329622	1.49024118030023	0.791736774470081	1.25461233027193	0.626973363826965	0.945790691209464	0.974810182056049	0.876199567518473	0.547658647515012	0.909700829523581	1.22384708868435	1.14445991728959	1.14881274551487	1.13046589338783	0.512007282182704	0.559870216125855	0.749725479716856	0.655021263646219	0.751554187860144	0.0686482273404607	0.228154701760955
P01833	Polymeric immunoglobulin receptor OS=Homo sapiens OX=9606 GN=PIGR PE=1 SV=4	PIGR	83.28357	8.6	7	7	6912.83935546875	9854.662109	8445.748047	11261.1044921875	5238.79736328125	3923.00244140625	1273.39721679688	7197.79052734375	3372.25952148438	5897.5908203125	8944.376953	5696.2431640625	3746.88891601562	4747.51025390625	5345.5732421875	4421.4619140625	5111.87744140625	4324.9404296875	3326.50512695312	2894.871094	1.23512550026744	1.76074458582339	1.50901217938427	2.0120353742162	0.936022360913631	0.700927665729582	0.227519445130916	1.28603807621722	0.602525751623315	1.05372979722848	1.59810281864419	1.0177547641248	0.669461245787409	0.84824348952098	0.955100138375109	0.789988032081152	0.913345422547379	0.772742419888397	0.594350757741801	0.517230174754333	0.766210163049942	0.46683168236063	0.683333332151068
P01834	Immunoglobulin kappa constant OS=Homo sapiens OX=9606 GN=IGKC PE=1 SV=2	IGKC	11.76504	51.4	3	3	29096.91406	26571.01172	31322.376953125	32267.50391	24318.720703125	42948.98828	28762.220703125	12624.6533203125	11881.81641	26252.806640625	26498.15234	27792.92969	28266.181640625	17434.916015625	15404.7783203125	21864.38281	17194.357421875	18978.28516	12859.8212890625	25042.205078125	1.21901754748226	1.11319466627761	1.31225349371062	1.35184966318698	1.01883475360144	1.79935130746148	1.20499554235733	0.528910863031185	0.497789650959874	1.09986343901759	1.11014221692051	1.16438701754519	1.18421394606416	0.730437204312252	0.645384422801631	0.916010070898115	0.720358982740403	0.795096778197759	0.538763243936467	1.04914518949714	0.794355883287648	0.217512082837919	0.432881189490243
P01857	Immunoglobulin heavy constant gamma 1 OS=Homo sapiens OX=9606 GN=IGHG1 PE=1 SV=1	IGHG1	36.10591	18.8	4	4	2424295.5	1120927.625	1890727.375	1369837.375	1289323.375	3627812.75	2242186	1652113.625	1401395.375	1549529.125	1423044	1235933.75	1716526.25	2867174.75	1708571	1393120.5	2542440.25	2360087.25	832828.1875	2500740	1.30518758838286	0.603482877242266	1.01792619871039	0.73749043379941	0.694143460012156	1.95313491044186	1.20714382303882	0.889461782999727	0.754480569661225	0.834232535508874	0.766135715106801	0.66539965551373	0.924140129218313	1.54362407446812	0.919857196893239	0.750025558238146	1.36879413359676	1.27061927318705	0.448376451459978	1.34634363252027	1.00066338400669	0.986720377958004	0.993276659539121
P01859	Immunoglobulin heavy constant gamma 2 OS=Homo sapiens OX=9606 GN=IGHG2 PE=1 SV=2	IGHG2	35.90064	19.6	5	4	1317737.375	1250685	2403859.5	1329880.125	922551.875	890966.25	2313479.25	968005.625	848568.375	481363.4063	625539	685680	1060918.75	1644267.875	990387.5625	940950.375	1649727.5	1687221.25	970831.8125	1372037.375	1.0821234769814	1.02706019157154	1.97404494223651	1.09209508065555	0.757597880739101	0.731659824343281	1.89982484934398	0.794924415544144	0.69684276839416	0.395294732277635	0.513691461219627	0.563079138357598	0.871224500667105	1.35026971515004	0.813304420914395	0.772706694656777	1.354753149	1.38554294666409	0.797245275453047	1.12671453580303	0.913606747858642	0.824159878526177	0.916554783971797
P01860	Immunoglobulin heavy constant gamma 3 OS=Homo sapiens OX=9606 GN=IGHG3 PE=1 SV=2	IGHG3	41.28695	28.9	10	2	3111539.25	2073250.625	4085119	2466993	1641872.25	1570868	5566709	1811281.375	1643497.125	1340746.75	1329952.75	1258035.25	2344342.5	2577287.5	1867635.375	1784146.5	2863172.75	2752082.75	1524883.375	2324832.25	1.35466171558531	0.902625042734339	1.77852627535075	1.0740475054965	0.714817105057221	0.683904193025388	2.42356176741277	0.788572258847522	0.715524522119408	0.583716979472598	0.579017627356751	0.547707116351432	1.02064951710622	1.12206609841305	0.813106934513302	0.776758627918813	1.24653112106239	1.19816619364443	0.66388400173484	1.01215539679696	0.814889054229588	0.441585656414923	0.664022103690926
P01861	Immunoglobulin heavy constant gamma 4 OS=Homo sapiens OX=9606 GN=IGHG4 PE=1 SV=1	IGHG4	35.94056	11.9	3	3	54559.32031	NA	249493.75	7625.1474609375	NA	58418.42188	38287.54688	14805.7685546875	32641.40234	NA	58774.3125	28344.412109375	24955.005859375	12929.9677734375	5741.62158203125	10022.76172	7643.66552734375	15266.6875	NA	28277.75781	1.34758552439484	NA	6.1623598681444	0.188336993219127	NA	1.44290323313842	0.945681574437026	0.365694427048536	0.806224876747733	NA	1.45169353792541	0.700091556076891	0.616375065977087	0.319363168429797	0.14181492889173	0.247556760774965	0.188794379383139	0.377078874198259	NA	0.698445231212633	0.327531790674967	0.097905557564916	0.278259645294147
P01871	Immunoglobulin heavy constant mu OS=Homo sapiens OX=9606 GN=IGHM PE=1 SV=4	IGHM	49.43974	29.8	14	14	934354.8125	4750978	7819367.5	10437243	3147170.25	5151127	1284679.875	729385	874943.875	2122506	1666207.875	1791165.875	3495332	4408045.5	2443345	2375001.5	952333.5	846795.375	2607704.25	3490963.25	0.304704186728325	1.5493502770974	2.54998848718125	3.40370873832354	1.02632954707645	1.67984361216026	0.418949344811259	0.237861099727401	0.285329575337104	0.692174381620142	0.543370150910638	0.584120436836091	1.13986922329411	1.43751592132882	0.796803784987965	0.774516159016469	0.310567249967088	0.276150015618058	0.850403285876207	1.13844452210142	0.646329117192523	0.644730231434156	0.803663501840869
P01876	Immunoglobulin heavy constant alpha 1 OS=Homo sapiens OX=9606 GN=IGHA1 PE=1 SV=2	IGHA1	37.65464	24.1	6	6	8829194	6151974.5	11037622	11927218	5690034	10994821	9288783	7479674.5	3979045.25	9609214	7742843	8132278	4561202	8658547	6443660	6993118	3401200.25	4485981.5	5154878.5	7308715.5	1.19418323678411	0.832078762911239	1.49288181530042	1.61320317540534	0.769599492267546	1.48709281160228	1.25634445779822	1.01165541322363	0.538181530041752	1.29968401164039	1.04724998857781	1.09992260499296	0.616920521622492	1.17110255843369	0.871530374747268	0.945846731700907	0.460025719617888	0.60674665295877	0.697217604728001	0.988532535645296	0.739901331053604	0.0644053107032779	0.220506318001053
P01877	Immunoglobulin heavy constant alpha 2 OS=Homo sapiens OX=9606 GN=IGHA2 PE=1 SV=4	IGHA2	36.59134	22.1	8	3	1542945.25	706815.6875	1424524.5	1504952.5	1242351.125	1470434.25	1018637.938	1235279	955269.625	1525070.25	976729.625	990768.9375	1139591.125	1333116.875	1203668.25	1311118.5	671893.125	507376.4063	1117357.5	1169915.5	1.33890799205621	0.61334721559592	1.23614706220449	1.30593935845421	1.07806407920341	1.27598576107491	0.883934459456937	1.07192716366261	0.828945897776369	1.32339676094933	0.847568052716427	0.859750823109106	0.988892940263967	1.15682707359998	1.0444965819165	1.13773773773421	0.583042771524212	0.440281549399683	0.96959946358041	1.01520725572112	0.825384494924628	0.129552242162363	0.325762069503701
P01880	Immunoglobulin heavy constant delta OS=Homo sapiens OX=9606 GN=IGHD PE=1 SV=3	IGHD	42.35284	11.2	4	4	9036.976563	20418.443359375	31026.322265625	18513.103515625	83704.9375	2428.65869140625	NA	18088.24609	NA	37157.625	25054.201171875	24879.142578125	7394.3212890625	2382.36108398438	37254.97656	33778.41797	NA	2278.25366210938	32639.041015625	8266.8251953125	0.389621809262969	0.880324386036953	1.33767435738093	0.798177226303993	3.60886951154951	0.10470962128579	NA	0.779859848113964	NA	1.60202043020568	1.08019127002404	1.07264376278506	0.318800078653653	0.102713538033443	1.60621766272626	1.45632869931715	NA	0.0982250321943379	1.4072053994127	0.356417366713554	0.701543914760832	0.479426148861133	0.696720014891719
P02042	Hemoglobin subunit delta OS=Homo sapiens OX=9606 GN=HBD PE=1 SV=2	HBD	16.05547	51	6	6	16433.92969	8735.6630859375	21962.611328125	3423.52124023438	22637.705078125	5150.39013671875	13723.423828125	81692.70313	23399.978515625	20171.02734	2674571.75	3399439.75	7135.832031	10271.9541015625	24.3692398071289	1586.53369140625	4944.601563	4255.013672	1122.02856445312	8038.2080078125	0.0519344420537977	0.0276064092377857	0.0694061607333129	0.0108189987940702	0.0715395894327751	0.0162762433085815	0.0433687117527084	0.258164969507596	0.0739485230488842	0.0637444038443439	8.45217146540132	10.7428965602815	0.0225506292274373	0.032461390258511	7.70115788934573e-05	0.00501375773351444	0.0156259110395305	0.0134466780120273	0.00354583039914181	0.0254023143542862	28.1202007635349	0.672931293	0.81466606308936
P02100	Hemoglobin subunit epsilon OS=Homo sapiens OX=9606 GN=HBE1 PE=1 SV=2	HBE1	16.20281	5.4	1	1	NA	NA	NA	NA	NA	NA	NA	6006.4794921875	6242.99072265625	NA	530299.75	555272.375	NA	NA	NA	NA	NA	NA	NA	2136.56176757812	NA	NA	NA	NA	NA	NA	NA	0.0273032180999749	0.0283783100430975	NA	2.41054510407378	2.52406135394873	NA	NA	NA	NA	NA	NA	NA	0.00971201383441474	59.1975907360471	0.348984259840334	0.577826397440553
P02144	Myoglobin OS=Homo sapiens OX=9606 GN=MB PE=1 SV=2	MB	17.1838	35.7	4	4	1703.38122558594	NA	4445.75927734375	2773.21118164062	NA	NA	3276.2666015625	2516.18310546875	5209.17333984375	5440.6259765625	8945.070313	7657.4853515625	5330.31982421875	4318.91064453125	3149.14819335938	3779.34130859375	6390.54248046875	7929.7138671875	5142.2060546875	5597.93994140625	0.34635947980673	NA	0.90398487873262	0.563894897888666	NA	NA	0.666184397702874	0.51163172307999	1.05921477888236	1.10627753479962	1.81885878142539	1.55704583516383	1.0838482741201	0.878191928913052	0.640336592714916	0.7684778192893	1.2994301780311	1.61239981326582	1.04559788930862	1.13826519687502	1.60729810235451	0.0164188415642493	0.0896379998913068
P02452	Collagen alpha-1(I) chain OS=Homo sapiens OX=9606 GN=COL1A1 PE=1 SV=6	COL1A1	138.91147	6.1	10	9	35570.12109	22461.40234	44583.66406	41598.74219	22648.775390625	20012.376953125	22917.66016	16387.25	38315.87109	22377.39453	11087.7783203125	16462.009765625	11784.0751953125	10208.3369140625	18676.857421875	15848.46875	24245.333984375	21084.00391	15319.376953125	11042.9423828125	1.60720804741483	1.01490086322592	2.01447792307573	1.8796065672611	1.02336716751576	0.904243570107305	1.03551651494139	0.740445049528564	1.73127260948248	1.01110503605008	0.500992574565319	0.74382301095351	0.532454203215395	0.461255703790281	0.843899166655672	0.716100640958407	1.09550641644554	0.952664194213411	0.692194042734649	0.498966697864662	0.542954699861058	0.000677841045336178	0.0112777524114414
P02461	Collagen alpha-1(III) chain OS=Homo sapiens OX=9606 GN=COL3A1 PE=1 SV=4	COL3A1	138.56428	3.8	8	8	2598.30346679688	5047.63818359375	6792.17919921875	7376.33447265625	5675.92333984375	1771.54016113281	5494.50341796875	2492.009766	3704.11474609375	4839.67431640625	3570.95532226562	2871.96508789062	2452.79052734375	3054.55615234375	3316.47583007812	3327.68994140625	2929.62036132812	3473.132813	2200.04223632812	3058.52368164062	0.683332734201728	1.3274878955953	1.78628803090193	1.93991612911961	1.49272179500888	0.465900691556785	1.44500982724311	0.655378353053271	0.974152130261179	1.27279508553814	0.939132281990195	0.755303520592819	0.645064011533697	0.803323489356273	0.872206239895072	0.875155460204944	0.770466389804461	0.913405755462858	0.578593261303188	0.804366917376557	0.660718157944632	0.0588767049010681	0.209878136294396
P02533	Keratin, type I cytoskeletal 14 OS=Homo sapiens OX=9606 GN=KRT14 PE=1 SV=4	KRT14	51.56146	45.1	24	8	3851268	2064132.875	1382526.375	3954338.25	1368481	3375114.75	2327787.25	1989809	371290.0938	568766.5625	985024.875	664215.4375	701514.5	566686.5	616847.1875	1861965.625	639882.3125	581598.375	3031152	1123849	2.40506959369762	1.28902564428499	0.863370751398629	2.46943569968916	0.854599587110768	2.10771773360497	1.4536745652528	1.24261129663422	0.231866106154976	0.355187736968881	0.615135943771843	0.414794387821313	0.43808719452606	0.353888763469311	0.385213497116831	1.16277467815735	0.399598649935208	0.363201046371337	1.892917218	0.701829905840746	0.50686845165001	0.0568833332640766	0.207034834582765
P02538	Keratin, type II cytoskeletal 6A OS=Homo sapiens OX=9606 GN=KRT6A PE=1 SV=3	KRT6A	60.04495	31.2	27	2	1935123.75	946547.75	616048.4375	1258905	491566.7813	888054.6875	778045.125	1013778.25	173392.5938	191892	342284.6875	248516.75	352506.375	228301.6406	259914.8906	612367	227817.4531	274603.7188	1123167.125	500416.2813	3.10532758936119	1.5189420535626	0.988583913226016	2.02018730269046	0.788825979645541	1.42507719310214	1.24854288643322	1.62682803578805	0.278246187181968	0.307932514278582	0.549270341759603	0.398799260353958	0.565673265967203	0.366359713857698	0.417090059870129	0.982676244821214	0.365582729542264	0.440661484298126	1.80236631415742	0.803026930102612	0.502799679517493	0.0550287343056397	0.203959712472279
P02545	Prelamin-A/C OS=Homo sapiens OX=9606 GN=LMNA PE=1 SV=1	LMNA	74.13948	10.7	7	7	1247.21557617188	2163.47338867188	2240.93310546875	NA	NA	4045.29272460938	4068.851563	1659.08093261719	3529.58129882812	NA	NA	1800.76831054688	NA	NA	3588.75341796875	3879.97534179688	2450.26440429688	6512.0712890625	1924.00305175781	3200.73779296875	0.412682686763082	0.715857008070673	0.741487127397564	NA	NA	1.33851942056318	1.34631464434282	0.548962015797907	1.16787917131368	NA	NA	0.595843989469139	NA	NA	1.18745823172228	1.28381867514986	0.810751338392385	2.15473501719056	0.636620295568185	1.05907037825869	1.23224889101204	0.412554544879154	0.636885120286166
P02549	Spectrin alpha chain, erythrocytic 1 OS=Homo sapiens OX=9606 GN=SPTA1 PE=1 SV=5	SPTA1	280.01447	7.4	21	21	2383.6240234375	249.643020629883	1181.77880859375	NA	2488.12524414062	1356.52746582031	1344.70068359375	4926.732422	939.7275391	890.954956054688	19098.84766	7405.78125	139.861099243164	NA	NA	NA	NA	NA	NA	179.490295410156	0.727639643562398	0.0762075548672331	0.360757024849351	NA	0.759540325144973	0.41410186841825	0.410491552563396	1.50396446257097	0.286866974340652	0.271978357441984	5.83023101143479	2.26073406546718	0.0426948543062498	NA	NA	NA	NA	NA	NA	0.0547923050325726	3.82912493778245	0.982597906558717	0.990772597961036
P02585	Troponin C, skeletal muscle OS=Homo sapiens OX=9606 GN=TNNC2 PE=1 SV=2	TNNC2	18.12205	21.2	3	3	NA	NA	NA	NA	24543.96484	NA	NA	NA	NA	NA	NA	NA	NA	NA	NA	NA	NA	NA	NA	NA	NA	NA	NA	NA	1	NA	NA	NA	NA	NA	NA	NA	NA	NA	NA	NA	NA	NA	NA	NA	NA	NA	NA
P02647	Apolipoprotein A-I OS=Homo sapiens OX=9606 GN=APOA1 PE=1 SV=1	APOA1	30.77783	86.9	33	33	228884848	244979904	246778624	342398080	329486144	246034912	241022688	201271440	217750000	254706976	245218016	247782944	267208816	240115328	206126992	196017120	241906656	230203936	206598848	263478032	0.934611007392502	1.00033233684546	1.00767709350326	1.39812231903642	1.34539870007346	1.00464027639805	0.984173741531937	0.821856514056971	0.889143814621217	1.04005112400126	1.00130462530465	1.01177805752576	1.09110018809947	0.980468696610538	0.841683306375555	0.80040142276861	0.987783269336865	0.939997271163529	0.843610047334415	1.07586618802007	0.918279945443255	0.233482196634864	0.450933258465695
P02649	Apolipoprotein E OS=Homo sapiens OX=9606 GN=APOE PE=1 SV=1	APOE	36.15408	58.4	23	23	6800832	4289909	6984551.5	8702477	10323390	7960069	7086127.5	6055605.5	14933239	10519086	6735904.5	5138383	6281810.5	6525525	5325736.5	5086329.5	8761059	8698505	5713165	5893422.5	0.920180787721408	0.580442487459352	0.94503879836331	1.1774812465574	1.39679750097566	1.0770303637462	0.958782452624081	0.81934855016564	2.0205291979352	1.42327598176065	0.911395827573182	0.695244540161306	0.849955025239061	0.88293060831318	0.720594246081458	0.688201485630087	1.18540763422677	1.17694381847671	0.773014929656016	0.797404517333331	0.766955002897516	0.0827969004066837	0.254695033738326
P02652	Apolipoprotein A-II OS=Homo sapiens OX=9606 GN=APOA2 PE=1 SV=1	APOA2	11.17501	47	8	8	2548129	2510944.25	3089330	3377880	2759387.25	4306127.5	2092107.625	1905894.875	1901820.75	2461065.25	1815009.75	1990902.25	2130018.25	1590673.875	1627066.25	1778775.75	966526.4375	843989.25	1511635.5	1724397.75	1.18706228466287	1.16973952969653	1.43918425161267	1.5736071251169	1.2854782992755	2.00603719364271	0.974621793909613	0.887873386569029	0.885975429232292	1.14650307671605	0.845533966498706	0.927474618995132	0.992282702413655	0.741025656162242	0.757979278138134	0.82865412453526	0.450262557777025	0.393177820799458	0.704205120779795	0.803321783466422	0.592853519907932	0.000528151863317883	0.0104937714482176
P02654	Apolipoprotein C-I OS=Homo sapiens OX=9606 GN=APOC1 PE=1 SV=1	APOC1	9.33192	37.3	5	5	12601970	6223789	6455085.5	12223520	11522537	15377422	4218320.5	9388269	22037082	12979122	14896882	17180436	12178536	8133895	11680547	8919418	9810932	9198430	10659652	11434552	1.10971715147187	0.548060771485883	0.568428515031171	1.07639121465608	1.01466333734878	1.35412073975901	0.371461177042589	0.826721784921854	1.94056388515383	1.14292878767731	1.31180485740345	1.51289238896496	1.07242996761757	0.716262837458848	1.02857754338991	0.785435224472596	0.863941075270311	0.810004748274546	0.938678528287356	1.00691546431208	1.00943280717317	0.625661609760968	0.79216193518411
P02655	Apolipoprotein C-II OS=Homo sapiens OX=9606 GN=APOC2 PE=1 SV=1	APOC2	11.28386	28.7	3	3	15750575	5491812.5	4123491.5	9531802	15369289	11066940	11621763	16874314	19978688	18073134	18046896	6077579	8012641	5776443	6459462.5	7200729.5	2656055	3123086.25	3677782.75	2939929	1.64194703144026	0.572503875674475	0.429860790961227	0.993659850397607	1.6021991863089	1.15369307343557	1.21153159538317	1.75909322547848	2.08271427891814	1.8840663734576	1.88133114593664	0.633568158457303	0.835292178472626	0.602175694292675	0.673378291051257	0.750653003254121	0.276885232608463	0.325571745610518	0.383397080337999	0.306478188522966	0.500232241788197	0.00689294579539264	0.0497276803810469
P02656	Apolipoprotein C-III OS=Homo sapiens OX=9606 GN=APOC3 PE=1 SV=1	APOC3	10.8523	46.5	4	4	1517613.25	661431.75	1058235.125	1400788.125	1607369.75	1678183.5	1437153.75	871598.75	1915603.625	2321726	3342406.75	2531631.75	2218054.75	2969081.75	1255611.5	1361911.375	1334544.625	1087055	1377354	2981527.5	0.868973259919734	0.378730552077029	0.60593700426167	0.802080123798406	0.920367116954117	0.960914506208027	0.822902791039397	0.499070502402022	1.09685937885051	1.32940181621398	1.91383548445246	1.4495921768697	1.27004048415362	1.70007256279931	0.718953144582592	0.77981960638227	0.764149623294742	0.622439035150784	0.788661930464488	1.70719890012514	1.41393213919404	0.0894379063745824	0.262473138182557
P02671	Fibrinogen alpha chain OS=Homo sapiens OX=9606 GN=FGA PE=1 SV=2	FGA	94.97303	43.6	38	38	1607827.5	1022879.563	1716931.75	2115540.75	1601978.625	3526226.25	1755034.125	2125957.25	2190533	1392994	16219843	12179859	2047337.125	2248923.25	1958156.5	1752244.25	2387037.5	2306127.5	1802381.125	2330380.25	0.500193718991031	0.318216930887669	0.534135955061273	0.658142863845515	0.498374139130528	1.09700588028958	0.545989570361199	0.661383427820115	0.6814728867634	0.43335920637767	5.04597887000978	3.78914340624002	0.636924776185353	0.699638042105199	0.609180762302835	0.545121642706167	0.742605263621908	0.717434233891689	0.560719180355473	0.724979243053592	2.37366289831879	0.075056220603168	0.238055939381168
P02675	Fibrinogen beta chain OS=Homo sapiens OX=9606 GN=FGB PE=1 SV=2	FGB	55.92815	46.4	26	26	37334.86719	38068.25391	49501.09766	98773.75	45777.05469	98060.89844	48252.24609	53429.12109	46169.35938	46765.3125	18687124	16471574	56312.64063	52723.46484	36787.25781	44840.06641	60664.20703	71264.26563	42626.57031	51053.96875	0.0206629002911305	0.021068791560765	0.0273962738379597	0.0546661151191767	0.0253352104315542	0.054271588986692	0.0267050996820489	0.0295702297870372	0.0255523305997028	0.0258821595485569	10.3423477576819	9.11615647353713	0.0311661073419919	0.0291796858844612	0.0203598270845944	0.0248166363240799	0.0335744722174047	0.0394410513779201	0.0235915817698407	0.0282557069360873	63.285799266912	0.168571949990967	0.383319330936307
P02679	Fibrinogen gamma chain OS=Homo sapiens OX=9606 GN=FGG PE=1 SV=3	FGG	51.51165	49.7	21	21	19450.56641	5670	9196.800781	18898.33203	8627.6201171875	24696.791015625	9367.2626953125	12604.8837890625	4344.17041015625	4967.44482421875	3756461.25	4141562.75	11738.2841796875	10075.568359375	10016.2529296875	8373.050781	23578.48438	19140.11328	8147.5810546875	11598.65625	0.0479165570008228	0.0139680702618184	0.0226563596995497	0.0465561251576144	0.0212541805977342	0.06084065469977	0.0230762933843096	0.0310521873734887	0.0107018831602072	0.0122373224561541	9.25405902571398	10.2027582867249	0.0289173153747913	0.0248212075434752	0.0246750837181693	0.0206270479044574	0.058085701308146	0.0471517543442088	0.0200716022285248	0.0285733413479153	67.9038284061523	0.113598137311676	0.30249946730877
P02730	Band 3 anion transport protein OS=Homo sapiens OX=9606 GN=SLC4A1 PE=1 SV=3	SLC4A1	101.79232	9.7	12	12	9367.509766	3982.30322265625	14905.98438	2828.13012695312	14653.42188	4309.119141	12552.525390625	25879.505859375	16653.732421875	8849.7119140625	98869.89063	47005.76172	4236.49267578125	4431.2333984375	430.512481689453	NA	1077.29235839844	1861.064453	450.987884521484	2977.98413085938	0.646450095511385	0.274817999986325	1.02865919161036	0.195168730690455	1.01122990076011	0.297371505311808	0.866247427620078	1.78593985521874	1.14927095718099	0.610716962696675	6.82299264552376	3.2438588176528	0.292359566567193	0.305798587386051	0.0297095857778827	NA	0.0743437440050419	0.128431709555333	0.0311225894947268	0.20551012745029	1.57277561237267	0.157241812673171	0.365222037441723
P02741	C-reactive protein OS=Homo sapiens OX=9606 GN=CRP PE=1 SV=1	CRP	25.03857	25.4	7	7	2759.85717773438	1560.43811035156	3573.37670898438	1072.82580566406	3250.5791015625	21726.36719	5687.51416015625	40597.80469	9005.3525390625	17322.267578125	7733.80126953125	7899.621094	3285.115234	4185.63623046875	12939.712890625	14161.337890625	53932.57422	48030.20703	14621.83594	5093.80419921875	0.198237098819702	0.112084323195932	0.256671192079757	0.077059739529109	0.233485042550895	1.56057785666911	0.408527048320274	2.9160896747221	0.646843240873025	1.24423687478098	0.555509299136478	0.567419930289827	0.235965729895311	0.300649029861725	0.929443437759038	1.01719123782615	3.87390953823924	3.44994986494226	1.05026823817281	0.365881602336281	1.61307695574397	0.188156308021646	0.404622472235388
P02743	Serum amyloid P-component OS=Homo sapiens OX=9606 GN=APCS PE=1 SV=2	APCS	25.38712	38.6	10	10	10874633	7518715	11933112	4566365.5	11634898	13466359	10419792	15251264	13587086	12024764	10701545	9555899	11817885	13272442	6659814	6464752	8180776.5	7106994.5	4227602	10285316	1.08991553092571	0.75356697105126	1.19600211805547	0.45766626591751	1.166113471	1.34967256542094	1.04432886423068	1.52856556169281	1.36177248937258	1.20518798559145	1.07256769956286	0.957744756265102	1.18445343435442	1.33023713711632	0.667483188782229	0.647933002279987	0.819922415991606	0.712302078033675	0.42371352471137	1.03085093987803	0.793272959575106	0.150275504492168	0.356426441182988
P02745	Complement C1q subcomponent subunit A OS=Homo sapiens OX=9606 GN=C1QA PE=1 SV=2	C1QA	26.01656	4.1	1	1	193139.8906	129561.6797	134450.9688	205099.1406	105956.6484	53267.38672	138291.1875	166530.8906	129773.9297	145305.4844	125417.9297	94520.23438	230203.7656	148871.4063	164059.9844	87969.55469	151385.9063	172347.5156	160483.4063	114412.8516	1.35486860466838	0.908869998883457	0.943168166022795	1.43876226489541	0.743281649167879	0.373668586455242	0.970107146896176	1.16820753436872	0.910358924140742	1.01931215881271	0.879801758436458	0.663055662122282	1.61487020476431	1.04432695808335	1.15087422589283	0.617102906225444	1.06196607497119	1.20901092600433	1.12578467345483	0.802601575733469	1.03446277519995	0.740307722476364	0.860368246174392
P02746	Complement C1q subcomponent subunit B OS=Homo sapiens OX=9606 GN=C1QB PE=1 SV=3	C1QB	26.72175	16.2	6	6	213712.7031	136042.2031	217815.2813	175849.0781	170600.9844	120378.75	259210.5	302240.4688	101966.7656	205034.0313	193796.75	115068.5859	145266.4219	189888.5156	106768.8281	187938.1875	222130.8594	139687.9531	114049.0703	257499.5781	1.19561376357165	0.761086861494257	1.21856559938044	0.983786059711496	0.954425647212552	0.673457816203694	1.45015077218419	1.69088153891576	0.570452137965931	1.14706101311955	1.0841941459134	0.643750151909002	0.812691668950392	1.06232956443702	0.597317232714993	1.05141847157435	1.24270906174169	0.781482976534699	0.638046481066781	1.44057903539815	0.878731417201176	0.41747487497139	0.639670731308882
P02747	Complement C1q subcomponent subunit C OS=Homo sapiens OX=9606 GN=C1QC PE=1 SV=3	C1QC	25.77364	12.2	4	4	2465.36840820312	3058.070313	2977.65893554688	1814.57214355469	1814.02404785156	1685.94311523438	2554.81127929688	4344.759766	2588.49658203125	2141.3349609375	1880.40356445312	1606.18615722656	3558.93139648438	2148.74584960938	3092.564453	3520.09423828125	2214.04516601562	2661.81518554688	1840.082031	3008.26025390625	0.967263139755102	1.19980392472722	1.1682553088348	0.711929601696366	0.71171456171738	0.661463262717261	1.00235517388476	1.70462392492612	1.01557127237051	0.840131791537553	0.737757914682323	0.630171401686163	1.39631186368835	0.843039381097507	1.21333736283452	1.38107448518633	0.868658928099412	1.04433710809835	0.72193815619267	1.1802614362673	1.00338332133245	0.958590300038698	0.982089132414964
P02748	Complement component C9 OS=Homo sapiens OX=9606 GN=C9 PE=1 SV=2	C9	63.17337	33.5	20	19	4039480.5	6130172.5	3878322.75	5863250	6855866	9365168	6118559	7440748	8818820	6742536	4023666.5	4994029	7928782	7847933.5	9551335	9090008	8159674.5	9304049	8313473	8032108.5	0.56695266141901	0.860387273520104	0.544333709484275	0.822923935903394	0.962240435380763	1.31442816031322	0.858757285522046	1.04433029978686	1.2377466532083	0.946334245186599	0.564733121211382	0.700926278206744	1.11282726992026	1.10147995131166	1.34055723213778	1.27580866597081	1.14523369380984	1.30584993355529	1.16681975392258	1.12732944022907	1.18377929669058	0.19365135179783	0.412487589418225
P02749	Beta-2-glycoprotein 1 OS=Homo sapiens OX=9606 GN=APOH PE=1 SV=3	APOH	38.29815	48.4	18	18	6446155.5	5627107	3849175.75	5088085.5	5237871.5	6302690.5	4341706.5	3925123	5611859.5	6063615	6002092.5	4954241	5923788.5	5944662.5	4732122	5026517	6349754	6122929	5053595.5	5642764	1.19102120914223	1.03969005760297	0.711191338149682	0.940097976914927	0.96777312419187	1.16451395877112	0.802193574972038	0.725223699845895	1.0368728596799	1.12034127458963	1.10897409575886	0.915368254179098	1.09450629014035	1.09836306596893	0.874328530586724	0.928722298913508	1.17320962654961	1.13130040084699	0.933725446574429	1.04258291662127	1.06208546000785	0.314183791627116	0.536325007678964
P02750	Leucine-rich alpha-2-glycoprotein OS=Homo sapiens OX=9606 GN=LRG1 PE=1 SV=2	LRG1	38.17791	38	12	12	4293729	9431776	11139378	8957576	7576345.5	5513262.5	9188872	9051928	5278846.5	6037127	3502775	2866514	5817890	5594121	7609520	7868324.5	9800977	9502522	9037313	6220766.5	0.595154479069444	1.30734001423464	1.54403100678865	1.24161107466376	1.05015848911346	0.764194216998931	1.27367105105977	1.25468922081811	0.731701776892547	0.836807161039059	0.485520215743116	0.397327974451874	0.806418684605696	0.775402026910976	1.05475681198523	1.09062974606615	1.35851502523951	1.31714612886746	1.25266343327735	0.86226146217429	0.886906647943746	0.383653566244744	0.612231212401077
P02751	Fibronectin OS=Homo sapiens OX=9606 GN=FN1 PE=1 SV=5	FN1	272.32035	39.8	90	90	12279348	10950534	9024836	15733324	10840332	18583894	13599951	13529886	9290614	11990512	36892104	38152608	11621003	13204648	8961560	8104039.5	1836255.125	1963748	8211876	12478560	0.918942179967758	0.819498525961725	0.675386223087049	1.17742530423432	0.811251405176745	1.39075169664136	1.0177713523059	1.01252794004659	0.695276091401512	0.897326733977208	2.76087219560495	2.85520377523101	0.86967401121231	0.988188299478677	0.670650875137007	0.606477129296671	0.137418720240233	0.146959827836732	0.614547224581054	0.933850488581191	1.12400866279614	0.444957065693786	0.665787609408479
P02753	Retinol-binding protein 4 OS=Homo sapiens OX=9606 GN=RBP4 PE=1 SV=3	RBP4	23.01	38.3	9	9	7587706.5	7811378	6127789.5	4737679.5	7992629	8697008	7723017	7010063.5	8990317	7001836	9809677	10529065	14164143	18664736	7972845	6746943.5	5719542	6408980.5	5893377.5	15225655	0.868087182652016	0.89367678107343	0.701062372792043	0.542023976476055	0.914413174862892	0.994999104435846	0.883567658963038	0.802000746065591	1.0285557244048	0.801059461990453	1.12229629198972	1.20459935710612	1.62047793909138	2.13537754645408	0.912149745614332	0.771897960790567	0.654355977111117	0.733232608024139	0.674243985357075	1.7419224047453	1.37263511316267	0.117779732475947	0.308313252183255
P02760	Protein AMBP OS=Homo sapiens OX=9606 GN=AMBP PE=1 SV=1	AMBP	38.99947	41.5	14	14	7213306.5	8275087.5	5840727.5	8897879	7872002.5	9182070	11256107	7000442	8686106	9292358	8441781	8918400	10567171	8768508	7851212.5	6981659	8776841	9192231	6290151	10173892	0.851238434832806	0.976538641690121	0.68926112253582	1.05003393288386	0.928970796832207	1.08357116051082	1.3283271555133	0.826118409250715	1.02504271463189	1.09658618829328	0.996210052302827	1.05245560509773	1.24702618731793	1.03476693049698	0.926517380072476	0.823901837485538	1.03575030336177	1.08477025467608	0.742297348948365	1.20061554326549	1.02928490327001	0.674618231802795	0.81466606308936
P02763	Alpha-1-acid glycoprotein 1 OS=Homo sapiens OX=9606 GN=ORM1 PE=1 SV=2	ORM1	23.53961	34.3	6	4	14508562	10436086	17583234	8471600	14175625	65789712	7482906.5	16860772	11783966	24315434	5835840.5	5529079.5	10453949	13815609	15308872	11312480	3234479.25	3225404.75	13354365	11777162	1.01723405063219	0.731701876073303	1.23280752048574	0.593966513244774	0.993890947910128	4.61269250720264	0.524646570038913	1.18215377915094	0.826205344588385	1.70482005182178	0.409166371598947	0.387658538182652	0.732954298735621	0.968649264139373	1.07334592326722	0.793148201254927	0.22677798317733	0.226141745734056	0.936310214793905	0.82572829796719	0.490299732799688	0.0312370075292687	0.139293213866995
P02765	Alpha-2-HS-glycoprotein OS=Homo sapiens OX=9606 GN=AHSG PE=1 SV=2	AHSG	39.34073	27.5	11	11	30860624	41747512	33744652	20176212	28914792	38054880	43392948	38199872	28413712	20340150	51553456	43617496	26509834	27020434	30493888	37206848	23636134	27478978	35057276	23152318	0.950183297305098	1.28538517582937	1.03898108812619	0.621215554335087	0.890272095711709	1.17169086914606	1.33604733366469	1.17615510086875	0.874844091190037	0.626263123995169	1.58730532504959	1.34296105514496	0.81622463243552	0.831945753032563	0.938891677870556	1.14558038473135	0.727744835608805	0.846064095224201	1.07939613	0.712848381079274	1.00580927895603	0.973184207156304	0.988683368879665
P02766	Transthyretin OS=Homo sapiens OX=9606 GN=TTR PE=1 SV=1	TTR	15.88702	61.9	8	8	8364490	7564387.5	4933493	4568594	5494854	4568474.5	6550094	5361672	4762409.5	6532395	3903393.75	3596853.75	6164779	5370554.5	3122288	3354706	1865207.625	1781881	3060219	8029482	1.69064592543101	1.52892775354579	0.997166574243307	0.923412524977441	1.11062988011681	0.92338837142019	1.32391690734164	1.08371089215212	0.962586866193746	1.32033955328489	0.788961041114325	0.727002619025038	1.24603633903952	1.0855062392005	0.631082526875175	0.678059275570771	0.376999156109828	0.360157027177142	0.618537027753821	1.62293349942694	0.685669038326838	0.0130505940444816	0.074609999914678
P02768	Albumin OS=Homo sapiens OX=9606 GN=ALB PE=1 SV=2	ALB	69.36668	72.6	62	62	91807952	70976952	71645600	123491896	90120384	108998152	98454080	85304120	63424356	76934792	94195288	81570912	40036828	47105860	83767904	72840760	41932308	38523424	74858512	46111128	1.22239369106479	0.945035549162543	0.953938384689722	1.64425533169533	1.19992425969742	1.45127573853865	1.31088477228626	1.13579723584112	0.844475134727406	1.02436229450126	1.25418031086491	1.08609075827333	0.53307763533867	0.627199548860226	1.11534300823224	0.96985156009541	0.558315348881605	0.512927142256848	0.996717286442659	0.613955008549597	0.704689424448514	0.00940019613092075	0.0599633563719787
P02774	Vitamin D-binding protein OS=Homo sapiens OX=9606 GN=GC PE=1 SV=2	GC	52.91753	50.4	30	29	24865110	29559372	28766774	28842284	31406480	38933640	28225330	30355456	24342138	28273532	25174022	23435222	24953868	29769832	29007288	28628502	23275088	23308142	28798680	28151616	0.891106998637754	1.05933829629295	1.03093345010863	1.03363955072379	1.1255342980818	1.39528999012845	1.01152937195372	1.08786807250965	0.872364913471367	1.01325681814432	0.902177677398603	0.839863179323536	0.894287876381109	1.06688068717453	1.03955290558944	1.02597810718372	0.834124353791702	0.835308931327574	1.03207688602741	1.00888763574995	0.900984962651989	0.0679515100288157	0.226879421914393
P02775	Platelet basic protein OS=Homo sapiens OX=9606 GN=PPBP PE=1 SV=3	PPBP	13.89421	45.3	7	7	12046253	12762286	16669857	14995875	15894464	29311846	8817989	17520280	19996212	14912413	1138569.75	1176128.875	17210434	22459188	24366170	20955568	6758265	8888035	20680660	23588500	0.776804261668189	0.822977746974787	1.07495799390892	0.967011037161801	1.0249566709359	1.89017837249157	0.568629218939965	1.12979763662775	1.28945844810171	0.961628978750164	0.0734208250487919	0.0758428303283197	1.10981717521283	1.44828379015508	1.57125578356453	1.35132265012843	0.435807636904435	0.573146144768504	1.33359517039123	1.52110762793709	0.903601548020062	0.250838582298067	0.471512272141994
P02776	Platelet factor 4 OS=Homo sapiens OX=9606 GN=PF4 PE=1 SV=2	PF4	10.84494	34.7	3	1	96483.73438	116435.6016	95987.61719	49063.98828	265864.5938	707361.5	52164.91406	116973.5313	264794.625	135854.7813	13438.46094	15218.583984375	152113.2344	267603.2188	124266.9297	128206.8438	83564.77344	121906.25	96708.79688	248985.8438	0.612012692769134	0.738570770587046	0.608865737297128	0.311221199930893	1.68642421426704	4.48691397757907	0.33089089814224	0.741982949838812	1.67963722099705	0.861749921237687	0.0852424371663132	0.0965340595981732	0.964880047178067	1.69745260754865	0.788246213238463	0.813237756427471	0.53006553222072	0.773272021560756	0.613440302381869	1.57935944003341	0.658612777142036	0.323583210141708	0.54838966943446
P02786	Transferrin receptor protein 1 OS=Homo sapiens OX=9606 GN=TFRC PE=1 SV=2	TFRC	84.87137	22.9	19	19	14354.2236328125	23386.01563	30767.740234375	47109.9375	13509.0458984375	33766.98047	24917.064453125	18992.775390625	21092.150390625	26560.787109375	25040.47656	27098.77344	31751.041015625	30472.01172	59138.43359	67323.67969	20832.802734375	19043.51953	68884.10156	28049.455078125	0.454182175603914	0.739957222833688	0.973522466664154	1.49060614169365	0.42743989598017	1.06842146570813	0.788401158604903	0.600950651761607	0.667377003287081	0.840410208428993	0.792306042753683	0.857432640794783	1.00463509940037	0.964165316876711	1.87119994215627	2.13018941966551	0.659170980741623	0.602556247771379	2.17956274839277	0.887513170880628	1.48408064789321	0.0843855706328007	0.255688279017386
P02787	Serotransferrin OS=Homo sapiens OX=9606 GN=TF PE=1 SV=4	TF	77.04986	63.5	45	45	4603984	3135495.25	3303504.5	5491861.5	3736856.75	3967430.25	3963881.75	1970141.125	2015600.625	2443460.5	2494490.75	2402189	1807276.25	2031324.75	4162537.25	3709749.75	1284231	1177867.125	3503579.25	1711832.25	1.56286336887899	1.06437178528836	1.12140402138168	1.86426129311197	1.2685093017967	1.34677952970892	1.3455749597833	0.66878194967327	0.68421358178093	0.829454426590695	0.846777099395322	0.815444448378632	0.613496017486156	0.689551276040983	1.41301033835462	1.25930758924944	0.435943649473767	0.399837484897712	1.18932117700442	0.581096701724137	0.701227931810457	0.0398393754951265	0.16257684545486
P02788	Lactotransferrin OS=Homo sapiens OX=9606 GN=LTF PE=1 SV=6	LTF	78.18195	29.9	22	22	82451.6875	80760.03125	112837.1328	115002.6094	187263.0469	58703.14844	58683.51953	100346.5156	87895.92188	231239.25	25554.91016	26676.400390625	79010.46875	88376.05469	77008.30469	68442.6875	33223.41016	32777.58984	78633.42188	86011.64844	0.963841200087783	0.944066128896718	1.31904004395865	1.34435396526271	2.18906180461249	0.686226258727953	0.685996801343512	1.17302761140732	1.02748304360444	2.70313347106933	0.298731002602409	0.311840964643958	0.923614147005764	1.03309568538574	0.900209311140244	0.800079222844689	0.388373997997417	0.383162461423062	0.919206556045429	1.00545632194039	0.534185841711715	0.00856034910263333	0.0569780995660247
P02790	Hemopexin OS=Homo sapiens OX=9606 GN=HPX PE=1 SV=2	HPX	51.67637	52.6	29	29	135537408	151009136	147866368	137491184	178199376	211945072	168959552	160515440	134244688	157968064	128278184	109358688	176503984	191754240	170977024	168947456	90657920	77768992	173236448	190295056	0.885427246806766	0.986499635076012	0.965968827687454	0.898190708422892	1.1641257214714	1.38457673305381	1.10376458541294	1.04860160900507	0.876982275581612	1.03196032781529	0.838004805909316	0.714409132202382	1.15305020886592	1.25267578369747	1.1169441548383	1.10368556569333	0.592242346163416	0.508042653977103	1.13170432770283	1.24314335061668	0.933095997860977	0.368829420437526	0.593164229730995
P02792	Ferritin light chain OS=Homo sapiens OX=9606 GN=FTL PE=1 SV=2	FTL	20.01967	4	1	1	12857.93359	5187.3798828125	2676.71459960938	NA	NA	NA	8389.0771484375	33343.60547	24045.673828125	45005.38281	NA	6808.55419921875	21468.90625	22608.97656	NA	NA	12136.8857421875	11880.2138671875	NA	23040.349609375	0.728495921096678	0.293902986685572	0.151655447085464	NA	NA	NA	0.475302539077719	1.88915896956013	1.36236318037332	2.54988389598136	NA	0.385754361424567	1.21637046260173	1.2809637789666	NA	NA	0.687643289921624	0.673100952100824	NA	1.30540421512442	0.868919056444687	0.737603421998612	0.860368246174392
P02810	Salivary acidic proline-rich phosphoprotein 1/2 OS=Homo sapiens OX=9606 GN=PRH2 PE=1 SV=2	PRH2	17.01645	33.1	3	3	NA	5671.2099609375	NA	NA	NA	NA	NA	NA	NA	NA	8326.3818359375	NA	NA	NA	NA	NA	NA	1368.21203613281	NA	2014.43237304688	NA	1.30520894968317	NA	NA	NA	NA	NA	NA	NA	NA	1.91628738233992	NA	NA	NA	NA	NA	NA	0.314889169493835	NA	0.463614498483079	0.688214468386072	NA	NA
P03950	Angiogenin OS=Homo sapiens OX=9606 GN=ANG PE=1 SV=1	ANG	16.55007	31.3	4	4	39301.26172	37243.91016	26119.349609375	26734.408203125	28699.82031	40683.32422	30868.001953125	20273.474609375	29663.771484375	72541.91406	20572.330078125	22269.75781	23611.74219	22963.44531	10205.32422	20549.39844	13353.064453125	10586.2958984375	13207.625	17735.65625	1.49098876159472	1.41293813613927	0.990900928485006	1.01423466920728	1.08879734833832	1.54342065729486	1.1710525818319	0.769123470319351	1.12536717589951	2.75205359527062	0.780461277956066	0.844857319327045	0.895768754071292	0.87117403846854	0.387163746229739	0.779591310505619	0.506580912718152	0.401616831653939	0.501063314030006	0.672845170658766	0.497131795910625	0.000247160565016457	0.00683844933568899
P03951	Coagulation factor XI OS=Homo sapiens OX=9606 GN=F11 PE=1 SV=1	F11	70.10912	24.3	22	22	67880.5625	76747.60156	42287.62109	56051.90234	53656.30469	57891.32422	82358.5625	65876.66406	81832.57813	99548.6875	95142.53906	94780.27344	84241.78906	89470.32031	67061.36719	66635.35938	102511.4063	100639.2891	68069.71094	90823.78906	0.879562370771875	0.9944570270962	0.547941839219755	0.726292509902851	0.69525155390095	0.750126818365228	1.06716105197071	0.853596857294088	1.06034560956975	1.28990209214499	1.2328094249229	1.22811536818208	1.09156295965987	1.15931165195901	0.868947647725234	0.863427651606613	1.32829151957026	1.30403356160475	0.882013261601121	1.17684922293178	1.25615536794944	0.0208077825353834	0.106409419548037
P03952	Plasma kallikrein OS=Homo sapiens OX=9606 GN=KLKB1 PE=1 SV=1	KLKB1	71.36969	43.4	28	26	6419710	9229688	6713420.5	6535873	8496093	7104481	7337785	6118820	6069263.5	7333148.5	5271410.5	5306585.5	6463609.5	6298927.5	6270509.5	5897603	5041632	5221160.5	6057404.5	6293318	0.991610756228259	1.42564974078749	1.03697830258428	1.00955369761903	1.31233610314416	1.09738286885534	1.1334198169217	0.945134239307476	0.937479569791092	1.13270364699015	0.81424041775946	0.819673670717979	0.998391625830319	0.972954270785125	0.968564727570479	0.910964291340894	0.778748030696806	0.80647862781872	0.935647787365077	0.972087807886169	0.814511763228046	0.00132676067558257	0.0182190520594577
P03973	Antileukoproteinase OS=Homo sapiens OX=9606 GN=SLPI PE=1 SV=2	SLPI	14.32608	15.9	2	2	20460.865234375	19631.783203125	23133.16016	23985.94922	17230.34375	22434.716796875	21460.005859375	16973.78516	15798.564453125	18442.201171875	15049.830078125	10483.9443359375	22766.77734	16897.025390625	9746.9345703125	10744.75781	10867.1826171875	4233.17041015625	11510.6806640625	15096.544921875	1.25162724773886	1.20091083623639	1.41509624574554	1.46726285820166	1.05401054541796	1.37237123242951	1.3127464436403	1.03831640331298	0.966426078183093	1.12814200331179	0.920624674658167	0.641321383251742	1.39268396229734	1.03362087293898	0.596237194780762	0.657275804049876	0.664764745479809	0.258950507174644	0.704128657030448	0.923482304120148	0.638416288259258	0.00255930954177492	0.0275078662517364
P04003	C4b-binding protein alpha chain OS=Homo sapiens OX=9606 GN=C4BPA PE=1 SV=2	C4BPA	67.03318	50.8	31	31	5330114.5	6131924.5	5111736	3470886.75	5678912	9235728	4765617.5	6825650	6882281	6676668.5	8745988	8310751.5	8879461	9318889	9516673	9430854	10511521	13029820	9362053	9253689	0.681298795969411	0.783786685787957	0.653385510219995	0.443651062978325	0.725882325420259	1.18051692253534	0.609144412338751	0.872459142614781	0.879697754864957	0.85341622776338	1.11791802858324	1.06228580841012	1.13497863660478	1.19114661710787	1.21642750010991	1.20545805820181	1.34358963604012	1.66548029647358	1.19666386842193	1.1828127095535	1.60306888998342	4.09580526221279e-05	0.00225641635354632
P04004	Vitronectin OS=Homo sapiens OX=9606 GN=VTN PE=1 SV=1	VTN	54.30559	35.6	21	21	14963745	16642404	14640602	13840298	14410805	25559224	15864487	13473009	12443380	14607409	21621130	17525440	14724180	15639077	17153278	16192327	19147398	17661118	16522559	15775623	0.911291326717689	1.01352157637889	0.891611934079714	0.842873460259325	0.877617308201917	1.55655547116277	0.966146469745744	0.820505578415654	0.757801223494008	0.889590482029592	1.3167257423082	1.06729842488703	0.896701830125417	0.952419011949889	1.04463377758558	0.986111909450251	1.1660755864666	1.07556120834308	1.00622302183586	0.960734656562784	1.09918329762193	0.146282797085652	0.352474652222286
P04040	Catalase OS=Homo sapiens OX=9606 GN=CAT PE=1 SV=3	CAT	59.75617	41.2	19	19	119025.5078	82642.21094	125746.0234	48993.16797	118466.4297	29158.845703125	97891.10938	325972.5938	112190.1875	115255.8984	547342.125	639738	65906.92188	65893.32813	18567.458984375	19414.23047	77449.1875	75253.3125	19949.26172	69806.00781	0.857946056300276	0.595692135751741	0.906388108619482	0.353146951581682	0.85391617328341	0.210179457639223	0.705607501943547	2.34963837928204	0.808676481959148	0.830774389012215	3.94528892353482	4.61128630536945	0.475062738607433	0.474964753692962	0.133835834888904	0.139939436284593	0.558260377968389	0.542432322864888	0.143795987366552	0.503167684049243	1.36072723388945	0.512250578919594	0.715262329090493
P04066	Tissue alpha-L-fucosidase OS=Homo sapiens OX=9606 GN=FUCA1 PE=1 SV=4	FUCA1	53.68885	18	9	9	77584.9375	39023.96875	82716.92969	69802.92969	48242.74219	36959.82422	71082.96875	49227.22266	35066.67188	38185.54688	61404.08203	54771.99219	53558.44531	38295.17188	26445.71094	29430.802734375	90702.86719	88464.9375	29816.82813	44685.39063	1.45635146242179	0.732521231438316	1.55268439208875	1.3102749323181	0.905567374285803	0.693775052043174	1.33430262146367	0.924047115542148	0.65823857713904	0.716783164706192	1.15261966493018	1.02812831320539	1.00534875285421	0.718840942081704	0.496414008177968	0.552447343306222	1.70258889844907	1.6605805875809	0.559693448804067	0.838792117163306	0.944665340489508	0.600537553466465	0.780973841908111
P04070	Vitamin K-dependent protein C OS=Homo sapiens OX=9606 GN=PROC PE=1 SV=1	PROC	52.07127	19.5	10	10	93005.15625	85939.32813	64720.625	47891.89063	71077.07031	128714.6719	54577.44531	53995.70703	98271.75781	64634.32422	128196.7734	127644.8516	180724.6719	161424.7813	91040.89844	98125.44531	110233.4531	130997.4688	86581.48438	161117.5	0.912300339657853	0.842990662019399	0.634853491473689	0.469778126780409	0.697204735764086	1.2625798784195	0.535357650089982	0.529651299464112	0.963961157058085	0.634006955268369	1.25749974158096	1.25208586417535	1.7727531051389	1.58343782970172	0.893032665243088	0.962525957668845	1.08129506774089	1.28497214620769	0.849289660791184	1.58042366575589	1.67283760865114	0.000569628602176386	0.0105634805334273
P04075	Fructose-bisphosphate aldolase A OS=Homo sapiens OX=9606 GN=ALDOA PE=1 SV=2	ALDOA	39.42001	25.3	14	13	39965.91406	35328.53906	33633.73438	41399.39844	115454.0234	19744.90625	30453.919921875	54365.82031	28895.97266	39719.80078	56918.19531	61887.35938	32359.74609	34050.83203	23083.498046875	22153.69531	42312.31641	41263.92969	25349.943359375	30102.208984375	0.988712297408252	0.873988793698982	0.83206120926751	1.02417510772928	2.85620422891877	0.488467036935997	0.753396133614177	1.34494997456074	0.714854249702098	0.982623728350459	1.40809289545455	1.53102449183315	0.800544155048356	0.842379741737695	0.571060087614997	0.548057801311655	1.04675968369611	1.02082376140876	0.627129425810733	0.744695195897716	0.841716822753911	0.535137884053955	0.737869300879855
P04083	Annexin A1 OS=Homo sapiens OX=9606 GN=ANXA1 PE=1 SV=2	ANXA1	38.71424	8.7	4	4	4355.7978515625	663.221984863281	1135.54528808594	1434.29138183594	3531.87451171875	2504.07641601562	1194.640625	1805.89501953125	NA	2839.79418945312	3828.76000976562	3586.80126953125	1652.08728027344	1622.21032714844	1135.17150878906	954.703063964844	676.819946289062	NA	1290.31176757812	1780.98071289062	2.178323508	0.331675640120258	0.567883331535045	0.717285498742129	1.76628152599649	1.25228229333084	0.597436760321237	0.903123539724767	NA	1.42017390420316	1.91475321399009	1.79375025889886	0.826204677657339	0.811263288833173	0.5676964054524	0.477444591844443	0.338475946297014	NA	0.645281657173047	0.890663957877695	0.849099888617034	0.580170393182256	0.76909083
P04114	Apolipoprotein B-100 OS=Homo sapiens OX=9606 GN=APOB PE=1 SV=2	APOB	515.60472	43.4	217	217	25186146	19191092	18129706	22036426	19487918	28080016	23235452	19923708	79127496	21137960	20438046	28399054	35656592	29474352	24591104	25381834	19362638	19265142	23583278	28446574	0.950179412382895	0.724008370297944	0.683966232616719	0.831352216718634	0.735206508919866	1.05935434117559	0.876586998574969	0.75164724130196	2.9851854925565	0.797456443386501	0.771051296952483	1.07139045576684	1.34519031352144	1.11195744135393	0.927730695619991	0.957561991235983	0.730480161475389	0.726802000791746	0.889709177104844	1.07318320824578	0.92401242640161	0.920531059092604	0.961763627726833
P04156	Major prion protein OS=Homo sapiens OX=9606 GN=PRNP PE=1 SV=1	PRNP	27.66116	8.3	3	3	6073.37841796875	7573.51416015625	10187.8251953125	8972.2197265625	7689.58447265625	6593.4189453125	3876.97241210938	5958.8564453125	7858.64697265625	5971.287109	5947.46923828125	4802.404297	7586.0302734375	7380.9736328125	4580.03369140625	4243.8623046875	9011.1142578125	9225.7490234375	4734.56591796875	7374.0478515625	0.895501461515346	1.11669198467224	1.50216431847441	1.32292693213421	1.13380620468771	0.972179880055137	0.571647972902005	0.87861553957347	1.15873396406946	0.880448403766922	0.876936529994734	0.708100133183776	1.11853744809713	1.08830246046161	0.675312253277238	0.62574478894213	1.32866181430067	1.36030906778656	0.698097567350294	1.08728127475496	0.917046216076544	0.464339120320687	0.6808355126406
P04179	Superoxide dismutase [Mn], mitochondrial OS=Homo sapiens OX=9606 GN=SOD2 PE=1 SV=3	SOD2	24.75014	17.1	4	4	11911.537109375	11381.2763671875	9918.890625	7224.21826171875	11015.70703	7381.6416015625	7377.42138671875	7122.60009765625	7755.0400390625	10181.5673828125	10725.041015625	11846.451171875	5852.87744140625	4511.01025390625	6840.31201171875	6291.27197265625	5404.41845703125	5574.77197265625	5741.27294921875	7395.892578	1.47554036141842	1.40985436976269	1.22870149530603	0.894899249944188	1.36456950810968	0.914400049012843	0.913877270358952	0.882311310944322	0.960654739768764	1.26124055005605	1.32856328709814	1.46747784800305	0.725024555263586	0.558800903635877	0.84734290505987	0.779330630050136	0.669471747442904	0.690574270627454	0.71119956095545	0.916165387181587	0.76896457538918	0.0248125794310496	0.122314628480939
P04180	Phosphatidylcholine-sterol acyltransferase OS=Homo sapiens OX=9606 GN=LCAT PE=1 SV=1	LCAT	49.57792	16.8	7	7	148164.5469	120154.2031	124594.0938	132750.5	132188.2344	162323.3594	152478.5625	104159.2422	199938.0156	163981.2969	206034.75	222672.625	210652.4844	217304.3594	179530.7656	188402.9063	179320.25	206956.4375	167571.25	202779.7813	0.865963646663595	0.702254176823185	0.728203595611312	0.775874590116352	0.772588368133509	0.948716350758659	0.891177375461622	0.608769905492306	1.16855925907415	0.958406344982794	1.20419227954678	1.30143413133666	1.23118112527971	1.27005872490555	1.04928688925896	1.10114107037976	1.04805650802303	1.20957918137599	0.979388212541834	1.18516826423424	1.37515202978165	9.31147367037588e-05	0.00401993708585942
P04196	Histidine-rich glycoprotein OS=Homo sapiens OX=9606 GN=HRG PE=1 SV=1	HRG	59.57832	39	27	27	10359977	8333625.5	8164859.5	8903662	8500528	5943580.5	8174022	9364933	8146880.5	6604726	2892000.5	2846198.75	5107199.5	6222163.5	2003674.25	2071425.125	14211831	15044963	1956745.625	5756682	1.47357951495476	1.18535589626353	1.16135100509236	1.26643658873771	1.20909572744219	0.845401343099947	1.16265425820825	1.3320467244014	1.15879371311195	0.939441172069115	0.411351559374979	0.404836822851039	0.726436416025555	0.885026354044917	0.284998058339544	0.294634788374781	2.02145844837291	2.13996124509275	0.278323037684094	0.818817326458233	0.704425959268187	0.0316915521629008	0.14069656125068
P04217	Alpha-1B-glycoprotein OS=Homo sapiens OX=9606 GN=A1BG PE=1 SV=4	A1BG	54.25351	37.4	13	13	24510156	33979088	34941164	29251522	34976600	38374740	30000214	36015664	26494218	30588532	23712524	26169984	30771270	35276012	35521128	35502452	31742146	32428424	34919188	31157662	0.770356653436606	1.06796613283522	1.09820427769695	0.919378260825727	1.0993180347196	1.20612191464224	0.942909725234797	1.13197592011806	0.832715920449462	0.96140061879078	0.745286999934852	0.822525213414779	0.967144092399666	1.10872858381275	1.11643260419776	1.11584561565066	0.997658822141163	1.01922860829051	1.09751356981994	0.979288431588478	0.993948871886194	0.936999394226663	0.97063381147385
P04259	Keratin, type II cytoskeletal 6B OS=Homo sapiens OX=9606 GN=KRT6B PE=1 SV=5	KRT6B	60.06695	6.6	3	1	3080624.25	1052998.75	598034.4375	1831755.625	602388.625	2262275	724189.1875	1516594	169516.3125	248839.2656	663111.25	192642.9375	380735.625	323567.5938	427720.625	305423.5938	161489.8438	340853.125	1340161	718878.875	3.6367142383996	1.24307777786985	0.705986896619912	2.16240970079556	0.711127067699819	2.67064303725956	0.854914106930206	1.79035758537296	0.200116060019246	0.293757766910826	0.782810861960187	0.227417320932072	0.449463016628357	0.381975463341666	0.504929378191668	0.360556251588878	0.190640716446529	0.402381242337652	1.58207629198785	0.848645218707599	0.401629679521838	0.0470715829239528	0.182854995204586
P04264	Keratin, type II cytoskeletal 1 OS=Homo sapiens OX=9606 GN=KRT1 PE=1 SV=6	KRT1	66.03873	37	30	30	936298.25	2234639.5	1129633.375	3353367.75	1326312.25	2156511.25	2080265	1951611	321294.4063	524006.4688	782445.25	705304.75	653136.25	597724.75	845327.625	2008526	673467.3125	605147.75	2718439.5	983572.375	0.704327050736178	1.68099966916906	0.849762715488259	2.52255904290253	0.997713704364783	1.62222796912403	1.56487199693014	1.46809247994886	0.241692582008023	0.394182014866915	0.588591675029865	0.530563006432744	0.491319436612625	0.449636331499625	0.635894719467934	1.51090658762518	0.506613406551112	0.455220257025081	2.04493650996328	0.73988884425377	0.660243016876688	0.212191166767265	0.42926057436312
P04275	von Willebrand factor OS=Homo sapiens OX=9606 GN=VWF PE=1 SV=4	VWF	309.26451	29	86	86	319496.0625	285214.2813	300726.4375	325926.9063	521849.5	493579	730701.3125	737644.125	297670.3438	365638.5313	1474341.875	2021565.875	817377.625	621426.3125	230817.0781	248583.6406	976209.625	1120579.625	223706.6563	662794.875	0.500156264068444	0.446489725891275	0.470773286874584	0.510223451625123	0.816931183075177	0.772675026824904	1.14387900667761	1.15474765756162	0.465989113884524	0.572390158296468	2.30801380896412	3.16466759463821	1.27956675288647	0.972814063565586	0.361333427945436	0.389146157328724	1.52821088049452	1.75421541801072	0.350202392360449	1.03757462902602	1.91789557951662	0.108993794464475	0.295076142673621
P04278	Sex hormone-binding globulin OS=Homo sapiens OX=9606 GN=SHBG PE=1 SV=2	SHBG	43.7792	24.4	10	10	52384.14844	472764.9688	67590.66406	236472.4219	272570.1563	105733.8594	299629.4688	196593.7813	144812.1719	60270.58594	150331.4844	151954.0156	119166.0938	92577.19531	346697.9688	305297.0938	1145007.375	1208464.5	282560.4375	105001.3281	0.180141787556634	1.62577285505351	0.232434875998526	0.813195710057858	0.937330788913163	0.363604010014586	1.03038399430447	0.676058621419542	0.497988881744357	0.207262147266188	0.516969028401126	0.522548687295271	0.409795592456345	0.318360075481057	1.19224600753784	1.04987416698369	3.93752082357747	4.15574103468472	0.971685974140918	0.361084937112722	2.04684199388411	0.183830893507916	0.401071631022707
P04406	Glyceraldehyde-3-phosphate dehydrogenase OS=Homo sapiens OX=9606 GN=GAPDH PE=1 SV=3	GAPDH	36.05321	26.3	7	7	26028.044921875	17412.05859	34943.08203	21563.548828125	61331.13672	10411.85547	23686.658203125	41912.13672	14391.009765625	31890.83984	12622.455078125	22948.525390625	4085.21069335938	5392.55029296875	2044.98217773438	5031.408203	2870.5830078125	3505.95190429688	6662.080078	5310.9501953125	1.47032382405075	0.983606899903643	1.97393412184896	1.21812451408624	3.46459489156267	0.588165541984681	1.33805892731235	2.36761590505243	0.812947901928747	1.8015130115226	0.713042277093189	1.29636181703035	0.230773484014737	0.304625076218465	0.115521009154054	0.284224165579247	0.162159186291966	0.19805116467013	0.376340792633588	0.300015488061192	0.248526306714128	3.21950967117518e-05	0.00204094158503071
P04424	Argininosuccinate lyase OS=Homo sapiens OX=9606 GN=ASL PE=1 SV=4	ASL	51.65797	13.6	7	7	1606.11364746094	1194.61303710938	2554.08276367188	1050.76928710938	614.5322266	387.985015869141	2376.62451171875	2546.47216796875	594.0664063	3119.587891	4019.43823242188	3921.19116210938	2815.37548828125	2931.69091796875	147.83708190918	158.154800415039	3254.87084960938	2825.03735351562	NA	3289.32543945312	0.774369131611609	0.575968868467505	1.23142148433607	0.506616266955559	0.296289610254448	0.187062491058379	1.14586203922489	1.22775212358131	0.286422251535367	1.50407324517061	1.93792568696963	1.89055699756116	1.35740075147701	1.41348089152347	0.0712779403369027	0.0762525090619901	1.56929836024026	1.36205910812763	NA	1.5859102425062	1.61789025142125	0.631536893912487	0.795657708338809
P04439	HLA class I histocompatibility antigen, A alpha chain OS=Homo sapiens OX=9606 GN=HLA-A PE=1 SV=2	HLA-A	40.84072	26.6	8	3	46489.38281	36040.5625	53062.03125	204699.0156	17101.623046875	87043.80469	22881.6875	228096.3438	114388.7422	48368.26172	40384.15625	36925.61328	130237.3203	151595.7969	15090.7529296875	26784.693359375	107385.4609	95925.14063	11085.751953125	144989.3438	0.574448127174029	0.445336814083426	0.655663350028741	2.52937249424037	0.211316966080954	1.07556064545972	0.282738589668309	2.81848262023388	1.41344958233634	0.597664577976037	0.499008623514749	0.456272983440492	1.60928324308843	1.87320020903533	0.186469560008315	0.330966255226054	1.32691322597383	1.18530326812857	0.136981587246975	1.79156727705545	0.886074718255705	0.74110928135814	0.860368246174392
P04632	Calpain small subunit 1 OS=Homo sapiens OX=9606 GN=CAPNS1 PE=1 SV=1	CAPNS1	28.31571	6.3	2	1	6327.07177734375	8844.078125	8904.3740234375	7926.1279296875	7072.50146484375	4982.81884765625	6175.304688	7500.30517578125	8237.2685546875	6210.5986328125	8056.767578	14383.2255859375	5748.8291015625	2721.77221679688	4804.4990234375	6345.365234	9935.0087890625	4179.4951171875	4608.67333984375	5122.708984	0.916390566452444	1.28094481111149	1.28967785452689	1.14799217060727	1.02435595038007	0.721693754555543	0.894409161100166	1.08631751787806	1.1930566717895	0.899521010574211	1.16691355251122	2.08321522276836	0.832639954502121	0.394211804651304	0.695866545622863	0.919040125686349	1.43895132729808	0.605343203413542	0.667503850298779	0.741954944271748	0.913077511764542	0.275618659175213	0.500824310225425
P04792	Heat shock protein beta-1 OS=Homo sapiens OX=9606 GN=HSPB1 PE=1 SV=2	HSPB1	22.78252	26.3	5	5	13174.1982421875	7615.46435546875	5709.2373046875	13172.451171875	11483.2001953125	23487.228515625	5273.417969	13180.7041015625	2723.40771484375	5090.2880859375	NA	558.024719238281	7553.25927734375	9140.023438	NA	1583.52844238281	1023.30505371094	639.623779296875	NA	2681.01538085938	1.80485371945606	1.04331200386359	0.782160553165592	1.80461437234031	1.57318845540061	3.21772991166873	0.72245368258285	1.80574501654112	0.373104492081403	0.697365047657101	NA	0.0764489019787518	1.03478996217581	1.25217527426157	NA	0.216942021560511	0.140191903778556	0.0876279023508016	NA	0.367296779136633	0.328140670018198	0.00357255374082024	0.0321934314821681
P05019	Insulin-like growth factor I OS=Homo sapiens OX=9606 GN=IGF1 PE=1 SV=1	IGF1	21.84119	6.7	1	1	15618.66797	13508.3173828125	17681.62109	13755.513671875	23861.83594	10801.96875	16944.24609	18801.17188	7291.929688	17883.443359375	7704.08447265625	6820.800781	15905.486328125	18921.216796875	5471.63818359375	7611.66845703125	6137.214844	6861.36376953125	7409.083984	19090.056640625	1.21036790720367	1.04682639218601	1.37023635831368	1.06598285646707	1.84917180411901	0.837098037795302	1.31309351890125	1.45699589112538	0.565087733025293	1.38587656487677	0.597027647860007	0.528577621572645	1.23259488187775	1.46629876645066	0.424024332324807	0.589865873267709	0.475603162917068	0.531721048357447	0.57416659950816	1.47938300185032	0.652791883188531	0.0153136335913492	0.0847494242589736
P05062	Fructose-bisphosphate aldolase B OS=Homo sapiens OX=9606 GN=ALDOB PE=1 SV=2	ALDOB	39.47302	13.5	7	7	9517.6943359375	10254.7060546875	12810.455078125	7789.83544921875	8972.714844	8741.599609	12067.4033203125	29511.451171875	10155.71094	20376.07813	23347.150390625	16881.298828125	11643.7880859375	21945.60938	1403.14440917969	2141.90502929688	12612.607421875	14990.93359	4157.3115234375	14369.931640625	0.750336589355603	0.808439617236411	1.00992455022634	0.614119171755523	0.707372606798115	0.689152414954564	0.951345350055295	2.3265636442671	0.800635241935887	1.60636772154228	1.84059506188673	1.33085343356326	0.917949235519462	1.73010322758446	0.110618239375678	0.168859143578278	0.994327039908943	1.18182467170845	0.327745653441136	1.13286738530647	0.948509295803404	0.421571733002259	0.643507481610502
P05067	Amyloid-beta precursor protein OS=Homo sapiens OX=9606 GN=APP PE=1 SV=3	APP	86.94324	4.9	4	4	6475.6142578125	9736.638672	6173.949219	9975.0439453125	5097.0537109375	6307.7998046875	5577.7509765625	5159.2119140625	5386.011719	10669.7802734375	NA	NA	5487.07470703125	9146.3251953125	9225.9287109375	6713.285156	4450.78466796875	1380.01928710938	6276.2275390625	4350.09814453125	0.991261557003715	1.49044634618581	0.945083859505147	1.52694048761192	0.780236931429303	0.965573180662934	0.853820177898315	0.789751864647554	0.82446948657067	1.63328799178782	NA	NA	0.839939811258132	1.40008348135154	1.41226887438143	1.02764328319369	0.681308608605931	0.21124792379114	0.960740222439115	0.665895911675824	0.833165159544406	0.230690900158442	0.449057876962075
P05089	Arginase-1 OS=Homo sapiens OX=9606 GN=ARG1 PE=1 SV=2	ARG1	34.73494	6.8	3	3	7164.703125	10490.1123046875	8185.83447265625	13030.2509765625	6647.14208984375	NA	17332.42188	18897.556640625	NA	NA	10794.423828125	16992.201171875	NA	5357.18896484375	NA	8709.2705078125	6887.81591796875	6534.6240234375	10517.0380859375	NA	0.679852560164888	0.995397796996507	0.776746841596643	1.23642938604062	0.630741635587316	NA	1.64465870811314	1.79317300924313	NA	NA	1.0242736575433	1.6123754561758	NA	0.508339085303846	NA	0.826415239906382	0.653578969578802	0.620064892367605	0.997952761382035	NA	0.804821466077627	0.352581879899317	0.581261062130144
P05090	Apolipoprotein D OS=Homo sapiens OX=9606 GN=APOD PE=1 SV=1	APOD	21.27555	38.1	8	8	12390135	11724692	13041476	19493550	19874144	12498362	12999509	12711290	18773162	10800559	15663274	14288145	21907962	22259754	14969798	11974680	10248563	11162966	11194776	19680894	0.832508977569137	0.787797013449251	0.876273410318163	1.30979649371801	1.33536909012709	0.839780887771517	0.87345359404807	0.854087791737926	1.26139270495114	0.72570333820133	1.05243536274022	0.960038690886707	1.47202391622396	1.4956612695084	1.00583982558677	0.804594026095566	0.688614022743326	0.750053926878039	0.752191281360172	1.32238437608521	1.06267153071753	0.688032661305186	0.824007495555223
P05106	Integrin beta-3 OS=Homo sapiens OX=9606 GN=ITGB3 PE=1 SV=2	ITGB3	87.05781	11.2	11	11	3733.21411132812	3363.2841796875	3696.64526367188	3229.914063	5257.8193359375	7341.042969	4903.941406	3677.29614257812	2784.732422	1305.3173828125	7872.86083984375	NA	743.20654296875	1657.66540527344	1434.11206054688	941.055969238281	1318.4912109375	1343.14904785156	1120.47583007812	1209.05517578125	1.24586303327668	1.12240854794857	1.2336591322665	1.07789974299054	1.75466034118291	2.4498820018677	1.63656279366954	1.22720186676331	0.929331958607332	0.435615698816965	2.62736237300984	NA	0.248025837887104	0.553202679617284	0.478597569957207	0.314052933840761	0.440012121036059	0.448241032257244	0.373929642057875	0.403490692946569	0.498815990110431	0.00303339927108653	0.0296490315851361
P05107	Integrin beta-2 OS=Homo sapiens OX=9606 GN=ITGB2 PE=1 SV=2	ITGB2	84.78182	8.6	8	8	5678.853516	4253.7509765625	3639.76611328125	6328.519531	3393.79638671875	2393.14819335938	4178.677734	3965.28784179688	3772.31616210938	5152.70263671875	3850.78466796875	3049.33911132812	1392.60034179688	2401.82568359375	3750.00952148438	3746.75268554688	3409.302734	3902.14013671875	3938.78271484375	1081.48486328125	1.54990878672638	1.1609607462105	0.99338809586862	1.72721976389532	0.926256475125283	0.653153211756659	1.14047127991343	1.08223155448373	1.02956449745997	1.4063083455252	1.05098062069297	0.832245006734554	0.380077334308841	0.655521527530958	1.02347642735711	1.02258755099807	0.930488566059893	1.0649968815532	1.07499760681368	0.295165720985622	0.713874958644749	0.0382913838071316	0.157769191968793
P05109	Protein S100-A8 OS=Homo sapiens OX=9606 GN=S100A8 PE=1 SV=1	S100A8	10.83451	39.8	4	4	32249.318359375	8562.1728515625	20193.380859375	28369.779296875	48435.95703	29025.84766	16906.74219	23911.255859375	26120.85547	77306.67188	10548.7216796875	14713.380859375	30781.013671875	30337.833984375	19836.634765625	29971.037109375	10168.9658203125	12603.9677734375	31001.33594	38595.47656	1.19521523483998	0.317328860147701	0.748401444554404	1.05143284105463	1.79511991889824	1.07574786345242	0.626592959541967	0.886192289982891	0.96808385390966	2.86511829335814	0.390953778283011	0.545303214262071	1.14079733637991	1.12437233451262	0.735179820411279	1.11077821112042	0.376879372629323	0.467124735300503	1.14896285868693	1.4304147786739	0.73472069035359	0.300593873874737	0.5272355645965
P05121	Plasminogen activator inhibitor 1 OS=Homo sapiens OX=9606 GN=SERPINE1 PE=1 SV=1	SERPINE1	45.05998	16.9	8	8	11989.8232421875	14630.9619140625	12042.3369140625	8495.958984	9270.3349609375	11874.794921875	6925.650391	13076.6416015625	17767.59766	14163.673828125	1889.42663574219	2407.2353515625	14358.208984375	15879.712890625	16129.92969	16373.9716796875	7099.96826171875	6138.62353515625	15737.6376953125	16531.21875	1.03012563474352	1.25704346295952	1.03463743433224	0.729944467466348	0.796476269334766	1.02024278500655	0.59502878904432	1.12350144435202	1.52653274729784	1.21689562871616	0.162333236539868	0.206821634849467	1.23360944069355	1.36433198309731	1.38582977597531	1.4067970502235	0.610005599292511	0.527410065842691	1.35212535604399	1.42030719418853	0.936028082856104	0.35048422459261	0.579518254033074
P05141	ADP/ATP translocase 2 OS=Homo sapiens OX=9606 GN=SLC25A5 PE=1 SV=7	SLC25A5	32.85223	9.7	3	1	3865.515625	386.361602783203	NA	NA	5950.664063	4981.15625	NA	NA	NA	NA	NA	NA	NA	NA	NA	NA	NA	NA	NA	NA	1.01833314704658	0.101783271632793	NA	NA	1.56764557426478	1.31223800705585	NA	NA	NA	NA	NA	NA	NA	NA	NA	NA	NA	NA	NA	NA	NA	NA	NA
P05154	Plasma serine protease inhibitor OS=Homo sapiens OX=9606 GN=SERPINA5 PE=1 SV=3	SERPINA5	45.67467	26.4	12	12	44317.02734	23886.02734	37420.9375	24202.853515625	35114.22266	55038.84766	34836.80469	40117.04297	41701.63281	22368.60547	54216.56641	53564.72266	22758.73047	26710.052734375	29467.775390625	26591.86719	57287.47266	62926.07813	27230.845703125	32780.33203	1.17780101786951	0.634812147938331	0.994525601531508	0.64323234690221	0.933220697891878	1.46275178362202	0.925847839522235	1.06617922894533	1.10829242206178	0.594484058803433	1.44089824895885	1.42357438320661	0.604852299852911	0.709865466694751	0.783156676557254	0.70672448306498	1.52251285002352	1.67236846215529	0.723706433146205	0.871193551251394	1.09618400134369	0.697939274667797	0.828346597215317
P05155	Plasma protease C1 inhibitor OS=Homo sapiens OX=9606 GN=SERPING1 PE=1 SV=2	SERPING1	55.15418	31.6	18	18	7730145	8249065.5	8205465	6517860.5	7284060	6709925	9929778	7150744	8923085	7506382	5572767.5	4781630	6775160	7522158	7850446	6599362.5	5210015	5049997.5	7016857.5	7748044.5	1.08620598132273	1.1591224079785	1.15299585745601	0.915861094523732	1.02352407882564	0.942849153441095	1.39528873737903	1.00479110077594	1.25383266405108	1.05476378858266	0.783060782303684	0.671893619909096	0.95201568876373	1.05698056272614	1.10311014880718	0.927313397150625	0.732088396243685	0.709603440836469	0.985977958575066	1.08872114034791	0.819962922523969	0.0103756164867425	0.0635113494036963
P05156	Complement factor I OS=Homo sapiens OX=9606 GN=CFI PE=1 SV=2	CFI	65.75025	36.9	22	22	3177514.25	3258009.25	5011594	3106990.5	3255335.75	3982431	4120928.25	3860220.75	3319758	4607601	3837975.25	2820618.5	3293536	3321691.25	4752165	4391591.5	4259670.5	3826818.75	4830363.5	3538680.25	0.829925373686671	0.850949620219919	1.30896313784144	0.811505487899365	0.850251336809686	1.04015915455183	1.07633283401238	1.00823942755152	0.867077590194698	1.20344542332865	1.00242919242815	0.736708848005964	0.860228745016801	0.867582529937669	1.24120365894369	1.14702655282087	1.11257050428478	0.999515259805651	1.26162808956087	0.924257233099392	1.03110652106045	0.697301279655073	0.828346597215317
P05160	Coagulation factor XIII B chain OS=Homo sapiens OX=9606 GN=F13B PE=1 SV=3	F13B	75.51067	33.7	23	23	920909.8125	1077461.25	1212046.5	951033.4375	784506.4375	934828.4375	937459.125	813032.4375	956314.25	919180.3125	1247864.875	1336390	1023964.125	1185607.5	1062188.375	1010584.563	1908349.625	2007763.875	1036162.813	1050296.625	0.823124867550981	0.963053207447026	1.08334779501346	0.850049876386502	0.701205208908641	0.835565571520152	0.837916924791247	0.72670223332194	0.854769956497088	0.821579011008781	1.11536286834374	1.19448813207912	0.915236566411959	1.05971616672827	0.949402051773737	0.903277685682037	1.70571538167761	1.79457353070936	0.926139960964217	0.938773003184139	1.35368476018989	0.00623743970771581	0.0466652896651331
P05164	Myeloperoxidase OS=Homo sapiens OX=9606 GN=MPO PE=1 SV=1	MPO	83.86857	18.3	16	14	11972.5146484375	10313.958984375	18735.951171875	13883.947265625	32619.365234375	5399.876953	8090.06689453125	26111.5625	17465.19531	30436.017578125	2531.15380859375	3741.54907226562	8979.287109	10095.720703125	9384.9267578125	10244.130859375	4907.58251953125	5825.4931640625	9869.638672	9691.6376953125	0.956654805134988	0.824129158501821	1.49708212883147	1.10938639508237	2.60642591871797	0.43147311872522	0.646430728696319	2.08642482124401	1.3955433347918	2.43196716147565	0.202249947035392	0.298965672938091	0.717483203162446	0.806690992289223	0.749895535093203	0.818549594535822	0.392136701166513	0.465481662902683	0.788626077114681	0.774403042560327	0.430050757734068	0.00433606313389434	0.0362435070226203
P05186	Alkaline phosphatase, tissue-nonspecific isozyme OS=Homo sapiens OX=9606 GN=ALPL PE=1 SV=4	ALPL	57.30481	1.9	1	1	5544.44677734375	2569.75024414062	2764.632813	3196.08715820312	2393.17260742188	1221.08361816406	1606.50207519531	NA	NA	4524.38916015625	NA	NA	1813.23840332031	2382.56518554688	NA	3213.44189453125	NA	3010.453125	4128.40576171875	729.15771484375	1.98535965898329	0.920178094093541	0.98996179028498	1.14445728587749	0.85694904154811	0.437246537500305	0.575257467561757	NA	NA	1.62009666263202	NA	NA	0.649285766937433	0.85315072797019	NA	1.15067168287359	NA	1.07798531208889	1.47830263043075	0.26109734121765	0.855148096682651	0.554385970768152	0.754114249799103
P05362	Intercellular adhesion molecule 1 OS=Homo sapiens OX=9606 GN=ICAM1 PE=1 SV=2	ICAM1	57.82522	12.8	8	8	27595.294921875	32929.64063	31177.90625	35187.3125	20728.724609375	18475.138671875	25522.423828125	37741.35938	30418.908203125	25820.12891	26791.529296875	26838.861328125	18503.900390625	20056.67188	37629.58594	39456.55859	32008.87109	29280.314453125	42915.21094	18563.44922	0.955446622840644	1.14014052089625	1.07948928678385	1.21830909907445	0.717701694433473	0.639674585849875	0.883676500734159	1.30673922704388	1.05321009235297	0.893984102530129	0.927617416661264	0.929256218838883	0.640670418187401	0.694432853957323	1.30286923566727	1.36612548494376	1.10826022602939	1.01378795331424	1.48587625081784	0.642732209042952	1.0225776842699	0.984498083356124	0.991863405675496
P05451	Lithostathine-1-alpha OS=Homo sapiens OX=9606 GN=REG1A PE=1 SV=3	REG1A	18.73098	12.7	2	1	54995.26172	33276.34766	29267.72266	118489.6563	36317.24219	35990.98828	40825.00781	190265.3594	40578.26953	37372.58203	58546.51172	73207.14063	150216.3906	110347.5156	45296.65234	38657.76953	148613.7969	138863.5625	48009.07031	117338.0313	0.711233819170029	0.430350962826953	0.37850886626687	1.53238384749971	0.469677751418575	0.465458427707597	0.527975053062273	2.46063304319002	0.52478407615582	0.483326079731497	0.757160850361271	0.946761458896455	1.94269422250481	1.42708448911946	0.585805213671317	0.499946944609806	1.92196845745219	1.79587220450955	0.620883933742973	1.51749029810284	1.50490588101605	0.0670449064358424	0.225717851667336
P05452	Tetranectin OS=Homo sapiens OX=9606 GN=CLEC3B PE=1 SV=3	CLEC3B	22.53681	46	8	8	1490897.875	2244891.5	1387171.375	1579886.5	1552476.875	1581272	1933171.375	1235991.875	1433831.125	1631927.375	1411897.625	1233451	965988.6875	834298.8125	1427187.25	1506087.625	1108039.875	1240953.25	1343419.75	1082840.125	1.0564123	1.59067299769175	0.982914341019795	1.11946737513494	1.10004561227274	1.12044910518216	1.36979604854985	0.875792393943716	1.01597625265519	1.15634221502753	1.00043473263301	0.873991994568953	0.684475005265041	0.591162910568303	1.0112685718775	1.06717537005472	0.785128862365172	0.879307898031073	0.951913052764824	0.767272960699731	0.756254891076988	0.00242461993779471	0.0267149033146108
P05543	Thyroxine-binding globulin OS=Homo sapiens OX=9606 GN=SERPINA7 PE=1 SV=2	SERPINA7	46.3245	25.8	13	13	2837794	2590822.5	2190349.25	3510335.25	3034017.25	2854754.75	3432928.75	2329428	2825203.75	2765502.25	2676807.5	2639322.25	1899472.125	2051661.25	3074893.25	2944991.25	3475736	3444916	3075978	1817183.75	1.02314285814915	0.934099352386797	0.789712076348691	1.26562197282351	1.09388950742684	1.02925791450326	1.23771370758322	0.839855754777362	1.01860354896399	0.997078673181675	0.965100523951031	0.951585531029263	0.68483876523354	0.73970927955971	1.10862700686115	1.06179192878315	1.25314750302943	1.24203561016894	1.1090181043881	0.655170380851182	0.955230048377602	0.505606917500737	0.711725416969678
P05546	Heparin cofactor 2 OS=Homo sapiens OX=9606 GN=SERPIND1 PE=1 SV=3	SERPIND1	57.0706	34.9	19	19	4737568.5	6762590	4358063	4099696.25	5883760	7081542	7103026	7413021	12082593	6431077	7978469.5	10755682	11070588	10230349	9382694	10014776	8336791.5	8823573	10212268	10652199	0.579837100166621	0.827682085275556	0.533388934062577	0.501767095328325	0.720120951597081	0.866719030656366	0.869348485039976	0.907289171674091	1.47880409277745	0.787107782954115	0.976495140629171	1.3164017493772	1.35494349961576	1.25210556804667	1.14835998270226	1.22572131139809	1.02035063093098	1.07992844460792	1.24989261120855	1.30373633195125	1.47768082518327	0.000695934804550679	0.0112777524114414
P05556	Integrin beta-1 OS=Homo sapiens OX=9606 GN=ITGB1 PE=1 SV=2	ITGB1	88.41527	9.3	13	13	7236.63330078125	7500.03857421875	5609.27099609375	7533.4912109375	7291.29736328125	7758.49462890625	5603.80517578125	7883.22998046875	8155.048828	6796.931641	8118.978516	9666.888672	4719.29345703125	6279.88330078125	6583.53759765625	6014.695313	6286.429688	8311.449219	2593.79736328125	6162.3134765625	1.06338580871965	1.1020918503378	0.824253340826993	1.10700754216194	1.07141840977782	1.14007062987644	0.823450166821659	1.15839984419257	1.19834221699581	0.998773925534942	1.19304187126399	1.42049925716629	0.693475747741528	0.92279634809537	0.967416775389753	0.88382834575777	0.923758305741387	1.22132444491261	0.381145097750076	0.905520070935605	0.907087873544615	0.262474078035874	0.487911936471594
P05976	Myosin light chain 1/3, skeletal muscle isoform OS=Homo sapiens OX=9606 GN=MYL1 PE=1 SV=3	MYL1	21.1451	20.6	4	2	NA	2715.22680664062	NA	NA	71476.21094	1603.73620605469	NA	776.728881835938	548.797607421875	NA	1382.8876953125	NA	664.039489746094	814.09912109375	NA	NA	18131.49609	14085.365234375	NA	NA	NA	0.242001869475963	NA	NA	6.37050894887643	0.142937289460435	NA	0.069228044235772	0.0489130582517881	NA	0.123253573779712	NA	0.0591843000118438	0.0725587670103986	NA	NA	1.61601820531244	1.25539594358522	NA	NA	0.454843996934607	0.94996703081895	0.979047654211366
P06132	Uroporphyrinogen decarboxylase OS=Homo sapiens OX=9606 GN=UROD PE=1 SV=2	UROD	40.7869	2.7	1	1	2808.97998046875	1019.85577392578	1577.6435546875	NA	NA	NA	NA	3119.47485351562	NA	NA	5236.88427734375	11137.6455078125	1473.95349121094	NA	NA	NA	NA	NA	NA	NA	0.745527176031133	0.270678395852096	0.418720016620985	NA	NA	NA	NA	0.827935155968446	NA	NA	1.38991362474517	2.95602583884904	0.391199791933136	NA	NA	NA	NA	NA	NA	NA	2.79123922648116	0.216696295183647	0.432881189490243
P06276	Cholinesterase OS=Homo sapiens OX=9606 GN=BCHE PE=1 SV=1	BCHE	68.41805	15.6	10	10	1703146.125	1309304.625	1305804.625	879359.4375	1105276.125	967855.5	1317012.375	1162567.375	1268103.25	1344959.875	1504474.75	1497620.5	1726687.75	1952958	1022467	1060980.125	1135705	1050463	1173111.5	1827856.5	1.29439479499196	0.995074390143066	0.992414382457306	0.668315103512952	0.840012282110488	0.73557230534423	1.00093229706876	0.883553757918139	0.963761254667675	1.02217245843955	1.14340411372326	1.1381948686718	1.31228648168775	1.48425236856169	0.777077165267334	0.806347224839513	0.863138293930208	0.798354186744628	0.891567316072314	1.38917495384738	1.12851935438881	0.285878882775416	0.508462295715731
P06280	Alpha-galactosidase A OS=Homo sapiens OX=9606 GN=GLA PE=1 SV=1	GLA	48.76676	2.8	1	1	NA	NA	1065.11865234375	NA	NA	NA	NA	NA	NA	1391.31872558594	NA	NA	1579.16943359375	NA	NA	NA	1692.683594	2104.71313476562	NA	NA	NA	NA	0.679891593881776	NA	NA	NA	NA	NA	NA	0.888113172982812	NA	NA	1.00802292857503	NA	NA	NA	1.080481826	1.34349047846538	NA	NA	1.45917721070797	0.0851721576959499	0.256787699322118
P06312	Immunoglobulin kappa variable 4-1 OS=Homo sapiens OX=9606 GN=IGKV4-1 PE=1 SV=1	IGKV4-1	13.38004	14.9	3	3	24780.833984375	28634.59375	22961.673828125	27537.505859375	22675.798828125	33824.38672	6658.25146484375	8404.042969	13848.67969	17335.486328125	22335.28516	5408.66650390625	20257.009765625	10849.84375	24203.333984375	17949.44922	9705.2373046875	11698.0888671875	14673.92188	18400.69531	1.36856704041104	1.5813979967954	1.26810058183089	1.5208093044015	1.25231261025075	1.86801383902519	0.36771415793751	0.464128698028541	0.764818754101361	0.95738405063878	1.23350711773055	0.298703534937062	1.11873054474273	0.599202535282802	1.336673543	0.991291278162868	0.535989543489046	0.646048428778734	0.810394268584906	1.01621217192334	0.752349698682136	0.26874345134802	0.493510701566364
P06331	Immunoglobulin heavy variable 4-34 OS=Homo sapiens OX=9606 GN=IGHV4-34 PE=1 SV=2	IGHV4-34	13.81486	24.4	2	1	133185.5469	75916.15625	153542.4688	121522.0078	100850.5313	203437.2813	56967.25781	123456.5547	77303.28906	99577.67188	278242.7188	377795.7813	107548.1172	256879.2188	125639.2578	93895.65625	71547.30469	75436.23438	88587.63281	146210.9688	0.962482689821301	0.548617984329572	1.1095946353924	0.878194606668804	0.728809490706288	1.47016599219436	0.411681303396822	0.892174861460136	0.558642280147251	0.719611006758446	2.01075722290675	2.73019038681362	0.777210467236305	1.8563711094999	0.907948449691921	0.678549181277567	0.517045909866781	0.545149766433619	0.640190059018195	1.05661259637996	1.41546627377564	0.283152452543314	0.506336603790054
P06396	Gelsolin OS=Homo sapiens OX=9606 GN=GSN PE=1 SV=1	GSN	85.69751	42.5	33	33	16764323	16457614	12376468	14850287	15428235	13917226	15810950	14080075	15501767	16808230	16442641	17757120	11322557	10948777	17627042	16570967	15215014	16185174	18016162	12030764	1.10251199960799	1.08234116700784	0.81394306723655	0.976634703060927	1.01464367038692	0.915271595891838	1.0398130661287	0.925981421551017	1.0194795299892	1.10539955995664	1.08135646203824	1.16780366725689	0.744632214420194	0.720050432309848	1.15924903872312	1.08979586963386	1.00062111122552	1.06442404806583	1.18483966169594	0.791207713812945	1.00079636080553	0.871493447367431	0.939724251075913
P06576	ATP synthase subunit beta, mitochondrial OS=Homo sapiens OX=9606 GN=ATP5F1B PE=1 SV=3	ATP5F1B	56.5599	6.6	4	4	3977.949219	NA	NA	NA	13506.677734375	2005.70336914062	563.794250488281	NA	NA	1323.62414550781	NA	NA	NA	NA	NA	NA	NA	NA	NA	NA	0.930394793010145	NA	NA	NA	3.15905054184613	0.46911005353601	0.131864738873712	NA	NA	0.309579872734008	NA	NA	NA	NA	NA	NA	NA	NA	NA	NA	NA	NA	NA
P06681	Complement C2 OS=Homo sapiens OX=9606 GN=C2 PE=1 SV=2	C2	83.26783	40.2	29	29	2774830.25	2841368.25	3026784	1972914.75	2388855.5	3329527.75	2748079.5	2883267.5	3130972.5	2704808.75	2709024	2708521.25	3095308.25	3114418.5	3281040.75	2883811.75	3679402.5	4070222.5	2974486.25	3511036.75	0.927591981646762	0.94983482524947	1.01181705388166	0.659521389667936	0.798565320207522	1.11302060497949	0.918649531490384	0.963841234591812	1.0466460014109	0.904184646389812	0.905593753163329	0.905425689957022	1.03472387668582	1.04111220068051	1.09681199098802	0.964023170743046	1.22997947577191	1.36062584531729	0.994334552543727	1.17369685463358	1.15200178480164	0.0358055650368696	0.149602350991184
P06702	Protein S100-A9 OS=Homo sapiens OX=9606 GN=S100A9 PE=1 SV=1	S100A9	13.24199	57	6	6	182008.125	71250.25781	143688.0156	142361.1563	232189.4688	190409.2813	106634.7734	167211.4531	120333.6016	517830.1563	57444.03906	81389.28125	160155.5313	138354.6406	147862.5781	121681.3672	57324.14453	63292.6875	142377.2656	165660.2188	1.20957409873343	0.47350889625438	0.954909578890527	0.946091649841142	1.54306499997555	1.26540578756278	0.708664297125788	1.11123963675566	0.799702802593613	3.44135155803119	0.381756703315478	0.540889954855205	1.06434799198603	0.919465489464122	0.982652530879862	0.808659668619035	0.380959918448979	0.420625153076156	0.946198708153769	1.1009305754373	0.605972508235333	0.0574203239060061	0.208363570581076
P06703	Protein S100-A6 OS=Homo sapiens OX=9606 GN=S100A6 PE=1 SV=1	S100A6	10.17973	16.7	2	2	215743.5625	72395.30469	122608.8359	70847.53125	150412.6406	52002.01172	77465.32813	349294.125	145958.8125	191820.5938	630608.625	535472.625	85415.30469	76879.41406	23667.392578125	25751.21094	50689.26953	23768.849609375	24377.388671875	77853.85156	1.43683792786941	0.482147964784175	0.816566778287619	0.471839895551524	1.00173828769974	0.346329975722959	0.515913987212709	2.32627588497321	0.972076085499796	1.27751253039789	4.19981194127904	3.56621244231005	0.568860307920067	0.512011838116269	0.157623276986654	0.17150137012114	0.337587199147578	0.158298974137753	0.16235180424521	0.518501527737197	1.07313194383865	0.214370569474921	0.430160811595371
P06727	Apolipoprotein A-IV OS=Homo sapiens OX=9606 GN=APOA4 PE=1 SV=4	APOA4	45.37203	69.2	34	34	24456142	26893566	31584692	26205566	31327512	27311610	25577218	25772634	28130024	20672870	33083856	27179252	35388840	31456182	17140158	16635685	52627748	56991824	18696060	38622136	0.821015366966115	0.902841951053336	1.0603274013085	0.879745153019015	1.05169363020608	0.916876075817086	0.858650927944494	0.865211224288499	0.944350992774152	0.694007417412476	1.11065572707642	0.912432695011524	1.18803617754203	1.05601320143148	0.575410999422035	0.55847537297615	1.76676230604239	1.91326838449941	0.627644072467379	1.29658092274142	1.22352665641067	0.406982777335071	0.633535854512061
P06732	Creatine kinase M-type OS=Homo sapiens OX=9606 GN=CKM PE=1 SV=2	CKM	43.10111	22	11	11	19831.80859	42360.00781	23711.41406	23411.380859375	277799.875	11248.8037109375	8052.29248046875	17426.20313	18115.83203	19691.17188	32902.93359	27697.35156	6392.39111328125	6299.4970703125	16503.447265625	20048.201171875	38244.42969	38667.61719	19783.1875	7260.76904296875	0.587218869379277	1.25427773150215	0.702093794993222	0.693209826721623	8.22564052794533	0.333076520266934	0.238427981186864	0.515989010697746	0.536408888426246	0.583054623108586	0.974254232681148	0.8201172067815	0.189278383987336	0.186527795979877	0.48866625544354	0.593626242890772	1.13241566723403	1.14494622813122	0.585779201203533	0.21499101143906	0.463122247982835	0.391852661948093	0.618392482136835
P06733	Alpha-enolase OS=Homo sapiens OX=9606 GN=ENO1 PE=1 SV=2	ENO1	47.16896	9.2	8	8	42588.86719	26860.708984375	25983.42188	25064.494140625	28795.92188	18680.40625	30574.85156	35064.41016	27608.439453125	40012.72656	13741.90234	14365.916015625	19795.837890625	20993.78125	17948.47656	22524.064453125	15462.0849609375	13371.6572265625	23122.71484	23451.47656	1.75258442808542	1.10535131366834	1.06924986677891	1.03143485679728	1.18498771165488	0.768721763833825	1.25819286302097	1.44294373807343	1.13612134495767	1.64657306309522	0.565496235293045	0.591175167757385	0.814623151991125	0.863919999172474	0.738601954186894	0.926893040942994	0.63628387223754	0.550260191936909	0.951528243092362	0.965057193423329	0.613402736599265	0.000194774216916799	0.00617251078312842
P06737	Glycogen phosphorylase, liver form OS=Homo sapiens OX=9606 GN=PYGL PE=1 SV=4	PYGL	97.1486	3.3	4	3	7614.673828	NA	5795.0869140625	NA	13532.7548828125	NA	5334.00537109375	9305.5283203125	6159.58935546875	12166.6123046875	NA	3245.55615234375	NA	NA	NA	NA	8596.900391	6295.63037109375	3948.28125	NA	1.02154766967964	NA	0.777440723827986	NA	1.81548869024728	NA	0.715584262686826	1.2483844988399	0.826340601618651	1.63221363492198	NA	0.435408055430467	NA	NA	NA	NA	1.15331841635473	0.844591203762537	0.529682242630013	NA	0.645172303598558	0.100631807997449	0.282328127992844
P06744	Glucose-6-phosphate isomerase OS=Homo sapiens OX=9606 GN=GPI PE=1 SV=4	GPI	63.14712	9.9	6	6	9816.9248046875	5422.43115234375	7942.67626953125	11043.3251953125	9430.3466796875	5488.896484	6954.30029296875	12043.2919921875	7289.21142578125	14344.98438	6415.25146484375	7716.80322265625	1997.65002441406	3339.11889648438	5249.806641	4593.53076171875	8470.6787109375	9214.1875	3193.488281	2563.8310546875	1.37751689681261	0.760878857968839	1.11452119526958	1.54960615021474	1.32327201771653	0.770205314038014	0.975831673325962	1.68992210315849	1.02282660845673	2.01289698701165	0.900192011851254	1.08282655109177	0.280311474040683	0.468547207184188	0.736656080833676	0.644567047847272	1.18861082099923	1.29294042932761	0.448112230124694	0.359758342726488	0.587619387881928	0.00662954151442297	0.0481137982962913
P06753	Tropomyosin alpha-3 chain OS=Homo sapiens OX=9606 GN=TPM3 PE=1 SV=2	TPM3	32.94997	23.9	8	2	32437.572265625	35627.75391	69196.95313	37224.14844	66850.99219	70264.72656	45161.26172	35312.29688	43063.47656	37050.94531	10695.5908203125	9802.1904296875	16491.82422	16534.60938	2797.7177734375	2530.85815429688	4367.025391	3734.12158203125	3499.04077148438	26358.02734	1.14015844240205	1.25229114150078	2.43222549603613	1.30840331559643	2.34976657628304	2.46975700084077	1.58738740977627	1.24120304296956	1.51365169871078	1.30231534441283	0.375942689865855	0.344540278197216	0.579676322865405	0.581180191795807	0.0983378630411064	0.0889579302518139	0.153497950664504	0.131251815390031	0.122988885951389	0.926466603448244	0.205025476674114	3.89607671474088e-05	0.00224859284679331
P06865	Beta-hexosaminidase subunit alpha OS=Homo sapiens OX=9606 GN=HEXA PE=1 SV=2	HEXA	60.70283	8.7	6	6	12277.822265625	10767.970703125	10482.4638671875	8870.068359	8511.080078	7276.56982421875	10146.2138671875	8069.88525390625	9431.3896484375	8913.4443359375	4605.34375	6335.8212890625	5982.65087890625	7106.03662109375	7001.98974609375	5155.431641	23656.07031	18591.357421875	5596.90966796875	7044.72509765625	1.32145171505794	1.15894765745038	1.12821879610608	0.954678019651282	0.916040411964805	0.783171108517693	1.09202849056368	0.868554982991715	1.01509255930519	0.959346539636403	0.495669286067735	0.68191913252998	0.643907697430831	0.764816762863514	0.753618284954275	0.554874784467415	2.54608301127685	2.00097220980103	0.602390694355372	0.758217855007832	0.961259192020551	0.301607924430281	0.527667124336257
P07108	Acyl-CoA-binding protein OS=Homo sapiens OX=9606 GN=DBI PE=1 SV=2	DBI	10.04442	23	3	3	2635.23950195312	2089.85473632812	1206.12609863281	1164.83349609375	2656.56201171875	1887.84973144531	1613.24243164062	1795.87744140625	1951.2861328125	4314.1884765625	767.568176269531	585.564758300781	1186.29333496094	1305.79248046875	451.846923828125	345.097015380859	782.617065429688	521.689270019531	131.414245605469	1767.76770019531	1.80739042976534	1.43333592534558	0.827226810369029	0.79890610001466	1.82201456546929	1.29478991754656	1.10644931122109	1.23171032394719	1.33829804826668	2.95890485815952	0.526439959234742	0.401612126478936	0.813624423477903	0.895583430162449	0.309901170364434	0.236686283154783	0.536761305065551	0.35780284609643	0.090131029709489	1.21243113615034	0.368080171901547	0.000448660773376872	0.00906294762221281
P07148	Fatty acid-binding protein, liver OS=Homo sapiens OX=9606 GN=FABP1 PE=1 SV=1	FABP1	14.20838	30.7	4	4	8720.3310546875	5025.96044921875	9805.9912109375	5017.7958984375	4850.63427734375	4400.79248046875	9494.251953	11185.9375	6405.7314453125	8429.5771484375	8949.4287109375	10231.9716796875	7428.76611328125	9335.5087890625	3493.49633789062	3942.7431640625	20058.24609	17365.494140625	4128.191406	6227.00927734375	1.06023641897375	0.611066973852901	1.19223329260921	0.610074310383067	0.589750444531321	0.535057720960111	1.15433136981707	1.36001010093408	0.778822469685358	1.02488593991144	1.08809059986831	1.24402490509592	0.903205203098918	1.13503103789771	0.424746723920768	0.479367109686943	2.43872427273275	2.11133375624185	0.501914301871369	0.75709304792716	1.2430403679482	0.625350691133357	0.79216193518411
P07195	L-lactate dehydrogenase B chain OS=Homo sapiens OX=9606 GN=LDHB PE=1 SV=2	LDHB	36.63848	21.3	7	7	52154.66797	53984.48047	57806.91797	54320.38281	47276.62891	37296.67578	50344.59766	66541.13281	48675.77344	49754.35547	102542.8984	111541.7422	42952.66016	51477.72266	50153.82422	41416.79688	74226.95313	65848.72656	47743.24219	52058.90625	0.900678843860529	0.932278573494874	0.9982897038944	0.938079399123753	0.816438127655576	0.644090512523732	0.869420049588354	1.14912418973969	0.840600487955811	0.85922693223683	1.7708524051219	1.92625686843261	0.741765862903118	0.888988417189907	0.866125510368398	0.71524245438841	1.28185355074972	1.13716676224527	0.824496250294532	0.899025098232591	1.23507968697597	0.195239852843786	0.414592952458998
P07203	Glutathione peroxidase 1 OS=Homo sapiens OX=9606 GN=GPX1 PE=1 SV=4	GPX1	22.08817	21.2	4	4	5700.4345703125	6030.42138671875	917.992248535156	561.347351074219	11830.25391	3387.51318359375	5387.978516	14421.1689453125	6167.986328	9283.849609	11475.1806640625	12636.7548828125	NA	NA	2643.62353515625	NA	NA	1795.3095703125	NA	NA	0.865202128238239	0.915286958144391	0.139331280333472	0.0852003328587783	1.79557553569554	0.514150908975302	0.817778087112594	2.18882015208949	0.936166327709566	1.40908668298857	1.74168313134781	1.91798486304439	NA	NA	0.401244621031146	NA	NA	0.272488990430724	NA	NA	1.12071522710573	0.827919080205648	0.916554783971797
P07204	Thrombomodulin OS=Homo sapiens OX=9606 GN=THBD PE=1 SV=2	THBD	60.32937	2.6	1	1	289.380432128906	NA	NA	NA	NA	NA	NA	NA	NA	NA	NA	267.147125244141	NA	209.653366088867	281.217315673828	NA	NA	441.804473876953	NA	225.448425292969	1.012615659	NA	NA	NA	NA	NA	NA	NA	NA	NA	NA	0.934815669296283	NA	0.7336303977124	0.984050840633554	NA	NA	1.5459861099682	NA	0.788901323154561	0.985049815353004	NA	NA
P07225	Vitamin K-dependent protein S OS=Homo sapiens OX=9606 GN=PROS1 PE=1 SV=1	PROS1	75.12259	34.3	27	27	1428410.75	1462744.625	1115294.5	885896.75	1426850.125	1853508.875	1077284.75	1304287.625	2119627	1526090.5	2201528	2519840	2589394	2873424.75	2255441.25	2131838	2289017.5	2311394	2200630.75	2823452.75	0.744042279556182	0.761926389306124	0.580943725155017	0.461453148067818	0.743229368436231	0.965470869308856	0.561144895556906	0.67938801055783	1.10408865579374	0.794922507009299	1.14674991883585	1.3125548780117	1.3487847346634	1.49673299582991	1.17483269364575	1.11044922139132	1.19232216548636	1.20397781990403	1.14628255191403	1.47070317156964	1.70394145547441	5.74369115611418e-06	0.000696135368121038
P07237	Protein disulfide-isomerase OS=Homo sapiens OX=9606 GN=P4HB PE=1 SV=3	P4HB	57.11636	28.7	16	16	28998.240234375	29882.689453125	26820.107421875	27067.021484375	23345.896484375	28087.681640625	31317.443359375	33245.30078	23021.193359375	24893.88281	28701.708984375	30117.787109375	30740.125	25900.22266	22638.26172	20062.322265625	32268.34766	34549.15234	21670.30469	29613.205078125	1.04887305392588	1.08086378666052	0.970089486494265	0.979020425223596	0.844426473616723	1.01593793906078	1.13275916717732	1.20249021586415	0.832681886511251	0.900417497013077	1.03814745005274	1.08936732324373	1.11187742863763	0.93681704183615	0.818831160532677	0.725658834933257	1.16715359545274	1.24965082834174	0.783819930912174	1.07111647450961	0.998489155878303	0.891814989113751	0.947309173361846
P07307	Asialoglycoprotein receptor 2 OS=Homo sapiens OX=9606 GN=ASGR2 PE=1 SV=2	ASGR2	35.09221	6.1	3	3	13881.40234	11450.3466796875	14444.00391	14255.064453125	14065.5302734375	12390.58984	6969.76513671875	8810.291016	15914.73438	13215.01172	9579.1513671875	12667.880859375	12764.716796875	15696.32031	11138.94531	12519.8125	17527.18359	20151.248046875	10455.884765625	13953.5888671875	1.06025008977956	0.874568058364208	1.10322113423022	1.08879009425472	1.0743136295537	0.946383057629087	0.532344926611517	0.672922778908304	1.21555431735677	1.00935172212994	0.731647699963497	0.967562317255103	0.974958566487407	1.1988720309681	0.850783478150907	0.956252977792614	1.33871186200602	1.53913574592765	0.798611875584026	1.06576363704663	1.0881840524576	0.439357325151548	0.662976002594545
P07333	Macrophage colony-stimulating factor 1 receptor OS=Homo sapiens OX=9606 GN=CSF1R PE=1 SV=2	CSF1R	107.98375	5.3	5	5	9645.210938	4986.6826171875	4541.560547	10593.1923828125	7453.63427734375	6584.09619140625	11399.41406	6580.81689453125	4831.3251953125	8731.953125	4007.77612304688	10521.3017578125	3651.13159179688	5696.1826171875	4977.60595703125	4870.70068359375	10576.072265625	10808.3701171875	4407.29541015625	2525.2900390625	1.40406698023588	0.72591843237842	0.661121383858711	1.54206597827382	1.08503607016865	0.958456182757829	1.65942880699106	0.957978810879659	0.703302833030439	1.27112275047432	0.583417631300287	1.53160075844554	0.531500383118298	0.829201349562143	0.724597130138501	0.709034778478249	1.5395737786323	1.57338970500987	0.641576218254224	0.367610038011802	0.823403676816244	0.190869264164077	0.408716516195869
P07339	Cathepsin D OS=Homo sapiens OX=9606 GN=CTSD PE=1 SV=1	CTSD	44.55222	14.1	7	7	79545.97656	76916.19531	73996.82813	66961.21094	51828.40234	74383.65625	62311.93359	65150.92969	56326.73828	73084.17188	69544.13281	70273.86719	62616.87109	58906.44141	74482.30469	83645.71094	137910.8281	129760.9453	82849.67188	65372.31641	1.0495098137517	1.01481313455855	0.976295730591313	0.883469548763251	0.683811039117725	0.981399444581218	0.82212814081303	0.859585148575733	0.743160963727034	0.964254371212134	0.917547977027144	0.927175910721474	0.826151410281341	0.777196924604655	0.982700987509491	1.10360068856744	1.81956113677339	1.71203361165809	1.09309794733115	0.862506069834143	1.22756160430174	0.111473809752698	0.299570415566009
P07355	Annexin A2 OS=Homo sapiens OX=9606 GN=ANXA2 PE=1 SV=2	ANXA2	38.60404	19.8	9	2	17545.76953	2604.81323242188	4756.46533203125	7743.818359	7759.41552734375	16105.3544921875	10649.1474609375	3254.73217773438	NA	2263.4443359375	1692.35424804688	3948.87573242188	4162.49951171875	2388.19677734375	NA	5370.85791015625	NA	1835.44067382812	6789.5849609375	NA	2.83938631965073	0.421530161114396	0.769726432893612	1.2531620156248	1.25568606481381	2.60628769440953	1.72332387944999	0.526704856297496	NA	0.366287319077421	0.273869293184815	0.639036305171428	0.673606486627837	0.386475682707814	NA	0.869151988331122	NA	0.297024597896152	1.09874090274904	NA	0.463245318874089	0.0779915411743951	0.243623061606616
P07357	Complement component C8 alpha chain OS=Homo sapiens OX=9606 GN=C8A PE=1 SV=2	C8A	65.1632	28.1	17	17	1407968.75	1426833.25	1315911.125	1105363.5	1357927.5	1543774.875	1904176.125	1242076.75	1422728	1468838.875	1326224.125	1100491.375	1306170.375	1227585.875	1431061.125	1331640.125	1423686	1394239.25	1405790.875	1459398.5	1.02019748278889	1.03386647609153	0.953493617879586	0.800933302153701	0.983938185637865	1.11860099271929	1.37974347052213	0.899994104116734	1.03089186055676	1.06430325452711	0.960966295550878	0.797403018075427	0.946435585781589	0.889494187695713	1.03692994424915	0.96489066501347	1.03158601601192	1.01024924967651	1.01861942035474	1.05746287059701	0.94439747566125	0.343300668658934	0.570755021144895
P07358	Complement component C8 beta chain OS=Homo sapiens OX=9606 GN=C8B PE=1 SV=3	C8B	67.04687	35.5	20	20	1608512.875	1526445.625	888899.5	957932.1875	1447876.75	1943777.125	1738167.375	1370416.75	1856934.875	1506143.75	1263277.875	1652870.625	1900199.625	1953370.75	1956160.5	1908912.5	1826274.625	2118446	1693706.25	1788352.125	0.977620949933219	0.927742168015849	0.540254782595485	0.582211426262507	0.879989626269682	1.18138764627604	1.05642228091611	0.832911035878028	1.12860671784279	0.915403107115932	0.767794237386578	1.004580676	1.15490214055964	1.18721845368304	1.1889140061946	1.16019764628206	1.1099720502588	1.28754778596486	1.02939972614943	1.08692353690833	1.21666830041207	0.0336059561421334	0.145987164316364
P07359	Platelet glycoprotein Ib alpha chain OS=Homo sapiens OX=9606 GN=GP1BA PE=1 SV=2	GP1BA	71.54003	15	10	10	1017819.938	792215.25	1230163.625	1124323.125	1182876.5	726721.125	1008372	1179278.5	1072866.625	1332751.5	426501.2188	361074.25	806264	937451.4375	666860.4375	666500.0625	304741.125	359355.5625	531952.0625	785534.5625	1.23270337863266	0.959468742259055	1.48987733580184	1.36169165468163	1.43260689276405	0.880147414199405	1.22126078053818	1.42824927842293	1.29937159288522	1.61412369359069	0.516544699090325	0.437304705393681	0.976483482246466	1.13536737858438	0.807648862137466	0.807212404308622	0.369078459318171	0.435223166400382	0.644258459236912	0.951377619507945	0.548047433541473	0.000408783570671559	0.00846947032052361
P07360	Complement component C8 gamma chain OS=Homo sapiens OX=9606 GN=C8G PE=1 SV=3	C8G	22.27746	51	10	10	2728530.75	2229930.25	1315586.625	1426859.625	2201045.75	4051430.5	2278906.25	2229217	3720959.5	2789473.25	3821433	4334147.5	3944560.25	5202686	4339755.5	4277186.5	3616585.75	4118252.25	3906558.75	4420483.5	0.815051384437744	0.666112242811302	0.392984649359011	0.42622349510064	0.657484027163085	1.21022056943221	0.68074207852205	0.665899184776332	1.11150412796769	0.833255785834392	1.1415170077105	1.29467220416423	1.17829688844833	1.55411714788073	1.29634739443428	1.27765713409073	1.0803261874455	1.23018118737579	1.16694529375375	1.32046200929171	1.68115291966009	0.000595837208534132	0.0105634805334273
P07384	Calpain-1 catalytic subunit OS=Homo sapiens OX=9606 GN=CAPN1 PE=1 SV=1	CAPN1	81.89005	11.6	11	11	3204.98095703125	2958.27001953125	3139.566406	2743.02392578125	3879.45874023438	3302.160156	3748.48779296875	3997.71948242188	3860.4111328125	4577.95849609375	5297.53125	11475.1572265625	2696.95385742188	3313.98388671875	1691.4248046875	2617.11108398438	3351.289063	3492.52685546875	1441.33056640625	2794.28955078125	0.871112427640251	0.804056502325144	0.853332781240468	0.745552707831361	1.05443519523002	0.897525691644788	1.01883734883016	1.08657841342777	1.04925806383222	1.24428712452086	1.43986668549887	3.11894273420076	0.733030883325027	0.900739376434334	0.459728524922995	0.711329652293971	0.910878906956991	0.949267277545477	0.391753019929723	0.759486682368798	1.07792720386667	0.644008985478422	0.803663501840869
P07437	Tubulin beta chain OS=Homo sapiens OX=9606 GN=TUBB PE=1 SV=2	TUBB	49.67081	12.6	5	2	4182.6962890625	4346.37939453125	4479.3095703125	6071.46533203125	6075.873047	9251.2919921875	4427.32568359375	4515.03759765625	7688.40673828125	4079.5419921875	4206.14599609375	4068.888672	4324.2294921875	4084.607422	4112.06787109375	2778.22900390625	2441.75122070312	3408.83959960938	4647.484375	3307.52563476562	0.904395149289274	0.939787201777915	0.968529763480304	1.31279046239281	1.31374351172957	2.00034212961429	0.957289651423261	0.976254984818477	1.66241038777956	0.882090817519825	0.909465515346397	0.879787324617496	0.934997883392714	0.883186079934746	0.889123660709062	0.600717016274389	0.52796277978625	0.737069532553346	1.00489302465941	0.715163122900904	0.678185443486691	0.00419555460528476	0.0355595257454904
P07451	Carbonic anhydrase 3 OS=Homo sapiens OX=9606 GN=CA3 PE=1 SV=3	CA3	29.55742	15.8	4	4	8039.11962890625	5330.77685546875	5315.376953	3357.41430664062	11570.9287109375	2463.56494140625	14537.96484	25597.208984375	10372.794921875	7553.5576171875	38097.41406	35230.15234	5619.2724609375	7009.9736328125	2211.8388671875	3618.15576171875	11332.39453	12883.7744140625	3825.6689453125	5386.78759765625	0.732980887887333	0.486042966520992	0.48463885330781	0.306118161326814	1.05499979994425	0.224619871512689	1.32552454387303	2.33387060211685	0.945757841986931	0.688708916464712	3.47359881116011	3.21217117512172	0.512347061348456	0.639146689516893	0.201668303442747	0.329891722621386	1.03325102608721	1.17470081865724	0.348812102536116	0.491149844566717	1.33011633144074	0.854048261510165	0.930094966176767
P07478	Trypsin-2 OS=Homo sapiens OX=9606 GN=PRSS2 PE=1 SV=1	PRSS2	26.48779	4	1	1	NA	NA	4311.6533203125	1574.74536132812	NA	4358.6767578125	NA	1847.95751953125	NA	NA	NA	4468.85205078125	NA	7930.08935546875	NA	NA	NA	1757.42614746094	NA	7149.68701171875	NA	NA	1.03275954881361	0.377194822505739	NA	1.04402295532808	NA	0.442636648245059	NA	NA	NA	1.07041296802246	NA	1.89947449304943	NA	NA	NA	0.420951894850731	NA	1.71254666918489	1.7618454061684	0.276313631815239	0.501335511616871
P07602	Prosaposin OS=Homo sapiens OX=9606 GN=PSAP PE=1 SV=2	PSAP	58.11264	20.8	11	11	45606.10938	47883.40234	49926.69922	47661.01953	48776.57813	30994.55469	73403.59375	53066.00781	48066.53516	51254.69922	32147.22266	32183.78125	40202.76172	38420.50391	42783.9375	41378.33984	50528.76172	47841.97266	40062.58203	37726.18359	1.01356454561609	1.06417582214763	1.10958669575754	1.05923351644794	1.08402604215728	0.68883275001813	1.63134459758565	1.17935567916741	1.06824582347931	1.13910058622144	0.714450006170937	0.715262495878355	0.893478844663597	0.85386938543427	0.95084370857615	0.919605263348085	1.12296712247247	1.06325507571779	0.890363447116806	0.838438592023139	0.812010102121184	0.0235703975557881	0.117560995216524
P07686	Beta-hexosaminidase subunit beta OS=Homo sapiens OX=9606 GN=HEXB PE=1 SV=4	HEXB	63.13741	8.3	5	5	9521.4189453125	7743.61767578125	10117.837890625	7883.68408203125	4001.87426757812	6577.62255859375	5410.603516	6915.88916015625	2779.41577148438	9394.1279296875	6472.16064453125	4120.85693359375	4237.22607421875	3535.50170898438	4039.121094	2838.64892578125	13845.28906	11461.4091796875	2405.876953	3907.0908203125	1.49696931776976	1.217461193	1.59073904545399	1.23948260753726	0.629179645024028	1.03414199192785	0.850661807870064	1.08732468735106	0.436983201257606	1.47695646612308	1.01756113875338	0.647886247621273	0.666181948509072	0.555855971853621	0.635035637317178	0.446295911378485	2.17677355037711	1.80197699302409	0.378254964080809	0.614277673668284	0.808334620218524	0.181315652005161	0.39955376405501
P07737	Profilin-1 OS=Homo sapiens OX=9606 GN=PFN1 PE=1 SV=2	PFN1	15.05423	47.9	8	8	104763.7656	115274.7969	166416.875	128791.6328	180066.1094	152885.2813	135799.7344	144037	134707.3906	151272.7188	37461.33203	59356.36719	80608.35156	91803.89063	26796.45313	21716.99219	27300.90234	21514.50781	27504.8125	101889.9844	1.09702064479379	1.20708559149108	1.74261345445093	1.3486254453448	1.88553970195334	1.60091906601277	1.42200990273815	1.50826539759714	1.4105715620312	1.58403331984885	0.392271644442967	0.621542761623585	0.844080253122904	0.961312937609639	0.28059570129044	0.227406762542219	0.28587797807686	0.225286472780792	0.288013197727995	1.06692820452054	0.350741319493431	0.00011651679081043	0.00455543066007229
P07738	Bisphosphoglycerate mutase OS=Homo sapiens OX=9606 GN=BPGM PE=1 SV=2	BPGM	30.00521	19.7	4	4	10475.435546875	701.578979492188	7384.88720703125	3631.49584960938	4731.4267578125	3450.83544921875	4027.47143554688	30721.787109375	9255.943359	4141.80322265625	47253.50781	57799.52734	3910.74975585938	4036.29223632812	NA	1143.98913574219	5684.216797	4170.71923828125	NA	4040.94873046875	0.912836231092557	0.0611360461899325	0.643523849194133	0.31645089788888	0.41229958887776	0.300708033712751	0.350956466641072	2.67711640550504	0.806568892870386	0.360919412541697	4.11770124348987	5.03668820864824	0.340785263954945	0.35172511692815	NA	0.0996879534420174	0.495326329330552	0.363439172851731	NA	0.352130886840285	2.03826422576778	0.631322243778038	0.795657708338809
P07741	Adenine phosphoribosyltransferase OS=Homo sapiens OX=9606 GN=APRT PE=1 SV=2	APRT	19.60776	5.6	1	1	1480.82336425781	NA	NA	6287.59521484375	NA	NA	NA	4911.292969	3237.90307617188	3499.511719	3718.26123046875	NA	NA	2482.15600585938	NA	1761.75402832031	NA	NA	NA	NA	0.432684106215025	NA	NA	1.83718232804901	NA	NA	NA	1.43503841162636	0.946087988844288	1.02252782928993	1.086444593	NA	NA	0.725265064560757	NA	0.514769678486637	NA	NA	NA	NA	0.683431997444853	0.411425951146916	0.636030934681202
P07858	Cathepsin B OS=Homo sapiens OX=9606 GN=CTSB PE=1 SV=3	CTSB	37.82158	22.7	8	8	30257.95313	37187.3125	31554.583984375	85747.90625	28180.26172	16939.130859375	32408.53906	36374.70703	30891.62891	26949.048828125	35247.05469	32667.318359375	48043.45703	42864.71484	45427.75781	39773.35938	86963.25	78456.9375	44894.69141	47506.50781	0.705037394591836	0.866497671159718	0.735250054353206	1.99800297675307	0.656625324886498	0.394696912854839	0.755147972130145	0.847563236297195	0.719802607558582	0.627936962358865	0.821287927218671	0.761177761405359	1.11945555710809	0.998786228153346	1.0585074237494	0.926754878364389	2.02632157409816	1.82811687803666	1.0460864992852	1.10694415963676	1.40773525025108	0.031260523244078	0.139293213866995
P07900	Heat shock protein HSP 90-alpha OS=Homo sapiens OX=9606 GN=HSP90AA1 PE=1 SV=5	HSP90AA1	84.65971	10.2	8	5	10404.142578125	6526.37158203125	8419.455078	7628.01318359375	5205.90673828125	9546.8330078125	9695.902344	5965.49072265625	6843.0537109375	7328.476563	5864.8525390625	10554.5830078125	6327.3173828125	4194.80322265625	4861.074219	6398.4892578125	5890.4990234375	5412.23193359375	5773.386719	7810.01318359375	1.47942784216802	0.928024174437183	1.19721314514183	1.08467324428642	0.740259306762729	1.35752181885534	1.37871888765206	0.848269139049342	0.973055118131284	1.04208032385425	0.833958788179406	1.50081987506224	0.899719456175839	0.596484393924195	0.691225489083981	0.90983981474106	0.837605616618481	0.76959793185307	0.820952711017261	1.110552923	0.813361080120027	0.0605669046737375	0.214014835173673
P07911	Uromodulin OS=Homo sapiens OX=9606 GN=UMOD PE=1 SV=1	UMOD	69.76085	9.7	7	7	22513.630859375	76516.50781	45877.32813	46941.10938	47270.01953	36471.71094	25621.70313	40575.53516	29079.912109375	18618.357421875	38120.26172	40378.13281	44762.11719	44084.70703	36165.69141	33176.16406	26237.23047	25684.03906	38552.49609	43763.69531	0.592144251349033	2.01250569121808	1.2066465993938	1.23462573593623	1.24327659547329	0.959263927857784	0.673891488672187	1.06720102316055	0.764847877841574	0.489692372846827	1.00262343189654	1.06200902797397	1.17731478038126	1.15949781730079	0.951215128116771	0.872585810530924	0.690080835491735	0.675531022840338	1.01399188250277	1.15105469921554	0.952344145516733	0.92532140736248	0.961897330108418
P07942	Laminin subunit beta-1 OS=Homo sapiens OX=9606 GN=LAMB1 PE=1 SV=2	LAMB1	198.03836	6.1	12	12	9918.7998046875	9191.548828	8819.5693359375	10950.47656	6480.5888671875	6475.0576171875	13217.1123046875	8166.767578	7209.166016	7261.55810546875	5846.306641	7410.42822265625	8480.4716796875	7740.0478515625	7816.28125	6224.81787109375	8561.9873046875	9116.785156	6145.4775390625	9778.591797	1.20365136202654	1.11539908899842	1.07025918989431	1.32884585724413	0.78642272959657	0.78575150961761	1.60390324846324	0.991041367133838	0.874835934251005	0.881193740794297	0.70945226129955	0.899259204645387	1.02910951817572	0.939258712962532	0.948509674335686	0.755384790140464	1.03900148040802	1.10632647968535	0.74575680080773	1.18663704951962	0.879468902245192	0.222517687535654	0.437810774826643
P07951	Tropomyosin beta chain OS=Homo sapiens OX=9606 GN=TPM2 PE=1 SV=1	TPM2	32.85073	18.3	7	3	7135.48681640625	2757.78247070312	8523.5498046875	5642.92236328125	12517.642578125	16349.1513671875	3538.94653320312	5284.77099609375	10033.1689453125	2315.26977539062	2382.25854492188	691.147888183594	2426.55126953125	1957.88928222656	NA	NA	1694.05297851562	1261.17175292969	NA	NA	1.35091003328285	0.522110979270333	1.6137019444649	1.06833361671491	2.36987459817835	3.0952664038019	0.670003112886905	1.00052741262311	1.89950720148214	0.438333255993175	0.451015754497547	0.130850023362486	0.459401375214926	0.370672995896435	NA	NA	0.320722779604553	0.238768512725486	NA	NA	0.234216274817175	0.00056305694433755	0.0105634805334273
P07988	Pulmonary surfactant-associated protein B OS=Homo sapiens OX=9606 GN=SFTPB PE=1 SV=3	SFTPB	42.11714	11.8	6	6	4297.0517578125	3339.47290039062	2622.70385742188	4303.90771484375	3715.49755859375	NA	7839.29638671875	1456.49108886719	815.65625	2803.06665039062	16655.173828125	18318.103515625	2973.52783203125	3879.18969726562	3058.302734	3846.50317382812	4637.390625	6444.39013671875	3784.57153320312	2876.39599609375	0.835944995087157	0.649658373845574	0.510218700349958	0.837278747457345	0.722809908611885	NA	1.52505041801461	0.283344605732044	0.158677111268067	0.545306333122369	3.2400841294533	3.56358913423247	0.578467714385708	0.754654445696895	0.59495975574742	0.748295635700088	0.902154244752759	1.25368647733522	0.73624750411222	0.559571765094905	1.91792766540321	0.0837062785835077	0.255546623786427
P07996	Thrombospondin-1 OS=Homo sapiens OX=9606 GN=THBS1 PE=1 SV=2	THBS1	129.38266	31	31	29	1331259.75	1837430	1403851.75	1394919.875	1205318.75	1927311.375	1208783.75	1176046.875	2335911.25	2339102	208638.7813	234645.1719	2294308.25	2009324.875	1504309.125	1366902.125	1358382.75	1432746.75	1344190	1796249.875	0.896180539489865	1.23692540743823	0.945048191142856	0.939035410724793	0.811399283747781	1.29743196082692	0.813731860519017	0.79169397475051	1.57249417645613	1.57464213297354	0.140451940756966	0.157958983376182	1.54448777200772	1.35264199979599	1.01267432084687	0.920174356516332	0.91443926380913	0.964499794549749	0.904884955304088	1.20920367496734	0.838474745640807	0.21119053692639	0.428748627729958
P07998	Ribonuclease pancreatic OS=Homo sapiens OX=9606 GN=RNASE1 PE=1 SV=4	RNASE1	17.64424	11.5	2	2	72966.27344	19166.59766	46838.16016	77045.71875	62598.46875	34607.07031	75464.30469	67997.92969	75984.65625	49855.40234	73069.375	87593.32813	78869.15625	93235.96094	66892.23438	69689.23438	83271.8125	114700.8047	47108.04688	49796.81641	1.08358938497213	0.284634541246429	0.69557249899038	1.14417139675578	0.929621769859348	0.513934072126215	1.12068652613486	1.00980674136482	1.12841403369438	0.740380208802579	1.08512050001249	1.30080921059963	1.17125044884486	1.38460541850324	0.993386556432881	1.03492354834687	1.23663232122824	1.70337018120567	0.699580465545407	0.739510175333788	1.3119219224473	0.0749082842917737	0.238055939381168
P08123	Collagen alpha-2(I) chain OS=Homo sapiens OX=9606 GN=COL1A2 PE=1 SV=7	COL1A2	129.31389	2.5	3	3	4821.507813	3177.26708984375	2729.328125	4320.10205078125	6700.693359	5539.1552734375	2068.44970703125	2733.89794921875	2679.97729492188	4230.31591796875	2955.7802734375	2646.74731445312	1420.62463378906	2639.16845703125	2524.66821289062	3411.04809570312	3290.287109	2721.35302734375	3138.1220703125	1539.10522460938	1.47700570596021	0.973314117399623	0.836093888225488	1.3234066245401	2.05266956117508	1.69684759689826	0.633642449330137	0.837493793962202	0.820975908445327	1.29590181989447	0.905464534997439	0.810796339590529	0.435189731455835	0.808474655981981	0.77339900734545	1.04492986355775	1.00793631863356	0.833650821616049	0.961322553877173	0.471484707113336	0.674011186261613	0.0270020480984973	0.125680854570325
P08134	Rho-related GTP-binding protein RhoC OS=Homo sapiens OX=9606 GN=RHOC PE=1 SV=1	RHOC	22.00636	5.7	2	2	NA	NA	2485.10693359375	NA	4384.423828	NA	NA	1574.78662109375	3051.056641	2652.15942382812	NA	3000.64965820312	1212.62268066406	2516.181641	797.303039550781	861.604064941406	NA	965.959289550781	NA	1017.95880126953	NA	NA	1.216211709	NA	2.14573768358013	NA	NA	0.770700810173214	1.49318758066466	1.29796722252645	NA	1.46851839585539	0.593457723036225	1.23141967489271	0.390200227957596	0.421669159493923	NA	0.472740622176527	NA	0.498189191064176	0.523679330164661	0.0256631666713208	0.124494335138125
P08174	Complement decay-accelerating factor OS=Homo sapiens OX=9606 GN=CD55 PE=1 SV=4	CD55	41.40013	12.1	5	5	35785.58203	24855.912109375	26313.85547	30229.15625	28084.93359	11308.63672	24118.49609	19562.34766	19261.931640625	23143.853515625	32455.82813	30453.62891	17134.298828125	13792.0224609375	21358.61719	16776.14844	22712.650390625	24796.66406	17730.89453	22196.73047	1.54891737367851	1.07584540810925	1.13894997902843	1.30841703975583	1.21560804974414	0.489474891619607	1.04392762409129	0.846722574701864	0.833719584125198	1.00174189630108	1.40479470240379	1.3181329526304	0.741628656968784	0.596963972508684	0.924471012112574	0.726126733262629	0.983078010624612	1.07328095829588	0.767451275944921	0.960747304092545	0.904159026042951	0.48620411949005	0.701105525955477
P08185	Corticosteroid-binding globulin OS=Homo sapiens OX=9606 GN=SERPINA6 PE=1 SV=1	SERPINA6	45.14087	21.2	8	8	2449046.75	2573716.25	2308529.75	2751113.75	2959936.25	5385657	3023394	2096378.875	2889081.75	2755600.75	3297538	2968375	2196684.25	3723311.25	3076483.75	3558565.25	3142455.75	3738494.25	2725329.5	2772253.75	0.81105078318525	0.852337580023373	0.764515769959863	0.911086307996861	0.980242052848078	1.78356796488966	1.00125735516384	0.694257767199325	0.956777168922444	0.912572267733706	1.09204562039623	0.983036713585609	0.727475897049823	1.23304894255487	1.01883908704242	1.17849001168651	1.04068703350089	1.23807709648501	0.90254733822981	0.918087241546429	1.06875186127395	0.369014710575223	0.593164229730995
P08195	4F2 cell-surface antigen heavy chain OS=Homo sapiens OX=9606 GN=SLC3A2 PE=1 SV=3	SLC3A2	67.994	12.1	10	10	49421.875	36895.23047	42061.42578	48407.31641	32188.357421875	23541.888671875	41048.67578	42902.04688	32909.47266	37090.49609	38060.625	42266.10547	36124.13281	36885.84766	28955.05078	27079.74219	32308.06641	33353.8125	34050.80469	33117.17188	1.35649884987886	1.01267581808409	1.15447412095414	1.32865191842276	0.883484688152017	0.64616214798355	1.12667683057989	1.17754693126042	0.903277380882914	1.01803533946472	1.04466279432276	1.16009203327915	0.991511240984428	1.01241828486899	0.794739031713173	0.743266805080942	0.886770380967695	0.915473326241163	0.934603905579124	0.908978171299204	0.885461241479385	0.196350127649723	0.414592952458998
P08236	Beta-glucuronidase OS=Homo sapiens OX=9606 GN=GUSB PE=1 SV=2	GUSB	74.73194	8.3	6	6	8533.613281	2711.371094	6359.16064453125	4344.1865234375	2290.37133789062	2041.30627441406	2289.78735351562	3189.80810546875	1806.10241699219	4959.8837890625	3635.35205078125	2411.95434570312	3657.01831054688	2241.74340820312	2443.61743164062	2420.9794921875	20575.4375	18218.71875	2471.824219	2987.35815429688	1.71375600545421	0.544508913374192	1.27707330822673	0.872417755291548	0.459961976910126	0.409943686390723	0.459844698718958	0.640590640427152	0.362709061399176	0.996064662144587	0.730066643944998	0.484378786406013	0.73441775309013	0.450196312145604	0.490737500105382	0.486191254170598	4.13204564330899	3.65875950086647	0.496402105379853	0.599933792244562	1.58502445678039	0.574509985827393	0.766013314436524
P08238	Heat shock protein HSP 90-beta OS=Homo sapiens OX=9606 GN=HSP90AB1 PE=1 SV=4	HSP90AB1	83.26419	9.3	8	2	11548.17188	11969.298828125	14082.1904296875	9639.876953	10633.96875	19823.29297	19297.98438	13571.8349609375	15302.521484375	13985.3212890625	14258.123046875	13890.208984375	16895.41797	14361.57813	11238.380859375	14862.7021484375	14480.9365234375	17343.50391	13515.3623046875	14582.0166015625	0.809594986540848	0.839118470745765	0.987244638787342	0.675812252934681	0.745503953372018	1.38972980121414	1.35290256929464	0.951465709158819	1.07279704608515	0.980453540468975	0.999578553313879	0.973785606715751	1.18446848826556	1.00683136471024	0.78787680847421	1.04196311555372	1.01519909269546	1.21588195634226	0.947506642748003	1.02228540257853	1.03985406313395	0.494695864591516	0.707041730996366
P08246	Neutrophil elastase OS=Homo sapiens OX=9606 GN=ELANE PE=1 SV=1	ELANE	28.51806	5.6	2	2	18304.779296875	12770.73438	15700.1083984375	25564.86328	31640.08594	5381.40576171875	9252.154297	22776.142578125	12834.529296875	29290.005859375	NA	7995.1396484375	20273.47266	8636.724609	11579.10938	11030.32031	1741.14050292969	5489.3759765625	11451.806640625	11209.28516	1.27432690124797	0.889062364468554	1.09299708891075	1.77975338995675	2.20269318815755	0.374638230675624	0.644108782945975	1.58561055138857	0.893503586282258	2.03908726780904	NA	0.556598982593444	1.41138175820482	0.601264310806299	0.806104806277243	0.767899665744693	0.121213271449523	0.382154811295222	0.797242350391518	0.780358691394197	0.541320981276382	0.0354605168151479	0.149602350991184
P08253	72 kDa type IV collagenase OS=Homo sapiens OX=9606 GN=MMP2 PE=1 SV=2	MMP2	73.8823	15.3	15	15	6504.777344	8908.0205078125	9619.1572265625	9439.7119140625	5725.039063	8119.69775390625	7043.82275390625	5840.8798828125	6558.13818359375	5992.04052734375	8155.9248046875	7242.746094	5808.912109	6302.6435546875	8443.390625	8773.513672	9663.990234	10101.1533203125	9681.34375	5848.8583984375	0.846019148006166	1.15858783816515	1.25107913327318	1.22774026056898	0.744605451347547	1.05605763469025	0.91612804098391	0.759671847463208	0.852959322877006	0.779331982305682	1.06076936839258	0.942000249300902	0.755514080483954	0.819729384810777	1.09815751798318	1.14109371765537	1.2569101680754	1.31376812369166	1.25916718714432	0.760709542780774	1.08503162206548	0.394313201024313	0.620659220313595
P08263	Glutathione S-transferase A1 OS=Homo sapiens OX=9606 GN=GSTA1 PE=1 SV=3	GSTA1	25.63107	7.2	2	1	2100.42431640625	9333.8720703125	17309.630859375	16442.779296875	6048.423828	4467.1416015625	1904.27087402344	1505.60266113281	1799.50769042969	2283.53588867188	4371.8125	5799.6044921875	4837.705078	NA	NA	NA	3458.43676757812	2820.61645507812	NA	3829.35620117188	0.380543016242549	1.69105823195574	3.13606116907935	2.97900989822341	1.09581927284392	0.809331488767803	0.345005043258867	0.272776587785167	0.326024641268402	0.413718136847751	0.792060300484117	1.05073959067802	0.876468086825138	NA	NA	NA	0.626580043250539	0.511023360896567	NA	0.693781131592654	0.662432585377024	0.915621444527353	0.959147096600822
P08294	Extracellular superoxide dismutase [Cu-Zn] OS=Homo sapiens OX=9606 GN=SOD3 PE=1 SV=2	SOD3	25.85091	29.6	5	5	20909.17969	16631.59375	33572.1875	35872.08594	17642.47656	20483.435546875	18940.962890625	15757.083984375	9622.935547	135028	21073.32813	22412.712890625	13148.23438	17240.94922	12973.2919921875	13863.4658203125	26024.53906	23294.17188	15382.53906	15431.373046875	0.827587236917241	0.658279995810695	1.32879023977217	1.41982042945574	0.698290829623756	0.810736245044797	0.749685036786757	0.62366681961692	0.380876665622226	5.34442054143647	0.834084247027883	0.887097218073098	0.520408314404206	0.682398340777843	0.513484078954737	0.548717240169303	1.03005362700359	0.921985444978092	0.608842297486995	0.610775151037473	0.557371133967869	0.21988006242779	0.436161433162818
P08311	Cathepsin G OS=Homo sapiens OX=9606 GN=CTSG PE=1 SV=2	CTSG	28.83721	11	4	4	NA	4144.314453	3637.9677734375	8992.980469	19496.369140625	5907.144531	4752.341797	13846.181640625	11804.42188	21450.26953	2974.63891601562	7108.6533203125	10209.994140625	7049.4267578125	7201.6572265625	8138.958984	2136.10815429688	2485.67993164062	6837.82275390625	8311.7763671875	NA	0.503186345566756	0.441707725104042	1.09189228496196	2.36717238777433	0.717222233745564	0.577010631963635	1.68114886517504	1.43324643243001	2.60440728109153	0.36116894662805	0.863104700815314	1.2396572938632	0.855913644759617	0.874396868974534	0.988200358439801	0.259357842666958	0.301801471678323	0.830221519647684	1.00918316471365	0.597767251055754	0.136855302390905	0.336447518251068
P08514	Integrin alpha-IIb OS=Homo sapiens OX=9606 GN=ITGA2B PE=1 SV=3	ITGA2B	113.37687	9	14	14	19842.576171875	10693.0205078125	20657.927734375	29260.75391	27702.486328125	17577.701171875	26590.69531	19693.794921875	14577.2880859375	17468.208984375	624.16064453125	932.46875	7382.26416015625	8726.867188	4429.98388671875	2260.4013671875	3368.998047	4317.5048828125	4952.5908203125	7760.50634765625	1.59493290610465	0.859497785259125	1.66047031545165	2.35195968800953	2.22670718977846	1.41288377929652	2.13734217688033	1.58297396945344	1.17171259662258	1.40408287102269	0.0501696121529523	0.0749512099843808	0.593381420265333	0.701459705835842	0.356079120636354	0.181689539216249	0.270797793543534	0.347038134071806	0.398085913913961	0.623784272500611	0.219321618284664	1.48765741337485e-05	0.00128788627500737
P08519	Apolipoprotein(a) OS=Homo sapiens OX=9606 GN=LPA PE=1 SV=2	LPA	226.54578	29.4	24	24	69280.66406	4600408.5	285651.125	282810.3438	127181.7188	411440.5625	1171365	1406870.125	6083259.5	2289088	510869.125	921730.3125	275941.9375	205162.1875	443018.0313	537679.6875	730268.6875	783257.5625	519527.5625	222918.7344	0.0633344191252389	4.20556303882226	0.261134160868105	0.258537199179511	0.116265921947777	0.376127298765368	1.07082867727291	1.28612078647434	5.56114338732405	2.09261935878337	0.467022072012837	0.842619722577264	0.252258296890592	0.187553455897215	0.404994525541983	0.491531528227439	0.6675909325355	0.716031859937659	0.474937370126896	0.203785987689688	0.307901258874878	0.413295163491527	0.636885120286166
P08567	Pleckstrin OS=Homo sapiens OX=9606 GN=PLEK PE=1 SV=3	PLEK	40.12485	10	3	3	455.741638183594	883.898071289062	236.050369262695	257.253997802734	777.518859863281	2026.56750488281	1366.03527832031	983.884094238281	1282.86376953125	284.711181640625	494.4921875	469.247924804688	870.369812011719	925.641174316406	NA	NA	NA	NA	NA	1009.30847167969	0.554718853439196	1.075861593	0.28731539806892	0.313123995587813	0.946379119954277	2.46669408396881	1.66270856085806	1.19756241463514	1.5614740013428	0.346544285201746	0.601885182968815	0.571158413051381	1.05939528832942	1.12667039368928	NA	NA	NA	NA	NA	1.22850841632135	0.881185027536955	0.865763817699546	0.937261681179489
P08571	Monocyte differentiation antigen CD14 OS=Homo sapiens OX=9606 GN=CD14 PE=1 SV=2	CD14	40.0762	16.5	8	8	400777.2813	778291.4375	529561.3125	380564.7813	447119.9688	390887.2188	444316.4063	514099.8438	522102.1875	485847.9375	327029.4063	519962.6563	541840.4375	509200.625	508720.0313	642107.5	1445454.75	1270555.125	570708	447881	0.686437138743992	1.33303002056444	0.907013868171983	0.651817884320216	0.765811253239678	0.669497789828492	0.761009410643242	0.880532011874072	0.894238142944834	0.832143147041646	0.560124389314786	0.890573629564927	0.92804511875832	0.872140803444438	0.871317659483734	1.0997789936878	2.47572372285988	2.17616183707149	0.977488457819879	0.767114720622149	1.38619898843244	0.144480257078139	0.349521100955498
P08572	Collagen alpha-2(IV) chain OS=Homo sapiens OX=9606 GN=COL4A2 PE=1 SV=4	COL4A2	167.5531	0.7	1	1	37990.61328	34052.25781	31775.267578125	59120.35938	26851.525390625	7945.09521484375	37786.36719	6358.8642578125	19604.779296875	34095.81641	14304.787109375	40129.48047	26820.455078125	18462.466796875	34063.66406	39440.92578	56356.44922	45440.41797	57157.06641	37715.08594	1.14176487846032	1.02340206289266	0.954969698851577	1.77679547936232	0.806992200866424	0.238780843182884	1.13562649331028	0.191108467313168	0.589199450017443	1.0247111671214	0.429914184180785	1.2060461106768	0.806058417794467	0.554868540877582	1.02374486482504	1.18535237895769	1.69372928824128	1.36566032549104	1.71779093154806	1.13348421602878	1.25140271753995	0.242478514300694	0.459912299424791
P08575	Receptor-type tyrosine-protein phosphatase C OS=Homo sapiens OX=9606 GN=PTPRC PE=1 SV=3	PTPRC	147.48649	1.5	3	3	11975.25781	4230.144531	7581.20751953125	3368.9619140625	4658.4755859375	NA	15659.37109	17376.763671875	NA	2955.37377929688	2817.12084960938	NA	NA	NA	4192.433594	5460.855469	2250.88159179688	3109.26586914062	9980.316406	3452.42211914062	1.81317199010335	0.640485549308615	1.14786949398505	0.510094018345635	0.705339090085009	NA	2.37098302970849	2.63101318249712	NA	0.447472700864407	0.426539845506801	NA	NA	NA	0.634775741915227	0.826827307851764	0.340805644369949	0.470773479116704	1.51111821085742	0.522730715484462	0.526940315556991	0.111020680332234	0.29901569902815
P08581	Hepatocyte growth factor receptor OS=Homo sapiens OX=9606 GN=MET PE=1 SV=4	MET	155.5413	5.9	11	11	10727.69531	13885.9814453125	12427.12891	12496.4228515625	11919.2783203125	11070.6552734375	14057.5693359375	15360.0048828125	12498.14453	11844.697265625	8472.4462890625	9085.912109	11379.09766	9975.283203	10856.9345703125	12153.5595703125	11701.7529296875	9159.1650390625	10339.8896484375	12571.7880859375	0.924867467096299	1.19715298704541	1.07138084183006	1.07735488507228	1.02759748749373	0.954435095664022	1.21194610459432	1.32423306187683	1.07750331635089	1.0211676263602	0.730435541951329	0.783324309096073	0.981026858109451	0.859999714840193	0.936009579315237	1.04779559155651	1.00884395738349	0.789639668505891	0.891433553119532	1.08385235273827	0.836945570346945	0.00414681342080647	0.0353939286339256
P08603	Complement factor H OS=Homo sapiens OX=9606 GN=CFH PE=1 SV=4	CFH	139.09631	50.9	59	59	22247946	21086448	23192124	18470098	20017792	23756930	22600120	23726944	20421366	24524982	21501162	20349386	20661938	20538204	22159438	21707986	18950650	19712956	22282566	21640142	1.03587422066956	0.981794359294525	1.07983556658092	0.859975944360904	0.932037262564614	1.10613318412636	1.05227159810791	1.10473702268381	0.950827846771016	1.14189402546127	1.00110362683548	0.947476426086887	0.96202898565435	0.956267875805364	1.03175324898422	1.01073344388986	0.882350658345341	0.917843963375016	1.03748614320477	1.00757459719781	0.952099188914982	0.175921380514286	0.39388169138494
P08637	Low affinity immunoglobulin gamma Fc region receptor III-A OS=Homo sapiens OX=9606 GN=FCGR3A PE=1 SV=2	FCGR3A	29.08913	20.5	6	2	158907.0469	82245.6875	226483.3906	138532.1875	161579.6094	43545.71875	119980.1563	141175.9375	109656.5313	181676.8594	91130.21875	113290.6563	63459.46484	57840.58594	114785.625	92114.29688	145057.2344	139925.7344	86455.625	63382.37109	1.36329227024666	0.705600615170152	1.94304193457951	1.18849266985417	1.38622066687634	0.373586590032778	1.02933144133802	1.21117387883982	0.940763196944825	1.55863860627563	0.781822614232394	0.971941012019995	0.544430216260502	0.496224838771055	0.984766619072768	0.790265198293419	1.24447222609551	1.20044816	0.741718429734325	0.543768815048119	0.709380982038475	0.103997697669866	0.285987241147377
P08648	Integrin alpha-5 OS=Homo sapiens OX=9606 GN=ITGA5 PE=1 SV=2	ITGA5	114.53649	1.7	2	2	1485.99694824219	1277.44934082031	1439.28381347656	2128.94213867188	1545.35498046875	1303.79260253906	1357.94458007812	1254.498047	1675.63330078125	910.446472167969	1693.81396484375	2729.27099609375	1246.82336425781	419.178680419922	1174.84399414062	1047.05114746094	1381.074219	1684.65942382812	1290.73303222656	1381.63903808594	1.04543018649953	0.898712547288367	1.01256651120882	1.49775568497042	1.08718981378158	0.917245587375842	0.955342645411491	0.882565828051806	1.17884335914198	0.640518290648111	1.19163383966351	1.92009969457152	0.877166527003912	0.294901040386661	0.826527522384997	0.736622560133434	0.971614833923728	1.18519342702835	0.908057904289716	0.972012196236219	0.977032721047582	0.591672202607377	0.778617491379089
P08670	Vimentin OS=Homo sapiens OX=9606 GN=VIM PE=1 SV=4	VIM	53.65168	8.4	5	5	1987.50512695312	1597.82153320312	2897.87646484375	2379.63647460938	6545.63232421875	2543.65405273438	921.389404296875	2037.68225097656	2247.5654296875	4019.27514648438	1381.36242675781	1132.76086425781	2082.69384765625	894.232543945312	1603.48901367188	24181.935546875	2164.1083984375	1715.70092773438	1553.26281738281	2158.17138671875	0.601857029999471	0.483852901510284	0.877536011748543	0.720602388222463	1.98215077621571	0.770270251263073	0.279015476650983	0.6170516850618	0.680608586059314	1.21711837097104	0.418304675669361	0.343023059521356	0.630682113243236	0.270791826259521	0.48556913002021	7.32278257324168	0.655336097309713	0.519549182907795	0.470359614876445	0.653538249248009	1.43011491395966	0.660880850468733	0.810752454098885
P08697	Alpha-2-antiplasmin OS=Homo sapiens OX=9606 GN=SERPINF2 PE=1 SV=3	SERPINF2	54.56576	33	19	19	8303682	11522654	8384800.5	10008265	8881634	10355766	9137862	9356331	8927147	8524361	12548679	12294674	9923192	9466377	10473646	10382109	8568491	8702493	10086603	10602377	0.845368660325461	1.17308087850351	0.853627049516258	1.01890626052782	0.904207920785149	1.05428411517493	0.930293592309886	0.952535152843231	0.908841439245682	0.867835213186224	1.27753687521804	1.25167752	1.01024527760003	0.963738549070853	1.06628506339033	1.05696600335645	0.872327933280775	0.885970205615016	1.02688157679265	1.0793907137527	1.10327494704973	0.0792934422927957	0.245162377701195
P08709	Coagulation factor VII OS=Homo sapiens OX=9606 GN=F7 PE=1 SV=1	F7	51.59385	7.5	3	3	NA	NA	NA	NA	NA	2073.19995117188	NA	NA	NA	NA	980.280700683594	422.213836669922	614.199523925781	260.183654785156	380.346984863281	667.691711425781	965.28759765625	917.961547851562	418.247711181641	NA	NA	NA	NA	NA	NA	2.69260272156116	NA	NA	NA	NA	1.27315577113657	0.54835720262081	0.797701788855107	0.337917824368191	0.493981936475334	0.86717565198314	1.25368323063547	1.19221774081004	0.54320613155419	NA	0.301542082103703	NA	NA
P08727	Keratin, type I cytoskeletal 19 OS=Homo sapiens OX=9606 GN=KRT19 PE=1 SV=4	KRT19	44.10599	9.2	4	1	42470.52734	13173.841796875	13839.486328125	23027.80469	10802.3095703125	28028.14453	18986.947265625	18503.384765625	4180.699219	NA	9939.445313	5614.19775390625	5027.91552734375	NA	1712.73950195312	7319.5498046875	6983.857422	3626.44946289062	21119.103515625	7712.6103515625	3.15806421916403	0.97959316753718	1.02908980222241	1.71232359421582	0.803248498946584	2.08414366172744	1.41184964117354	1.37589243686056	0.310872443540881	NA	0.739086810617697	0.417465902940608	0.373870566648856	NA	0.127357527117284	0.544274106876009	0.519312370605925	0.269659008438162	1.57039456123757	0.573501680129432	0.399136542195434	0.00832609374314953	0.0563755621044538
P08758	Annexin A5 OS=Homo sapiens OX=9606 GN=ANXA5 PE=1 SV=2	ANXA5	35.93676	6.6	3	3	NA	NA	NA	NA	947.288513183594	540.351501464844	NA	NA	1158.38952636719	NA	972.656127929688	1229.46435546875	NA	NA	NA	NA	NA	NA	NA	NA	NA	NA	NA	NA	0.976958745514565	0.557275969951187	NA	NA	1.1946717000648	NA	1.00312090491387	1.26797267955558	NA	NA	NA	NA	NA	NA	NA	NA	1.24835368384806	0.453922196729861	0.670964734562247
P08779	Keratin, type I cytoskeletal 16 OS=Homo sapiens OX=9606 GN=KRT16 PE=1 SV=4	KRT16	51.26782	24.1	12	12	125340.3047	16509.69141	8842.296875	18999.41406	6481.01611328125	37285.17578	17903.552734375	43538.51953	3784.27026367188	1600.93676757812	14555.9443359375	2898.09033203125	6728.259766	1587.28161621094	3030.085938	10828.283203125	3970.01123046875	2467.70751953125	19326.833984375	5354.191406	7.14124934359823	0.940637755842716	0.503788840404756	1.08248941584159	0.369255142471622	2.12431857204788	1.02005284358609	2.48060210798886	0.215608360006964	0.0912131869242993	0.829323242779963	0.165118361032439	0.383341820930005	0.0904351862565908	0.172638795367282	0.616940181447667	0.226190930079093	0.140597350133954	1.10114412797111	0.305054435288885	0.252409669964261	0.0468626596366263	0.182628757169103
P08833	Insulin-like growth factor-binding protein 1 OS=Homo sapiens OX=9606 GN=IGFBP1 PE=1 SV=1	IGFBP1	27.90366	3.1	2	2	NA	1605.46081542969	12427.7822265625	21086.947265625	4218.5654296875	1156.36865234375	NA	NA	NA	NA	NA	NA	NA	4428.22900390625	NA	NA	3148.3349609375	NA	NA	NA	NA	0.233780549273294	1.80968213440766	3.0705938549708	0.614290011826743	0.168385609981386	NA	NA	NA	NA	NA	NA	NA	0.644820352444457	NA	NA	0.458447487095657	NA	NA	NA	0.467745443373703	0.834653165365261	0.920472826590261
P08887	Interleukin-6 receptor subunit alpha OS=Homo sapiens OX=9606 GN=IL6R PE=1 SV=1	IL6R	51.54751	9.8	5	5	2120.4091796875	1164.84069824219	1040.41198730469	2705.41748046875	656.679260253906	2975.5361328125	3470.50341796875	2909.87084960938	1006.25909423828	232.057312011719	1656.82348632812	3809.66528320312	3750.65380859375	2778.73706054688	1776.57690429688	510.117065429688	1786.82885742188	1270.39660644531	976.804504394531	3234.01147460938	1.06466018	0.584868014981263	0.522392198946922	1.35839360170465	0.329719502420933	1.4940205249776	1.74254423640601	1.46104990169997	0.505243987347035	0.116516275266648	0.831893206586428	1.91283784580368	1.88320810839153	1.39520745730247	0.892021551999065	0.256130435617641	0.897169070868339	0.637867772453225	0.490454799846978	1.62380132702759	1.17878964264021	0.45340178830144	0.670964734562247
P09172	Dopamine beta-hydroxylase OS=Homo sapiens OX=9606 GN=DBH PE=1 SV=3	DBH	69.06498	28	14	14	6942.7490234375	20598.67969	21110.248046875	20585.896484375	11829.4931640625	8888.2568359375	14419.97656	4192.30615234375	12554.6513671875	7019.78564453125	16207.2021484375	15144.67969	32099.580078125	36529.69922	14802.3388671875	12715.900390625	11114.3564453125	10745.95703	14509.7783203125	33949.35156	0.425986632526739	1.26387431908499	1.29526264696228	1.2630899793899	0.725822860720672	0.545357262057431	0.884767292644043	0.25722755846845	0.770316432352822	0.43071337271138	0.994426190920361	0.929232942022724	1.96953569498794	2.2413547580185	0.908227917539042	0.780210197525736	0.681944177854832	0.659340274805546	0.890277264022295	2.08303222538431	1.54374660468182	0.0628474537620543	0.218255340858481
P09382	Galectin-1 OS=Homo sapiens OX=9606 GN=LGALS1 PE=1 SV=2	LGALS1	14.7157	14.8	2	2	13096.2841796875	11805.0712890625	16188.439453125	10814.0263671875	10502.64844	7794.65625	11224.0908203125	8909.5927734375	7548.1591796875	12085.4853515625	12542.7001953125	7835.96630859375	7575.853516	9249.5400390625	8387.914063	10933.4736328125	11127.892578125	10327.36719	7696.71728515625	14071.4619140625	1.24894623672618	1.12580783667071	1.54383413310542	1.03129539263547	1.00160038234499	0.743348758811368	1.07040178713017	0.849676306078219	0.719841206279153	1.15254993261787	1.19615289286537	0.747288352784109	0.722482317007448	0.882095872747841	0.799925655140443	1.04268665529003	1.06122770149555	0.984884430357962	0.734008666622457	1.34194548328925	0.907068190907057	0.362596849382672	0.587533201758469
P09417	Dihydropteridine reductase OS=Homo sapiens OX=9606 GN=QDPR PE=1 SV=2	QDPR	25.7895	4.5	1	1	NA	NA	3093.11767578125	NA	1757.21313476562	NA	1733.55358886719	3604.03662109375	1372.64831542969	3241.12548828125	3671.92163085938	6521.9775390625	1602.95385742188	NA	NA	NA	2133.605469	1164.05029296875	1089.50769042969	1091.58898925781	NA	NA	1.25355093533137	NA	0.712147548057852	NA	0.702559019912698	1.46061157411332	0.556294573970035	1.31353421150882	1.48812340082233	2.64316844726479	0.649630734387335	NA	NA	NA	0.864688450724447	0.471755841993685	0.441545885913927	0.442389375999392	1.00040312992595	0.627454998165632	0.79216193518411
P09466	Glycodelin OS=Homo sapiens OX=9606 GN=PAEP PE=1 SV=2	PAEP	20.62422	3.9	1	1	NA	490.136566162109	656.469482421875	NA	NA	NA	NA	NA	NA	NA	NA	NA	NA	NA	1464.13623046875	1372.72229003906	NA	NA	NA	NA	NA	0.492171131597495	0.65919449869393	NA	NA	NA	NA	NA	NA	NA	NA	NA	NA	NA	1.47021388549974	1.37842048420883	NA	NA	NA	NA	2.47413531788989	0.0881725058582598	0.262473138182557
P09486	SPARC OS=Homo sapiens OX=9606 GN=SPARC PE=1 SV=1	SPARC	34.63216	28.1	8	8	134561.3281	122490	153124	111806.5703	119546.8281	165689.0313	120917.9688	142697.5	184169.4063	148875.9063	14227.76953	17098.197265625	139168.0469	148188.9375	215694.875	193739.3906	94833.13281	88711.79688	177985.1406	175736.4844	1.00822858505376	0.917781662117009	1.14731324377504	0.837733855310707	0.895729338047016	1.24145933949859	0.906002892800944	1.06919053579837	1.37992737186079	1.11548352263288	0.106604506234047	0.128111779783246	1.04274537819018	1.11033626717368	1.61613846752895	1.45163245934647	0.710556863878026	0.664691488164944	1.33359048244707	1.31674196035829	0.901348468742452	0.238764165857585	0.456438752396518
P09493	Tropomyosin alpha-1 chain OS=Homo sapiens OX=9606 GN=TPM1 PE=1 SV=2	TPM1	32.70856	7.4	2	2	NA	932.469604492188	660.974487304688	505.069946289062	16271.83984	1981.13061523438	NA	1477.01708984375	1582.16784667969	NA	NA	349.814514160156	NA	NA	NA	NA	NA	NA	NA	NA	NA	0.313956435076849	0.222545799574817	0.170053757288662	5.47862236460489	0.667033758938787	NA	0.497302022329684	0.532705596454571	NA	NA	0.117780265731742	NA	NA	NA	NA	NA	NA	NA	NA	0.10459767526371	NA	NA
P09603	Macrophage colony-stimulating factor 1 OS=Homo sapiens OX=9606 GN=CSF1 PE=1 SV=2	CSF1	60.17946	6.7	4	4	1336.796875	1001.85705566406	NA	1062.18969726562	874.630493164062	617.140075683594	1005.79052734375	NA	811.336486816406	1744.42846679688	767.656005859375	912.009521484375	491.729736328125	639.777282714844	1112.86022949219	874.663330078125	1572.47644042969	1542.87365722656	1769.81628417969	399.807586669922	1.29801228577067	0.972790100843096	NA	1.03137230693318	0.849254772260456	0.599234943812049	0.976609450410296	NA	0.787797119724498	1.69381723124573	0.74538394387787	0.885549319994147	0.477463144153953	0.621215375836994	1.08057273116114	0.849286656474638	1.52685406207481	1.49811014666832	1.71846846995527	0.38820793880288	0.954196138364254	0.593747354868135	0.779183688426524
P09619	Platelet-derived growth factor receptor beta OS=Homo sapiens OX=9606 GN=PDGFRB PE=1 SV=1	PDGFRB	123.96803	10.6	9	9	10977.73828	11473.505859375	7368.79052734375	12530.529296875	4004.8095703125	8144.9111328125	9408.9716796875	5112.230469	7754.09912109375	5217.5849609375	17043.57422	12610.744140625	2806.7431640625	3470.49438476562	8078.93603515625	7248.208984	4234.7041015625	4111.05712890625	7460.7412109375	2352.72094726562	1.4500573112787	1.51554360571724	0.973348817916924	1.65516658856405	0.528998164187361	1.07586714451214	1.24283780740595	0.675278183741559	1.02424450600415	0.689194534064237	2.2512979243121	1.66576222472086	0.370744714590419	0.458420088678599	1.06715244661466	0.957421115551698	0.559365097459165	0.543032480291209	0.985494649563314	0.310772594825663	0.846630561493861	0.227475727160538	0.445396738802217
P09622	Dihydrolipoyl dehydrogenase, mitochondrial OS=Homo sapiens OX=9606 GN=DLD PE=1 SV=2	DLD	54.17725	3.9	2	2	2436.26416015625	1892.07580566406	1507.74499511719	2118.00415039062	1742.97253417969	1640.43481445312	1288.33715820312	1370.19641113281	657.949523925781	1947.43994140625	2339.33837890625	3043.81323242188	1176.25830078125	NA	617.733581542969	1235.578125	1431.80029296875	2102.59008789062	NA	821.624633789062	1.493105951	1.15959085656906	0.924047178840191	1.29805488745009	1.06821037922232	1.00536839271605	0.789579352137102	0.83974818836379	0.403235562626166	1.19352170933738	1.43370333602924	1.86545273865576	0.72088991702459	NA	0.378588537947865	0.757245080793097	0.877503175712747	1.28860811693271	NA	0.50354663910483	0.961419039907392	0.610875873407634	0.788444896007193
P09668	Pro-cathepsin H OS=Homo sapiens OX=9606 GN=CTSH PE=1 SV=4	CTSH	37.39363	6.3	2	2	24939.71484	33778.94531	45593.34766	23021.931640625	12625.533203125	27845.134765625	32464.02344	22237.712890625	17930.64063	27792.29297	17164.6875	18518.591796875	27413.416015625	21408.310546875	24078.599609375	22720.66016	42426.53125	32750.62891	16420.20703	20581.95703	0.974754259388661	1.32023044478664	1.78198949371128	0.899798817534498	0.493461627123744	1.08831090836815	1.26883748755157	0.869148083488654	0.700808667311855	1.08624561744962	0.670871834602923	0.723788397139894	1.07143743194483	0.836731374942371	0.941098070944235	0.888023796670517	1.65821631506695	1.28003929571893	0.641774248183342	0.804433828071336	0.907744271076393	0.570196908772221	0.762779970675421
P09681	Gastric inhibitory polypeptide OS=Homo sapiens OX=9606 GN=GIP PE=1 SV=1	GIP	17.10756	12.4	2	2	612.026428222656	865.925170898438	1495.08898925781	788.968872070312	807.902954101562	1980.72229003906	NA	NA	794.083435058594	397.953674316406	3818.38916015625	3094.9091796875	2102.62036132812	2835.03857421875	4089.63720703125	3802.5322265625	2223.75830078125	1974.82763671875	3109.57641601562	2238.83862304688	0.297478879719938	0.420887788307157	0.7266963926666	0.383482747434551	0.392685764251225	0.962741183560082	NA	NA	0.385968709474507	0.193427616450918	1.85594947753595	1.50429797334413	1.02199042512045	1.3779864073363	1.98779111278188	1.84824212598422	1.0808702003366	0.959876054236899	1.51142706586412	1.08820007559448	3.02635869263823	7.73461422783909e-06	0.000852213858558271
P09871	Complement C1s subcomponent OS=Homo sapiens OX=9606 GN=C1S PE=1 SV=1	C1S	76.68443	36.6	21	21	1516282.625	1825503.125	1552183.375	1772704.625	1563547	1577534.875	2280731.75	1840379.125	1745090	1799911	1469368.25	1270302.375	1713322.75	1847076.125	2003024	1862908.875	1605319.5	1916871.375	2035730.25	1647383.875	0.870297038507832	1.04777957438792	0.890902904386701	1.01747494817243	0.897425256500453	0.905453842983476	1.30906603751117	1.05631791581014	1.00162504924148	1.03309052484702	0.843369709161203	0.729112354612627	0.983391678271783	1.06016177655931	1.14967079785677	1.06924926144455	0.921401316399621	1.10022198589985	1.16844312436529	0.945544903080358	0.994130656822252	0.889954753998625	0.947309173361846
P09958	Furin OS=Homo sapiens OX=9606 GN=FURIN PE=1 SV=2	FURIN	86.67801	1	1	1	1068.93444824219	1335.34777832031	1769.0302734375	948.270812988281	NA	899.650146484375	1839.58374023438	513.423522949219	689.822998046875	1804.98193359375	1107.30505371094	660.331420898438	2049.61547851562	1209.69592285156	1037.38513183594	1484.22802734375	1605.62170410156	987.074829101562	962.835571289062	1512.3935546875	0.864777268622735	1.08030797051798	1.43116088221305	0.767159337898772	NA	0.727824795685255	1.48823925068438	0.415364096977901	0.558072807051087	1.46024608806782	0.895819422280738	0.534213864553966	1.65815675428213	0.978654526241458	0.839253597163201	1.20075338727303	1.2989619279252	0.798552124538981	0.778942354081114	1.2235395439412	1.04469503450962	0.648424548133642	0.803663501840869
P09960	Leukotriene A-4 hydrolase OS=Homo sapiens OX=9606 GN=LTA4H PE=1 SV=2	LTA4H	69.28527	17.8	11	11	34109.60156	25198.46094	30628.310546875	27328.10938	29635.6875	17489.60156	19470.177734375	35251.35938	29989.240234375	36686.45313	31779.875	25696.73828	19430.388671875	19302.85938	20942.099609375	20680.447265625	25141.189453125	22065.333984375	22883.11719	18885.205078125	1.33086163852205	0.983173753878855	1.19503136044808	1.06626670364005	1.15630197417313	0.682395534580399	0.759672099787105	1.3754098479274	1.170096617	1.43140320850823	1.2399621976536	1.00261514784901	0.758119641403298	0.753143803480137	0.817102391218377	0.80689344561436	0.980939180091875	0.860927867690675	0.892835490289917	0.736848096218463	0.793623406089865	0.0311707503509731	0.139293213866995
P0C0L4	Complement C4-A OS=Homo sapiens OX=9606 GN=C4A PE=1 SV=2	C4A	192.78548	42.3	91	3	21204310	31747314	30770634	28392916	39552832	40615132	38969348	38125544	40241992	51766604	32849280	34431000	24865026	28565290	40912472	39130396	18738470	18724872	40458344	27787620	0.635002745439333	0.950732730766743	0.921484220373541	0.850279005118693	1.18448357479685	1.21629613632233	1.16701005446443	1.14174076456004	1.20512176071505	1.55024783461809	0.98373316489456	1.03110073038084	0.74462973685163	0.855441067135441	1.22520053907483	1.17183293821531	0.561158551979884	0.56075133442211	1.21160082624377	0.832152283626532	0.848019123983852	0.164907628803298	0.377822393401885
P0C0L5	Complement C4-B OS=Homo sapiens OX=9606 GN=C4B_2 PE=1 SV=2	C4B_2	192.75145	2.8	4	4	3041327.75	4232928.5	4450975.5	5134133	5670122.5	3491810.25	7413441.5	5349947.5	3937077.25	4925373	1986912	2041650.375	2495483.25	2932574	4445322.5	3028045.5	1793737.5	2020183.5	3931547.5	2706666.75	0.810704454555652	1.1283407356427	1.18646392680568	1.36856821609613	1.51144300992428	0.930786273902273	1.97614678248266	1.4260963060916	1.04947783562778	1.31292059247746	0.529636573766204	0.544227781322719	0.665202685584944	0.781714764255212	1.18495704801512	0.807163902491994	0.478143462687807	0.538505513741433	1.04800381068668	0.721496323841674	0.574685589580574	0.000268686685924556	0.00693590307065622
P0CG47	Polyubiquitin-B OS=Homo sapiens OX=9606 GN=UBB PE=1 SV=1	UBB	25.76164	35.4	3	3	67909.02344	63737.35156	102222.9063	52626.95313	90354.30469	69245.03906	63644.03125	237567.2188	94261.75781	108033.6641	130614.0547	212607.5	39014.40625	47353.43359	27365.02734	13944.4482421875	28471.13672	26712.880859375	16680.10156	52816.45313	0.878977841534972	0.824981966544156	1.32311826827773	0.681174950291372	1.16949747894263	0.896270508560295	0.823774078656796	3.07494218862572	1.22007344867178	1.39832958926535	1.69059800968883	2.75187702582911	0.504981471658989	0.612917352401796	0.35419818237104	0.18048943125496	0.368515066663065	0.345757149350913	0.215898255133709	0.683627736276789	0.627188322671742	0.024225704557818	0.120334237393752
P0DJI8	Serum amyloid A-1 protein OS=Homo sapiens OX=9606 GN=SAA1 PE=1 SV=1	SAA1	13.53202	43.4	5	3	72824.1875	96924.5625	127988.4922	54200.54297	319959	130429.0156	87231.99219	91320.21875	86643.85938	109831.3438	33454.45703	32141.083984375	146956.9219	101471.1328	111307.1172	110008.25	143194.6719	156919.1875	96282.3125	185099.0313	0.634858234402117	0.844957681387762	1.11576319576439	0.472503191508682	2.78930136805257	1.13703890722425	0.760460918888185	0.796100785070072	0.755333763038521	0.957474918276802	0.291645375703517	0.280195804863466	1.28112396660426	0.884593243421033	0.970340244359689	0.959017131013878	1.24832586099712	1.36797184754124	0.839358749013202	1.61363481286924	0.94859737242391	0.784288096856063	0.890868953504731
P0DJI9	Serum amyloid A-2 protein OS=Homo sapiens OX=9606 GN=SAA2 PE=1 SV=1	SAA2	13.52709	12.3	2	2	NA	NA	NA	NA	1003.51354980469	NA	NA	NA	730.500549316406	765.4755859	NA	3700.9638671875	1582.54638671875	2816.32080078125	NA	NA	3892.20166015625	4948.43408203125	5617.95947265625	2740.51977539062	NA	NA	NA	NA	0.360996409852805	NA	NA	NA	0.262784768327293	0.275366424705667	NA	1.33135688034274	0.569293323585104	1.01312204331838	NA	NA	1.40015132432741	1.78011242434566	2.02096244811261	0.985853953082327	4.33784764651649	0.000653593628502879	0.0112777524114414
P0DMM9	Sulfotransferase 1A3 OS=Homo sapiens OX=9606 GN=SULT1A3 PE=1 SV=1	SULT1A3	34.19618	8.1	2	1	1573.9482421875	2472.53002929688	NA	3113.51708984375	NA	NA	2262.93408203125	2295.9951171875	2533.82446289062	2740.449219	475.079040527344	1404.636719	1865.57189941406	759.968200683594	NA	951.304565429688	1073.69299316406	1350.400391	NA	1429.51245117188	0.897574286782188	1.41000785039112	NA	1.77554306196032	NA	NA	1.29048172631863	1.30933541810802	1.4449621811893	1.56279392616095	0.270922969089411	0.801021130954008	1.06387829165858	0.433386497358825	NA	0.5424997429658	0.612294100105142	0.770091820682138	NA	0.81520699627555	0.47939154014402	0.000746796612464586	0.0116040704398343
P0DMV8	Heat shock 70 kDa protein 1A OS=Homo sapiens OX=9606 GN=HSPA1A PE=1 SV=1	HSPA1A	70.05223	16.2	10	5	69173.82813	61928.57813	66964.88281	53874.54297	61183.41016	65770.96094	64434.89063	78097	73081.55469	77725.04688	61119.15234	47785.01953	62824.63281	65900.32813	50623.94922	58448.03516	48481.08984	56352.54688	66473.875	72044.20313	1.09600747256948	0.981211915407533	1.06100838932339	0.853601763492332	0.969405287319905	1.0420915918563	1.0209225589132	1.23738844452247	1.15792247177292	1.23149512597273	0.968387170431192	0.757117827691837	0.995409230489709	1.04414131800343	0.802098541293182	0.926065320145293	0.768146540206564	0.89286387854253	1.05322873846154	1.14148641358445	0.877748256889588	0.032186298156096	0.14185379405523
P0DOY2	Immunoglobulin lambda constant 2 OS=Homo sapiens OX=9606 GN=IGLC2 PE=1 SV=1	IGLC2	11.29356	63.2	5	1	177775.9063	132303.1406	385157.9688	333615.5938	134149.5469	341053.6563	265065.125	120703.6797	153391.625	145685.4844	87853.64063	73215.30469	167573.1719	156078.9375	138828.9375	118162.0781	112423.1094	110711.7578	91067.50781	127654.6016	1.05427692746939	0.78460659565714	2.28412932016259	1.97846395810245	0.795556468163333	2.02257442191186	1.5719343045919	0.715817498779797	0.909669113862479	0.863968847543223	0.521004607760929	0.434193857299898	0.993770936103299	0.925605871690989	0.823306986636946	0.700744860745284	0.666710651789632	0.656561703570545	0.54006402978951	0.757039038368798	0.540713652199317	0.00358590202152862	0.0321934314821681
P0DP23	Calmodulin-1 OS=Homo sapiens OX=9606 GN=CALM1 PE=1 SV=1	CALM1	16.83758	26.8	5	3	47808.84375	35899.89063	64382.75	49557.08203	68219.14063	36424.11719	46556.60156	58479.96094	40232.875	46391.16016	31466.529296875	33494.5	27807.74609	25517.298828125	7707.37939453125	11130.8115234375	14939.77344	11312.6650390625	8656.6376953125	26523.025390625	1.38074330719851	1.03680678764851	1.85940600501418	1.43123330270743	1.97020288408047	1.051946713	1.34457792682613	1.68893050607783	1.16194554246262	1.33979989630927	0.908769096249603	0.967337903940847	0.803101608313228	0.736952346284634	0.222592969842295	0.321463401102947	0.431468125285715	0.326715421542988	0.250008024104224	0.765998232173552	0.401974679961111	0.000197599552525924	0.00617251078312842
P0DTE7	Alpha-amylase 1B OS=Homo sapiens OX=9606 GN=AMY1B PE=1 SV=1	AMY1B	57.76782	11	7	1	8782.1201171875	11677.3330078125	14890.041015625	12001.724609375	8104.63037109375	4621.494141	8253.8251953125	4107.773438	6436.0087890625	3666.779297	9155.5654296875	6974.53662109375	12251.7802734375	11931.2080078125	3393.08227539062	3211.20971679688	4230.89404296875	4196.43408203125	3145.86254882812	10750.2724609375	1.15719740447951	1.53869216858435	1.96202244856027	1.58143641648281	1.06792632126956	0.608962409188865	1.08758533993976	0.541270752009161	0.848056342492338	0.483162087118188	1.20640533383751	0.919016771312585	1.61438560888365	1.57214462506889	0.447097733790153	0.423132854018259	0.557494037865562	0.552953337348691	0.414522225587485	1.41653578216241	0.838858665494027	0.362101340855898	0.587533201758469
P10124	Serglycin OS=Homo sapiens OX=9606 GN=SRGN PE=1 SV=3	SRGN	17.65179	8.2	1	1	6152.3154296875	6210.224609	18637.083984375	9706.1962890625	8078.40869140625	5329.84814453125	11950.3525390625	3642.49829101562	5039.44775390625	5378.05224609375	NA	NA	3506.57885742188	4404.85888671875	4464.037109	3990.4326171875	617.204772949219	1182.83728027344	2500.0634765625	3064.86499023438	1.06630736581891	1.07634407241417	3.23014321307873	1.68225909665968	1.40013411051317	0.923758932740316	2.0712119009773	0.631310732045808	0.873427300836999	0.932113574036948	NA	NA	0.607753439697046	0.763441590402923	0.773698245061743	0.69161403395846	0.106972732971165	0.205007060989529	0.433306147992614	0.531196449804493	0.370219148352076	0.00180722673781883	0.0228162375649627
P10153	Non-secretory ribonuclease OS=Homo sapiens OX=9606 GN=RNASE2 PE=1 SV=2	RNASE2	18.35418	8.7	1	1	208.608947753906	242.396362304688	643.021118164062	700.500183105469	NA	NA	829.874145507812	NA	1263.46081542969	864.61767578125	411.562622070312	NA	NA	NA	406.949371337891	NA	250.545333862305	186.510467529297	NA	NA	0.381937492987025	0.443798120476802	1.17729309530395	1.28253023972815	NA	NA	1.51939815642001	NA	2.31324236821247	1.58300931496825	0.753520871339317	NA	NA	NA	0.745074572950715	NA	0.458717891659438	0.341477875953879	NA	NA	0.462336293588795	0.111910561508398	0.30007876227473
P10253	Lysosomal alpha-glucosidase OS=Homo sapiens OX=9606 GN=GAA PE=1 SV=4	GAA	105.32378	0.8	1	1	1535.96740722656	1360.95349121094	2734.62768554688	NA	NA	NA	NA	1117.22412109375	821.770263671875	962.717529296875	614.489807128906	722.179382324219	411.023895263672	NA	NA	900.580810546875	1845.02844238281	1380.13793945312	1083.7509765625	363.182342529297	1.35637946311546	1.20182847438605	2.41489032546614	NA	NA	NA	NA	0.9865963603258	0.725687474746718	0.850154944288427	0.542642604759702	0.637740930088297	0.362966276343082	NA	NA	0.795283357286419	1.62930455186593	1.21876984403002	0.957036953274277	0.320718440023669	0.643397702249942	0.0988255446259464	0.278550139736389
P10321	HLA class I histocompatibility antigen, C alpha chain OS=Homo sapiens OX=9606 GN=HLA-C PE=1 SV=3	HLA-C	40.64853	11.5	6	4	7569.4833984375	9647.0517578125	5300.935547	6945.498047	4376.332031	6373.58544921875	16194.82813	11547.22656	8715.4658203125	7633.917969	3547.675781	5807.0107421875	1823.22131347656	2450.45483398438	6090.08251953125	5314.27490234375	11246.8701171875	7100.710938	5721.88525390625	NA	1.07805970919555	1.37395080551581	0.754968963312349	0.989190570941461	0.623285234752799	0.907737729808097	2.30649712535379	1.64457718641057	1.24127262762599	1.08723659888231	0.505266491745518	0.827045120848053	0.259666523532028	0.348998271964944	0.867360722574277	0.756868778784627	1.60179987056951	1.01129627550845	0.814921392673874	NA	0.647155232901802	0.0350107066753794	0.149411889051267
P10412	Histone H1.4 OS=Homo sapiens OX=9606 GN=H1-4 PE=1 SV=2	H1-4	21.86527	16.9	4	1	25314.83594	NA	NA	NA	590.86083984375	11206.7607421875	2136.98583984375	NA	3433.45458984375	3152.79248046875	NA	2351.73559570312	1340.08679199219	NA	NA	8109.25048828125	NA	390.748107910156	NA	NA	4.36255757326484	NA	NA	NA	0.101824259812309	1.93128405288908	0.368271150663864	NA	0.591694268150292	0.54332719147615	NA	0.405279416334403	0.230939904081205	NA	NA	1.39748376084663	NA	0.0673384224812284	NA	NA	0.39898453158208	0.364436655039584	0.588145440623136
P10451	Osteopontin OS=Homo sapiens OX=9606 GN=SPP1 PE=1 SV=1	SPP1	35.42274	2.9	1	1	10490.771484375	4023.24536132812	12325.412109375	13594.150390625	6431.587891	3552.21606445312	6700.6806640625	9025.082031	27107.779296875	6297.99267578125	825.847961425781	10807.1279296875	6880.841797	7196.41357421875	4838.41162109375	7651.599609	22752.947265625	11498.1181640625	6471.447266	6172.13525390625	1.13632529297096	0.435784486461685	1.33504743164347	1.47247292044495	0.696648097327072	0.384764167835302	0.725795326877174	0.977566711706723	2.93622402291311	0.682177510309431	0.0894530900910698	1.17059196544004	0.745309778443492	0.779491458301602	0.524080570341488	0.828795687788023	2.46452317697248	1.24543771741221	0.700965531563627	0.668545055156091	0.854804775161968	0.499405953824242	0.710422554031668
P10586	Receptor-type tyrosine-protein phosphatase F OS=Homo sapiens OX=9606 GN=PTPRF PE=1 SV=2	PTPRF	212.87888	8.1	17	15	18511.27344	17967.470703125	16190.8330078125	12487.7158203125	14096.166015625	8890.0048828125	12834.720703125	15794.2236328125	16512.30469	14266.62891	10386.869140625	10498.8330078125	18693.61719	19449.91406	8183.41943359375	6929.24853515625	17307.55469	18077.056640625	5341.972656	18721.53125	1.31686590282925	1.27818054273333	1.15179304105564	0.888358503455385	1.00278138342404	0.632422417922123	0.913043941755126	1.12357880909352	1.17466208327119	1.01490787321523	0.738907231564598	0.746872183276102	1.32983758021167	1.38363947398556	0.582156924915764	0.492936974810801	1.23123504745762	1.28597633187828	0.380020405868515	1.33182334727625	0.905379883196642	0.314171420199452	0.536325007678964
P10599	Thioredoxin OS=Homo sapiens OX=9606 GN=TXN PE=1 SV=3	TXN	11.73749	40	4	4	30847.291015625	53588.51563	42311.02734	40002.04688	31520.85547	30645.30078	28784.716796875	55889.77734	24731.93359	48840.66406	41535.91016	43313.94922	10455.9541015625	20626.208984375	7385.341797	8479.3291015625	8846.6533203125	10897.70703	9621.605469	10692.630859375	1.10362539592501	1.91723956387994	1.51376418371998	1.4311556498712	1.12772355209324	1.09639877909593	1.02983255338206	1.99957194354323	0.884835883662132	1.7473753914376	1.48603276923338	1.54964578028605	0.374083302137152	0.737945126049563	0.264225820040055	0.303365469990552	0.316507250775953	0.389887923414283	0.344232760650031	0.382550900812665	0.443884556902715	0.000319351083824561	0.00727063304846475
P10619	Lysosomal protective protein OS=Homo sapiens OX=9606 GN=CTSA PE=1 SV=2	CTSA	54.46607	1.7	1	1	12551.74219	11387.736328125	16102.0947265625	9551.740234	15395.4130859375	8729.683594	8556.705078	12521.1142578125	17011.896484375	10643.396484375	NA	NA	10435.6982421875	9982.7451171875	14858.7685546875	10462.19531	7943.2470703125	7143.82470703125	10768.7255859375	9807.3134765625	1.10829963826346	1.00551970113516	1.42179033748045	0.843404054067244	1.3593914294267	0.770817709970399	0.755543971597613	1.10559523891504	1.50212444122576	0.939795631340711	NA	NA	0.921456194213521	0.881461126031851	1.31200653807252	0.92379584499695	0.70137656774307	0.630788795718348	0.950861999327773	0.865970780473425	0.83096678210324	0.130671886292794	0.326650027918584
P10643	Complement component C7 OS=Homo sapiens OX=9606 GN=C7 PE=1 SV=2	C7	93.51823	43.5	35	34	4208877.5	5002455.5	4127562.25	4516422.5	4403415.5	4745248	3925986	3781594	5554477.5	4134774.25	5551246.5	5112782	4989229.5	4179991.75	5990654.5	5953937.5	5662933	6457420	5638323	4607211	0.854208142887833	1.01526790041621	0.837704895005004	0.916625602959892	0.893690390518255	0.963066632759495	0.796794207021618	0.767489286132887	1.12730292340113	0.839168598599729	1.1266471793198	1.03765909490365	1.01258363201024	0.848345666998852	1.21582675074949	1.20837489205738	1.14931439112405	1.31055863375609	1.14431969541327	0.935051483965118	1.21943102145449	0.00237695732510486	0.0267149033146108
P10644	cAMP-dependent protein kinase type I-alpha regulatory subunit OS=Homo sapiens OX=9606 GN=PRKAR1A PE=1 SV=1	PRKAR1A	42.98169	2.9	2	2	1396.4208984375	1150.39428710938	NA	NA	1371.71948242188	1147.84460449219	NA	1703.14147949219	NA	NA	423.744171142578	767.8623047	NA	NA	NA	NA	NA	776.915100097656	NA	NA	1.27847483089605	1.05322839505024	NA	NA	1.25585977357429	1.05089406658488	NA	1.55928883434945	NA	NA	0.387953415872586	0.703006257808981	NA	NA	NA	NA	NA	0.711294425863531	NA	NA	0.48465311111814	0.00525618793520076	0.0410999985642795
P10645	Chromogranin-A OS=Homo sapiens OX=9606 GN=CHGA PE=1 SV=7	CHGA	50.68844	17.5	8	8	8493.546875	7723.4677734375	9161.5771484375	13731.5302734375	14471.4521484375	5398.10693359375	6787.400391	6157.712891	7306.0830078125	7207.38134765625	19723.498046875	15031.6181640625	9507.945313	11697.0908203125	7710.1669921875	7630.3115234375	16417.24609	15621.158203125	8446.439453	12594.9501953125	0.80576794525168	0.732711886990122	0.869142809571087	1.30268627422969	1.37288136912231	0.512108968861219	0.643908810635057	0.584171458208228	0.693115323866779	0.68375166989895	1.87113378289397	1.42602333985052	0.902002151841714	1.10968255952617	0.731450065122793	0.723874316390401	1.55747543945263	1.48195197283625	0.801298946482503	1.19486090896793	1.4389510680475	0.0250133068280622	0.122737359820289
P10646	Tissue factor pathway inhibitor OS=Homo sapiens OX=9606 GN=TFPI PE=1 SV=1	TFPI	35.0151	7.6	2	2	NA	NA	NA	NA	NA	2867.07934570312	NA	NA	NA	NA	NA	NA	NA	3172.44873046875	NA	NA	NA	1439.28833007812	NA	NA	NA	NA	NA	NA	NA	1.15008011560778	NA	NA	NA	NA	NA	NA	NA	1.27257385051633	NA	NA	NA	0.57734603387589	NA	NA	0.804256964052714	NA	NA
P10721	Mast/stem cell growth factor receptor Kit OS=Homo sapiens OX=9606 GN=KIT PE=1 SV=1	KIT	109.86456	5.7	7	7	9002.3291015625	8460.4287109375	8111.50537109375	8143.29931640625	6263.94482421875	4430.8662109375	4589.47802734375	3607.29418945312	8374.6337890625	6407.2431640625	3761.00415039062	8072.55419921875	3238.23071289062	6005.56298828125	6825.72900390625	6181.85009765625	4441.77783203125	4896.761719	6800.21923828125	3270.08813476562	1.48940628488984	1.39975061484318	1.34202237480163	1.3472825804035	1.03634944736416	0.733072509083335	0.759314322012864	0.596815177117393	1.38555612201686	1.06005769503759	0.622245993885772	1.33557802917285	0.535754816480269	0.993601006821157	1.12929482611431	1.02276713990583	0.734877801563983	0.810153416658402	1.12507431775261	0.54102552407446	0.793781959806064	0.127354124692884	0.322240499222914
P10768	S-formylglutathione hydrolase OS=Homo sapiens OX=9606 GN=ESD PE=1 SV=2	ESD	31.46279	10.3	3	3	3933.32592773438	2155.21728515625	5347.550781	1745.066406	1936.16186523438	1091.617188	2951.445313	11956.529296875	3953.89428710938	3835.50341796875	12616.544921875	12718.99219	2355.74389648438	2958.2939453125	669.950500488281	NA	1082.61218261719	1499.86352539062	NA	1802.56323242188	0.948921529184383	0.519949813346156	1.29010566578137	0.421000220467586	0.467102322986229	0.263354491816323	0.712041170932102	2.8845329048701	0.953883680653529	0.925321683338677	3.0437627901294	3.06847836614413	0.568327197310686	0.713693415175437	0.161626690765331	NA	0.261182019165771	0.361844610955328	NA	0.434871426977465	1.14713277775419	0.671410412788897	0.81466606308936
P10809	60 kDa heat shock protein, mitochondrial OS=Homo sapiens OX=9606 GN=HSPD1 PE=1 SV=2	HSPD1	61.05463	7	3	3	13347.0400390625	3438.23754882812	20829.53125	4009.439453	970.930725097656	710.149353027344	NA	NA	358.757385253906	782.815612792969	NA	NA	NA	NA	NA	NA	289.957458496094	NA	354.929290771484	NA	2.95997133770613	0.762497495097878	4.61936244271466	0.889172867301277	0.215323180928223	0.157489729880149	NA	NA	0.079561578779571	0.173604916880043	NA	NA	NA	NA	NA	NA	0.0643038279491696	NA	0.0787126227628933	NA	0.0580365991266747	0.109071049437114	0.295076142673621
P10909	Clusterin OS=Homo sapiens OX=9606 GN=CLU PE=1 SV=1	CLU	52.49457	35.9	18	18	2562692	4120618.75	3663494	2825150.25	3172220.25	4409747.5	3092928	4125232.5	3397967.25	2861808	3282170	3810456.75	3463224.5	2790096.5	2409742.5	2662328	3737162	4045363.5	1924822.875	3088167	0.783154296059617	1.25925404866691	1.11955750620388	0.863361088769701	0.96942508769482	1.34761130060232	0.945193511589797	1.26066400278292	1.03841298513726	0.874563634528762	1.00302554341216	1.16446907147323	1.05835548922536	0.852648722669717	0.736413190220457	0.813602887401143	1.14207032111965	1.23625617286345	0.588222581453438	0.943738558125417	0.911827022917847	0.299350261126965	0.526578398382992
P11021	Endoplasmic reticulum chaperone BiP OS=Homo sapiens OX=9606 GN=HSPA5 PE=1 SV=2	HSPA5	72.33296	28.4	15	15	35639.86719	46146.12891	41365.03516	45182.28516	42002.48047	47420.58203	47634.46484	64628.15625	41663.58594	40439.48828	36325.96875	28147.119140625	40157.85547	39202.20703	40684.57031	44813.96484	31953.287109375	27360.982421875	40800.12891	37622.10938	0.870124282429932	1.12662786003739	1.00990055163967	1.10309623891964	1.02546336623181	1.15774280794242	1.16296461833165	1.57785459148748	1.01718947566785	0.987303923929817	0.886875007863436	0.687193690028566	0.980428041155169	0.957096503286066	0.993287443044969	1.09410393695812	0.780118816690596	0.668000671022758	0.996108731293221	0.918519442039441	0.811878504259397	0.00979443398202884	0.061827364511557
P11047	Laminin subunit gamma-1 OS=Homo sapiens OX=9606 GN=LAMC1 PE=1 SV=3	LAMC1	177.60286	3	6	6	18841.5625	11811.3017578125	22055.35938	18835.24609	19599.85547	41625.61328	16036.2880859375	16603.10938	14387.8125	20468.91797	11515.0263671875	16770.529296875	14429.95313	23742.095703125	24234.22656	18525.23047	22726.880859375	25369.95703	14485.60938	25568.92578	0.94768486325857	0.59407981112279	1.10933104584163	0.94736716335479	0.985825159128394	2.09366731822244	0.806586368932869	0.835096104036698	0.723672047987126	1.02953689357057	0.579177878066477	0.843516919760918	0.725791619144813	1.19416978925649	1.21892277702871	0.931774129858436	1.14310694665109	1.27604726306727	0.72859099343613	1.28605490827379	0.985536010409017	0.960207990419547	0.982116427877108
P11142	Heat shock cognate 71 kDa protein OS=Homo sapiens OX=9606 GN=HSPA8 PE=1 SV=1	HSPA8	70.89809	18.3	11	8	20247.994140625	13455.576171875	17680.962890625	13528.3486328125	21180.599609375	17325.041015625	18645.97656	37602.89453	16284.78125	25472.10547	37361.1875	46550.17188	16140.89453	13546.9189453125	7482.4365234375	7570.302734	11566.2060546875	12317.7392578125	9688.0810546875	13017.3603515625	1.07511783736233	0.714457434840198	0.93881489956148	0.718321470471544	1.12463685478752	0.919916338357721	0.990054711501652	1.99661963383763	0.864681147071792	1.35250508047521	1.98378559512209	2.47169767866941	0.857041122246949	0.719307507610605	0.397298661655514	0.401964137653989	0.614136607983967	0.654041141067005	0.514412868720093	0.691189271003314	0.870010798053896	0.198952682165617	0.415026937667347
P11150	Hepatic triacylglycerol lipase OS=Homo sapiens OX=9606 GN=LIPC PE=1 SV=3	LIPC	55.91449	4.8	2	2	NA	494.024078369141	NA	NA	NA	211.783538818359	NA	NA	NA	NA	831.379821777344	674.360961914062	676.914001464844	328.204223632812	334.290832519531	266.989288330078	NA	206.591506958008	376.336120605469	477.337097167969	NA	1.11398714339159	NA	NA	NA	0.477555952747187	NA	NA	NA	NA	1.87469897376768	1.5206332534588	1.52639016564318	0.74007584152726	0.753800686820309	0.602040766119782	NA	0.465848311371477	0.84860964941693	1.07635925573581	1.31367363279728	0.506712397336902	0.711925010126538
P11166	Solute carrier family 2, facilitated glucose transporter member 1 OS=Homo sapiens OX=9606 GN=SLC2A1 PE=1 SV=2	SLC2A1	54.08377	8.1	4	4	6812.86962890625	NA	13867.75391	NA	922.982604980469	3930.339844	5064.08837890625	7421.8994140625	4556.0185546875	15444.443359375	20141.880859375	10569.9794921875	1267.02600097656	2966.53393554688	NA	NA	NA	554.55810546875	NA	1739.39990234375	1.0012639208853	NA	2.03809589884571	NA	0.135647565902423	0.577628473274724	0.744251580047832	1.09077092510481	0.669582312618677	2.26981650262129	2.96018266923745	1.55343338218611	0.186210435646496	0.435981247482322	NA	NA	NA	0.0815014895756207	NA	0.255633596571231	0.855776728222201	0.327079301376844	0.552887187264624
P11169	Solute carrier family 2, facilitated glucose transporter member 3 OS=Homo sapiens OX=9606 GN=SLC2A3 PE=1 SV=1	SLC2A3	53.92427	1.8	1	1	NA	NA	NA	NA	522.16064453125	79.4125137329102	NA	NA	NA	NA	NA	NA	NA	NA	NA	NA	NA	NA	NA	NA	NA	NA	NA	NA	1.7359838528632	0.264016147136801	NA	NA	NA	NA	NA	NA	NA	NA	NA	NA	NA	NA	NA	NA	NA	NA	NA
P11171	Protein 4.1 OS=Homo sapiens OX=9606 GN=EPB41 PE=1 SV=4	EPB41	97.01688	1.2	1	1	NA	NA	NA	NA	NA	NA	NA	NA	NA	NA	3015.97705078125	1460.49035644531	NA	NA	NA	NA	NA	NA	NA	NA	NA	NA	NA	NA	NA	NA	NA	NA	NA	NA	1.34748084881057	0.65251915118943	NA	NA	NA	NA	NA	NA	NA	NA	NA	NA	NA
P11215	Integrin alpha-M OS=Homo sapiens OX=9606 GN=ITGAM PE=1 SV=2	ITGAM	127.1785	3.6	6	5	1053.75134277344	1668.64086914062	1214.26379394531	349.256988525391	1375.0341796875	1026.22827148438	1297.98620605469	959.830932617188	2574.13452148438	1399.87475585938	2483.73168945312	1687.34252929688	644.130432128906	825.728088378906	1940.41088867188	1312.00280761719	1637.91455078125	1827.07727050781	1056.25	594.222229003906	0.782649053832038	1.23934380380587	0.901865905985496	0.259402423055697	1.02127433298134	0.762206939237677	0.964048760670623	0.712891875681414	1.91187794112191	1.03972408734786	1.84473336148439	1.2532340225247	0.478412745765298	0.613290138631156	1.44119460105964	0.974459262186055	1.21652255270463	1.357018719	0.784504872785561	0.441344600398639	1.08435702974153	0.720523239117962	0.845376733602101
P11226	Mannose-binding protein C OS=Homo sapiens OX=9606 GN=MBL2 PE=1 SV=2	MBL2	26.14353	29.8	7	7	900757.8125	633618.9375	333951.125	698620.25	314419.1563	296709.6563	1504661.625	1264964.75	1031667.813	205229.9219	393039.2813	374442.2813	887805.375	1053661.125	114980.875	142076.8281	874369.875	792252.375	130518.5	973047.875	1.39427609833638	0.980773885887937	0.516920380970934	1.08138891816582	0.486686996587628	0.45927459758222	2.32905417050877	1.95802921905055	1.59691068168418	0.31767381949158	0.60838248411438	0.579596330676758	1.37422711983091	1.63095396115004	0.177978013128033	0.219919630818782	1.35343041259258	1.22632136517021	0.20202858350531	1.506173331	0.798401240820463	0.379589174756047	0.608547724608901
P11277	Spectrin beta chain, erythrocytic OS=Homo sapiens OX=9606 GN=SPTB PE=1 SV=5	SPTB	246.4681	6.3	21	20	1340.16442871094	2115.16821289062	1947.72766113281	4242.7216796875	1685.30529785156	NA	1040.49951171875	1054.09790039062	1144.44580078125	1560.00915527344	6394.7666015625	4052.8525390625	2497.86962890625	6461.91845703125	1199.0693359375	3217.34985351562	2595.1513671875	2675.46118164062	2526.0732421875	4759.277344	0.484920176694633	0.765344700665104	0.70475862614711	1.53517083613325	0.609804681657352	NA	0.376490523299932	0.381410914332748	0.414102066912847	0.564467985430769	2.31385886979058	1.46646928336238	0.903819976011791	2.33815685063655	0.433866846332588	1.16415405903283	0.939020043037805	0.968079051455438	0.914025067896618	1.72207944116968	2.0298528908815	0.00563801884813914	0.0435240690697111
P11279	Lysosome-associated membrane glycoprotein 1 OS=Homo sapiens OX=9606 GN=LAMP1 PE=1 SV=3	LAMP1	44.88235	6.5	3	3	93814.28125	95698.92188	95083.6875	82831.80469	83152.44531	62578.67188	93271.375	69998.41406	67176.70313	96865.79688	79016.70313	73449.75781	78092.95313	80107.58594	73829.14844	69575.78125	72098.75781	42933.40625	76717.78125	78355.42188	1.19917319935936	1.22326346043487	1.21539927852148	1.05879061175261	1.06288917370931	0.799906636432324	1.1922335456511	0.894748870033149	0.858680586105544	1.23817894247405	1.01002439529147	0.938865382696582	0.998216638219216	1.02396851355323	0.943714911611863	0.889346601474812	0.921596338253154	0.548792672567726	0.980638618806391	1.00157162305176	0.86163157055267	0.0704914578384142	0.231701277437693
P11362	Fibroblast growth factor receptor 1 OS=Homo sapiens OX=9606 GN=FGFR1 PE=1 SV=3	FGFR1	91.86774	5.2	6	6	21630.423828125	29519.17969	32202.345703125	35373.09766	32905.94141	20000.89063	23262.07031	21478.494140625	23880.25781	22796.271484375	21607.638671875	21561.75391	19928.70313	10808.00391	17446.85938	17959.279296875	10460.3388671875	8934.505859	20335.724609375	16777.45313	1.00871884218514	1.376605146	1.50173261196415	1.64959828784859	1.53454427800742	0.932726764590191	1.08480947109062	1.00163371340143	1.11363818865105	1.0630872867113	1.00765627324917	1.00551647108797	0.929360353834727	0.504023280971005	0.813621403277075	0.837517727935969	0.487810178608425	0.416654083044212	0.948341500192543	0.78240413713301	0.630377906698309	0.00094706254872512	0.0139980464518884
P11597	Cholesteryl ester transfer protein OS=Homo sapiens OX=9606 GN=CETP PE=1 SV=2	CETP	54.75621	9.7	5	5	8510.818359	16863.28125	11670.4150390625	15386.8525390625	8359.4423828125	6093.1904296875	11324.86719	10279.0283203125	42110.80859	17250.080078125	10532.30469	11165.185546875	13982.92969	10487.3994140625	14257.142578125	21025.38672	19578.39453	16260.25	11833.67578	7928.1455078125	0.597460887991212	1.18380519529857	0.819265109187022	1.08015965012949	0.586834268839137	0.427742998510896	0.795007591575855	0.721589526249943	2.95618588413834	1.21095853843988	0.739369570055054	0.78379791340212	0.981604028549134	0.736217212266346	1.00085381983988	1.47598570300888	1.37440660676277	1.14147229957714	0.830726040895664	0.556557155282661	0.926966124297382	0.867407098105593	0.937821055222105
P11717	Cation-independent mannose-6-phosphate receptor OS=Homo sapiens OX=9606 GN=IGF2R PE=1 SV=3	IGF2R	274.37482	12.2	34	34	43025.8125	43948.10547	40653.9375	41941.0625	45965.92578	32211.87891	35157.14453	36505.60938	37235.98828	35360.13672	34724.21484	33797.57031	48088.13672	51233.55859	29037.451171875	27086.61328	57101.09375	58719.41016	29783.400390625	49527.45313	1.06091908731339	1.08366074302627	1.00243402186061	1.03417160915797	1.1334156217819	0.79427197731288	0.866895556908745	0.900145645824682	0.918155135421461	0.871900884496556	0.856220491355169	0.833371535966873	1.18574453691625	1.26330351630427	0.715997779127885	0.667894535187558	1.40798364390786	1.44788766116966	0.734391197365795	1.22123481959421	1.06911457559091	0.748915911648366	0.863046660962316
P11908	Ribose-phosphate pyrophosphokinase 2 OS=Homo sapiens OX=9606 GN=PRPS2 PE=1 SV=2	PRPS2	34.76912	2.5	1	1	1589.70532226562	986.701232910156	2657.09912109375	NA	1489.47021484375	1014.75500488281	NA	6062.773438	4091.9560546875	3395.8583984375	5837.06494140625	9401.412109	1165.11437988281	3315.7353515625	570.790649414062	1188.73120117188	1942.50427246094	1763.25561523438	1501.53979492188	2401.0888671875	0.568027394442153	0.352564291364413	0.949424443253657	NA	0.532211771192347	0.362588357318467	NA	2.1663268975461	1.46212200673978	1.21339506821922	2.08567760541385	3.35927643304001	0.41631419116639	1.18476580912716	0.203952720556118	0.424752862959168	0.694088159059688	0.63003971794574	0.536524427146733	0.857947843509002	1.09307785078444	0.92129337606506	0.961763627726833
P11940	Polyadenylate-binding protein 1 OS=Homo sapiens OX=9606 GN=PABPC1 PE=1 SV=2	PABPC1	70.67084	1.3	1	1	1376.52294921875	NA	423.305419921875	NA	NA	1544.18212890625	NA	691.577331542969	1232.18078613281	NA	1136.36145019531	1691.62573242188	797.014465332031	NA	NA	435.196350097656	1064.96887207031	851.474365234375	636.724487304688	NA	1.39029447190636	NA	0.427540409391212	NA	NA	1.55963100989592	NA	0.698496266615562	1.24450822728524	NA	1.14773025992098	1.7085497235302	0.804988253780601	NA	NA	0.439550303231773	1.07562342962174	0.859993001662048	0.643094643158354	NA	0.896742625509595	0.774612249239814	0.881530559698267
P12109	Collagen alpha-1(VI) chain OS=Homo sapiens OX=9606 GN=COL6A1 PE=1 SV=3	COL6A1	108.52939	9	12	12	8426.2451171875	5337.06884765625	6784.87548828125	6645.2529296875	5557.51806640625	7070.642578	3937.794922	5123.40966796875	6456.71923828125	5878.32373046875	10341.3466796875	11726.908203125	6583.62060546875	8898.6689453125	8315.3916015625	9509.9228515625	7747.01025390625	10114.541015625	6065.693359	5310.9208984375	1.15561088646601	0.731948190017614	0.930506514886577	0.911358086795154	0.762181528065281	0.96969782197822	0.54004584688704	0.702646066639238	0.885501779124934	0.806178173388877	1.41825601291727	1.60827777920636	0.902905569234264	1.22040108793945	1.14040796657967	1.30423103338176	1.06245774511317	1.38715092508068	0.831874836605509	0.728362149692925	1.38217894950888	0.00746684241477375	0.0529228830801508
P12110	Collagen alpha-2(VI) chain OS=Homo sapiens OX=9606 GN=COL6A2 PE=1 SV=4	COL6A2	108.57943	3.4	5	5	7468.5029296875	9106.1337890625	6303.77392578125	7480.93310546875	5191.49853515625	NA	4907.068359	5617.31494140625	7085.28076171875	2600.29541015625	4374.1689453125	9941.9521484375	6135.65087890625	6004.83447265625	5457.740234	20068.388671875	8317.8935546875	8820.740234	6510.44384765625	6605.5849609375	1.02828555709653	1.25375941395975	0.8679222253922	1.02999698043643	0.714780862195139	NA	0.675619674938227	0.77340852354091	0.975522396367879	0.358016357444201	0.602248508584731	1.3688373560042	0.844774547397801	0.826763357947311	0.751437806241478	2.76307506601622	1.14523216878611	1.21446558584768	0.896377151064863	0.909476460738333	1.32734207222777	0.202858548542005	0.418849337023696
P12111	Collagen alpha-3(VI) chain OS=Homo sapiens OX=9606 GN=COL6A3 PE=1 SV=5	COL6A3	343.66937	10.6	41	41	47518.43359	47304.72266	50406.56641	57719.46875	39289.14063	28391.32422	48988.38672	39845.55469	47459.91016	41474.67969	53426.30078	65160.6875	37483.28516	35797.23438	51402.58984	57519.32031	61658.47266	59450.39063	47001.65625	34640.29297	0.998351000375529	0.993860984352097	1.05902998460358	1.21267232544647	0.825455510217464	0.596494976625306	1.02923436630032	0.837145637477739	0.997121436857652	0.871373166680232	1.12247388639385	1.36901056349927	0.787514915854158	0.752091389512029	1.07995620039021	1.20846725432586	1.29542986168826	1.24903858280781	0.9874936311593	0.727784325432849	1.12297561521421	0.278250625833783	0.501930655745682
P12259	Coagulation factor V OS=Homo sapiens OX=9606 GN=F5 PE=1 SV=4	F5	251.70342	23.3	54	54	408725.6563	620119.0625	376340.9063	390605.0625	479620.9063	508475.4063	490057.1875	394741.375	371703.2188	367804.625	610182.9375	553194.625	588231.1875	530523.0625	493557.2813	490155.9688	552057	601570.5625	496418.2188	575252.1875	0.825763744530781	1.2528497569815	0.76033562173798	0.789154030608226	0.968996072167287	1.02729189872531	0.99008088187325	0.797510777600542	0.750965928063499	0.743089453161138	1.23277543167145	1.11763981049159	1.1884254893524	1.07183560403162	0.997152252307214	0.990280453330638	1.11534142411553	1.21537552804281	1.00293231144161	1.16220352976563	1.24566744813523	0.00135289990540527	0.0182190520594577
P12270	Nucleoprotein TPR OS=Homo sapiens OX=9606 GN=TPR PE=1 SV=3	TPR	267.29274	7.7	18	18	47510.92578	40139.07031	54601.88281	37492.28906	35972.10156	40786.41016	54502.61719	40525.97656	48118.43359	46545.5	48463.28516	50041.30078	62617.82813	53657.92578	54559.9375	57988.77344	47621.6875	65363.78906	61200.54688	64990.77734	0.938301098395696	0.792713110584433	1.07834157670025	0.740441391748169	0.710418958432834	0.805497531776782	1.07638116352289	0.800354185839894	0.950298870242476	0.919234745634288	0.957109400548011	0.988273891028375	1.23664980091858	1.05969921381854	1.07751319181522	1.14522983748084	0.94048854982196	1.29088023573837	1.20865968008336	1.28351356586902	1.26963679267587	0.000798688755557113	0.0122533009080408
P12277	Creatine kinase B-type OS=Homo sapiens OX=9606 GN=CKB PE=1 SV=1	CKB	42.64428	5.5	2	2	1110.22534179688	NA	924.748657226562	NA	5723.53955078125	NA	NA	NA	NA	NA	NA	NA	NA	NA	410.727630615234	NA	NA	726.994323730469	NA	NA	0.623986033912275	NA	0.519741556299367	NA	3.21683230401838	NA	NA	NA	NA	NA	NA	NA	NA	NA	0.230843501402147	NA	NA	0.408596604367826	NA	NA	0.219962615333902	0.222167122193929	0.437810774826643
P12429	Annexin A3 OS=Homo sapiens OX=9606 GN=ANXA3 PE=1 SV=3	ANXA3	36.37527	12.7	3	3	NA	496701.25	810361.5625	8775.7978515625	4453.96923828125	8012.37939453125	15996.068359375	342402.1563	NA	29973.220703125	39808.67969	41483.39453	NA	NA	NA	NA	53391.13672	36109.36328	NA	NA	NA	3.15788766217895	5.15205222479872	0.0557940688919663	0.028317091018581	0.0509404678057224	0.101698529881778	2.176897169	NA	0.190561356256231	0.253092454333042	0.263739823033536	NA	NA	NA	NA	0.33944591827351	0.229573235007959	NA	NA	0.19898051116827	0.907632570202182	0.958708478589969
P12814	Alpha-actinin-1 OS=Homo sapiens OX=9606 GN=ACTN1 PE=1 SV=2	ACTN1	103.05755	15.7	21	9	10853.330078125	9829.0654296875	15541.1025390625	16943.353515625	41341.46875	11951.5654296875	21518.626953125	8502.5947265625	10464.16016	18101.783203125	7889.76611328125	14597.7001953125	9161.773438	8918.6337890625	5165.800781	4366.33349609375	3040.63256835938	2687.2294921875	3791.70043945312	8610.335938	0.930510258385364	0.842694928361123	1.33241643211083	1.45263842012096	3.54441083904073	1.02466746667023	1.84489949002913	0.728969962123047	0.897144774985059	1.55195638982037	0.676429100729767	1.2515338318098	0.785484649156554	0.76463907130508	0.442889931949685	0.374347603952055	0.260688634407388	0.230389621537074	0.32508143862192	0.738207154883845	0.413396700680405	0.000978413873738664	0.0142872001803766
P12821	Angiotensin-converting enzyme OS=Homo sapiens OX=9606 GN=ACE PE=1 SV=1	ACE	149.71485	12.6	16	16	39646.63672	31439.91406	45947.67578	25543.74609	25512.103515625	23694.162109375	37134.80078	30739.935546875	33755.28516	44898.62891	36708.90625	34452.94531	26728.517578125	31371.11719	23562.94922	24974.443359375	46388.98047	44712.17969	27268.70313	27194.072265625	1.19837063780654	0.950311879792889	1.38882765573061	0.772092611927883	0.771136174265882	0.716186554756986	1.12244716273751	0.929154127972197	1.02029695202132	1.35711886334046	1.10957395221342	1.04138462844513	0.807903855374771	0.948232405673616	0.712220476208074	0.754884703833744	1.40216665806713	1.35148319566007	0.824231658989859	0.8219758451819	0.955809918216713	0.665564517642121	0.812350649931773
P12830	Cadherin-1 OS=Homo sapiens OX=9606 GN=CDH1 PE=1 SV=3	CDH1	97.45615	7.4	7	7	39385.57813	35373.47656	40302.82422	41444.95703	22640.125	37662.02734	33685.10938	46316.81641	34176.26563	39439.70703	20862.30078	21115.27344	25016.76563	27737.43359	23539.888671875	25157.228515625	61156.96875	55904.64063	26229.271484375	22463.78125	1.15906336449726	1.04099273669088	1.18605665478539	1.2196680517327	0.666267722968419	1.10834163683702	0.991306413777459	1.36304016882144	1.00576046631954	1.16065630371972	0.613948802729919	0.6213934398798	0.736208985992938	0.81627450031727	0.69274652963887	0.74034261556867	1.79976543030188	1.64519664147554	0.771891364867244	0.661078169078049	0.834668226902021	0.0924291276440677	0.267152675549945
P12882	Myosin-1 OS=Homo sapiens OX=9606 GN=MYH1 PE=1 SV=3	MYH1	223.14543	14.5	27	3	NA	184.224166870117	311.025726318359	264.636535644531	5698.035156	NA	NA	406.738250732422	932.703369140625	1640.35827636719	NA	NA	1133.06298828125	1296.06945800781	1168.71545410156	1304.33581542969	840.357971191406	1111.50744628906	842.42919921875	1237.0693359375	NA	0.150417615708646	0.253950113992597	0.216073696504275	4.65240189161195	NA	NA	0.332098654221682	0.761545129138599	1.3393399195723	NA	NA	0.925137217557015	1.05823074669557	0.95424718175952	1.06498016396866	0.686145821777471	0.907537283265775	0.687836963535662	1.01005760069028	0.828256505065237	0.307640325178288	0.531139706718069
P12931	Proto-oncogene tyrosine-protein kinase Src OS=Homo sapiens OX=9606 GN=SRC PE=1 SV=3	SRC	59.83476	5.2	5	2	NA	NA	4020.46435546875	4128.796875	NA	5668.259766	23355.69531	3138.30004882812	13222.14063	5497.867188	NA	NA	4935.302734	NA	2013.68786621094	NA	NA	NA	NA	5785.69384765625	NA	NA	0.560216908888115	0.575312107814903	NA	0.789822936834141	3.25441398705695	0.437294948312738	1.84239085212779	0.766080205901874	NA	NA	0.687691718623948	NA	0.280589974722626	NA	NA	NA	NA	0.806186359716917	0.503362637682076	0.302322804370361	0.527975848554578
P12955	Xaa-Pro dipeptidase OS=Homo sapiens OX=9606 GN=PEPD PE=1 SV=3	PEPD	54.54817	22.9	11	11	171500.3906	210562.9063	270777.3438	251300.0625	195216.375	158265.0156	205391.2188	228042.0938	205280.3906	186201.7344	218517.5625	210583.1406	154128.5781	189961.8281	196045.7188	202400.75	245938.7656	256899.1094	221594.3281	199132.4844	0.821019972346216	1.00802307701166	1.29628630271586	1.2030431511698	0.934554972265263	0.757658558550651	0.983264773472178	1.09170079917652	0.982734208475847	0.891399385448951	1.04610422441079	1.00811994458113	0.737856284109843	0.909399997898834	0.938525270992916	0.968948569517892	1.17737713492336	1.22984734265721	1.06083355545865	0.953302474816423	1.00608139550186	0.894731595433915	0.94836934143915
P13224	Platelet glycoprotein Ib beta chain OS=Homo sapiens OX=9606 GN=GP1BB PE=1 SV=1	GP1BB	21.71771	14.1	4	4	12415.177734375	4905.0458984375	2861.00634765625	7305.908203	7047.9208984375	4593.154297	6065.220703	1833.94750976562	1816.37622070312	16239.4423828125	NA	NA	NA	NA	NA	NA	2024.17053222656	NA	NA	NA	2.03505149430749	0.804017566145988	0.468965919585699	1.19755832128579	1.15526996576246	0.752893411228389	0.994189267304969	0.30061411121779	0.297733888410786	2.66191126659103	NA	NA	NA	NA	NA	NA	0.331794788159609	NA	NA	NA	0.311012753852314	NA	NA
P13473	Lysosome-associated membrane glycoprotein 2 OS=Homo sapiens OX=9606 GN=LAMP2 PE=1 SV=2	LAMP2	44.96073	2.2	2	2	NA	NA	5209.871094	NA	356.358551025391	NA	NA	NA	NA	NA	519.933837890625	837.915893554688	NA	NA	1418.15844726562	NA	NA	NA	NA	NA	NA	NA	3.12258605183994	NA	0.213586904716452	NA	NA	NA	NA	NA	0.31162731684946	0.502212902151782	NA	NA	0.849986824442364	NA	NA	NA	NA	NA	0.332482171460122	0.786065958704281	0.891292736483302
P13489	Ribonuclease inhibitor OS=Homo sapiens OX=9606 GN=RNH1 PE=1 SV=2	RNH1	49.97346	18	7	7	12798.32031	9661.4912109375	14032.861328125	10232.435546875	9636.5302734375	9420.255859	10491.5888671875	23487.603515625	9960.630859	14595.17188	23037.38672	28621.84375	9690.634766	6829.646484	3911.7412109375	4664.980469	8813.767578	9040.429688	6531.171875	8537.611328	1.09389174607734	0.825782230197894	1.19940982924854	0.874581703980531	0.823648781210925	0.805163480745393	0.896731929255132	2.00752090848869	0.851350147265156	1.24747136005411	1.9690401996127	2.44635216740597	0.828273173786239	0.583740188983015	0.334342422986227	0.398722918771893	0.753326012331352	0.772699164787274	0.558229113807776	0.729722521003851	0.882255131843753	0.216891454626726	0.432881189490243
P13497	Bone morphogenetic protein 1 OS=Homo sapiens OX=9606 GN=BMP1 PE=1 SV=2	BMP1	111.2487	5.4	5	3	6462.06201171875	4432.804688	5273.06689453125	7271.7958984375	5570.73974609375	11321.0888671875	5745.26318359375	6203.863281	11775.16797	6592.861328	18880.66797	16905.724609375	8797.59375	6927.927734	7422.238281	6849.08544921875	6718.271484	6120.66650390625	7599.9033203125	4877.52197265625	0.799026810765806	0.548111390107006	0.652008881383578	0.899149509047031	0.688815799795103	1.39984009988464	0.710395429550532	0.76710082370841	1.4559864778827	0.815200001374145	2.33457368326706	2.09037412420638	1.08781272351269	0.856630591407974	0.917751543061048	0.846881830169279	0.830706828297867	0.756813634333499	0.939719628370235	0.60310018987501	1.28947288758118	0.239576577190413	0.456897000892188
P13501	C-C motif chemokine 5 OS=Homo sapiens OX=9606 GN=CCL5 PE=1 SV=3	CCL5	9.98966	20.9	2	2	17196.908203125	24214.642578125	51369.02734	35675.04688	15092.3935546875	34243.10547	35331.58594	13419.1240234375	23856.138671875	26894.49609	2938.15380859375	3694.60034179688	5137.20556640625	10965.9521484375	23250.267578125	26239.552734375	9522.0205078125	8848.714844	21750.580078125	7661.22216796875	0.865687200429202	1.21895784377343	2.58590142743805	1.79587115832759	0.759746564313168	1.72378765747306	1.77858143776101	0.67551467803677	1.20091086467237	1.35386086588063	0.147905781373521	0.185985072945479	0.258605387217419	0.552022741721467	1.17041149555473	1.32089121363151	0.479335656065183	0.445441650906194	1.09491767666246	0.385663625816751	0.432785896841602	0.00191704264877347	0.0235979769606078
P13591	Neural cell adhesion molecule 1 OS=Homo sapiens OX=9606 GN=NCAM1 PE=1 SV=3	NCAM1	94.57416	15.4	16	16	204234.4375	149957.1563	206211.0313	174646.6406	127830.3438	122983.7734	147520.9531	148090.8438	120662.3203	211458.6406	164333.7031	177057.1406	119760.6172	116655.8203	150590.8438	150515.875	172210.3125	174966.375	162086.6094	131953.6406	1.30346027211916	0.957053071384402	1.31607524273226	1.11462572375317	0.815835843793293	0.784904175580502	0.941504792518601	0.945141935197542	0.770088251493144	1.34956641311292	1.0488067341418	1.13000996073301	0.764333422801811	0.744518060470656	0.961097376993678	0.960618913182816	1.09907664711528	1.11666632503739	1.03446538472636	0.842151453112194	0.942076458432283	0.570150424322733	0.762779970675421
P13598	Intercellular adhesion molecule 2 OS=Homo sapiens OX=9606 GN=ICAM2 PE=1 SV=2	ICAM2	30.65431	5.1	2	2	254403.4063	254399.4531	252088.9063	366348.0625	188645.4375	171129.8281	244357.75	308064.125	204774.625	270259.8125	182410.8438	159921.0938	135595.7344	110922.6328	251064.125	224511.1094	158098.8125	118646.5391	299402.7188	146214.875	1.18292506251248	1.18290668127024	1.17216309946512	1.7034453709644	0.877163632502981	0.795719544861697	1.13621476596939	1.43243669452039	0.952161135142406	1.256654187	0.848174015932316	0.743601167176915	0.630493101198296	0.515768103453903	1.16739807118941	1.04393184826773	0.735127923074777	0.551682725896667	1.39216288419389	0.679869985622999	0.710602029489672	0.00869715216148066	0.0569780995660247
P13611	Versican core protein OS=Homo sapiens OX=9606 GN=VCAN PE=1 SV=3	VCAN	372.82005	1.5	6	6	6224.2783203125	7932.3486328125	6659	7485.03564453125	6117.554688	2790.619141	6208.6728515625	3965.7822265625	4699.2177734375	5554.091797	4676.8193359375	3756.13818359375	4804.22216796875	4581.13232421875	2200.2958984375	2815.4208984375	4625.2392578125	3691.2119140625	3233.38989257812	4292.7822265625	1.29250712964265	1.64719773684646	1.38277958236582	1.55431062660133	1.27034535453992	0.579488086772115	1.28926656445857	0.823517448716009	0.975819551013661	1.15333905020337	0.971168386867108	0.779983659531175	0.997624316416349	0.951298429500793	0.456904076216045	0.58463831418012	0.960457487499622	0.76650134689159	0.671431975564658	0.891420876172628	0.67104324992734	0.00782230646007035	0.0541750595977444
P13639	Elongation factor 2 OS=Homo sapiens OX=9606 GN=EEF2 PE=1 SV=4	EEF2	95.33814	5.6	7	6	9401.9619140625	3125.66577148438	5181.34033203125	3976.51635742188	6660.52880859375	14809.1025390625	5276.43701171875	6485.9169921875	6323.69970703125	4882.7841796875	6023.64306640625	7804.1044921875	5472.40087890625	5739.97119140625	5032.5009765625	5760.13330078125	5439.69775390625	4041.11376953125	5421.861328	5221.24462890625	1.5402873165275	0.512065820679469	0.848839090073671	0.651457404878436	1.09116885805487	2.42611840151744	0.864418413932391	1.06256287468835	1.03598743978109	0.799927782100968	0.986830312575194	1.27851647092854	0.896522421785808	0.940357438603587	0.82445531001541	0.943660519559308	0.891164794398169	0.662040150848056	0.888242721254908	0.855376457796845	0.846239045444489	0.569500345637844	0.762779970675421
P13645	Keratin, type I cytoskeletal 10 OS=Homo sapiens OX=9606 GN=KRT10 PE=1 SV=6	KRT10	58.82709	34.4	27	22	1119433.5	3310913	1212176	3944941.25	1363589.25	2384378	1851983.625	1723137.125	327039.8438	581062.125	791263.8125	687546.3125	664822.375	588991.125	754157.625	1733691.375	542964.4375	651483.875	2196109	1086441.5	0.813656351425435	2.40652561448897	0.881065915434439	2.86736684587579	0.991120110303958	1.73307686780776	1.34610786546691	1.25245623445539	0.237707774545222	0.422342987394079	0.575127353874732	0.499740649234423	0.483223834	0.428106153504842	0.548156850368665	1.26012755441055	0.39465181555672	0.473528791790673	1.59623419905922	0.789676230814226	0.544231432439571	0.0933538675972306	0.267482003611923
P13646	Keratin, type I cytoskeletal 13 OS=Homo sapiens OX=9606 GN=KRT13 PE=1 SV=4	KRT13	49.58821	8.7	5	3	8721.548828	2775.6337890625	NA	1637.27429199219	9163.130859	12846.1845703125	1253.70532226562	NA	NA	NA	8289.666016	NA	2262.6962890625	NA	NA	NA	NA	NA	NA	NA	1.48610497236614	0.472953056467613	NA	0.278982725936298	1.56134817346271	2.18892069999209	0.213624638240016	NA	NA	NA	1.41251446593384	NA	0.385551267601296	NA	NA	NA	NA	NA	NA	NA	0.86976046001857	0.980753691515068	0.990746573588953
P13647	Keratin, type II cytoskeletal 5 OS=Homo sapiens OX=9606 GN=KRT5 PE=1 SV=3	KRT5	62.37834	28	17	17	99706.74219	127698.5781	70866.10938	216305.6406	85635.39063	225622.875	163599.9219	97255.5	22844.072265625	31472.267578125	49704.60938	40181.18359	42465.64844	34209.15625	39421.69922	119674.1875	37765.31641	36487.12891	191618.7031	57630.48438	1.11393899692328	1.42666807584177	0.791727029297521	2.41659975103337	0.956731701799652	2.52069332069658	1.82776338762989	1.08655334372016	0.255217474635366	0.351612994344457	0.555307509752259	0.44891033811376	0.474432729285341	0.382189933826704	0.440425262337486	1.33701835459299	0.421919899829427	0.407639793285054	2.14079350370714	0.643856599347788	0.568934337499688	0.0929234323116627	0.267482003611923
P13667	Protein disulfide-isomerase A4 OS=Homo sapiens OX=9606 GN=PDIA4 PE=1 SV=2	PDIA4	72.93249	6.5	9	9	3432.9873046875	2747.21118164062	3991	3284.48413085938	1907.22827148438	2038.05773925781	3343.962891	NA	2938.39526367188	4244.09375	1742.73620605469	3237.8076171875	3678.785156	3435.73364257812	3154.35424804688	3004.81103515625	3848.41650390625	4707.2587890625	3932.77368164062	4026.4990234375	1.04035565720249	0.832533429543201	1.20945959288162	0.995352252501963	0.577979335695769	0.617626781155599	1.01337709754612	NA	0.890471144907511	1.2861588321289	0.528130549304678	0.981207086572943	1.11484389811503	1.04118792598402	0.955916813993284	0.910598228831443	1.16625012729977	1.4265194935124	1.19181429613947	1.22021745668378	1.12048509016001	0.361132412669806	0.587533201758469
P13671	Complement component C6 OS=Homo sapiens OX=9606 GN=C6 PE=1 SV=3	C6	104.78606	35	35	35	2351122.25	2822879.5	3098087.25	2232697.75	3143340.75	3125051.75	2498188.25	2737136.5	2299265.75	2183592.25	2188244	2162786	2844727.25	2991011.75	3481738.75	3112411.75	2413629	2513957.25	3157914.5	3014550	0.864823027708178	1.03835144941755	1.13958225509078	0.821262453754685	1.15622803728453	1.14950071872262	0.918918923144041	1.0068122468666	0.845748436696864	0.80319977445882	0.804910846913321	0.795546525411369	1.04638779772041	1.10019623077691	1.28070237413809	1.14485129520998	0.887815144254733	0.924719299676537	1.1615887600628	1.10885440269118	1.05245514556783	0.490378167778619	0.704111257333025
P13686	Tartrate-resistant acid phosphatase type 5 OS=Homo sapiens OX=9606 GN=ACP5 PE=1 SV=3	ACP5	36.59877	2.2	1	1	1177.28686523438	790.421325683594	NA	NA	1329.62548828125	NA	897.732727050781	1085.86145019531	884.332275390625	897.020263671875	NA	1131.65893554688	1338.76879882812	888.470642089844	283.965515136719	NA	3962.61059570312	4026.89770507812	NA	948.842956542969	0.83905718694511	0.563336527072753	NA	NA	0.947629549630356	NA	0.639817803826286	0.773897917931526	0.63026724685857	0.639310028248252	NA	0.806537973947604	0.954146024631798	0.633216677811835	0.20238338960199	NA	2.82416885601424	2.86998654305543	NA	0.676244274424254	1.78146638824033	0.483301338788526	0.700671318913508
P13688	Carcinoembryonic antigen-related cell adhesion molecule 1 OS=Homo sapiens OX=9606 GN=CEACAM1 PE=1 SV=2	CEACAM1	57.56038	3.4	2	1	9999.90625	3925.582031	3425.5302734375	1885.00427246094	3421.07641601562	3338.32470703125	4210.025391	3722.56884765625	2978.66528320312	3848.017578	3082.7509765625	4081.23510742188	3426.21337890625	4155.2919921875	3574.35668945312	3438.9033203125	4501.3505859375	4413.61962890625	2354.0615234375	1864.39868164062	2.64383828178334	1.03787013528247	0.905663297825599	0.498369317898094	0.904485758910816	0.882607340191052	1.1130730645614	0.984196229440421	0.787518313419333	1.0173631559818	0.815037145477331	1.07902267723361	0.905843901557637	1.0986023034899	0.945010964310245	0.909198948299543	1.19009545702785	1.16690059330634	0.622381632161529	0.49292148184168	0.856151093885471	0.537585451998128	0.740401781615603
P13693	Translationally-controlled tumor protein OS=Homo sapiens OX=9606 GN=TPT1 PE=1 SV=1	TPT1	19.59533	8.1	1	1	NA	NA	NA	NA	NA	2.30252814292908	NA	1	NA	NA	NA	0.766204833984375	NA	NA	NA	NA	NA	NA	NA	NA	NA	NA	NA	NA	NA	1.69772370612223	NA	0.73733027382785	NA	NA	NA	0.564946020049922	NA	NA	NA	NA	NA	NA	NA	NA	0.464011085340707	NA	NA
P13716	Delta-aminolevulinic acid dehydratase OS=Homo sapiens OX=9606 GN=ALAD PE=1 SV=1	ALAD	36.29487	30.3	11	11	4131.67626953125	1306.13293457031	4854.6064453125	2474.02075195312	5409.453125	2313.00634765625	3991.158203	17144.310546875	7057.49658203125	3844.20458984375	34632.47266	41810.34375	2945.117188	4471.8427734375	NA	NA	2699.74267578125	2232.10473632812	NA	1852.89819335938	0.490593058789259	0.155089535034878	0.576433406166672	0.293763917845985	0.642315607963145	0.274645152492645	0.473908017775332	2.03570638243121	0.838003417912087	0.456458823323328	4.11224151784589	4.96453814172377	0.349701659871906	0.530984249860951	NA	NA	0.320566019903996	0.265038937878219	NA	0.220012153180723	2.46529360774557	0.509677330227032	0.713828757259562
P13727	Bone marrow proteoglycan OS=Homo sapiens OX=9606 GN=PRG2 PE=1 SV=2	PRG2	25.20555	16.7	4	4	173218.1875	73617.88281	82087.34375	152773.7188	104257.9297	61554.26172	168656.7656	79266.98438	158240.7031	94304.42969	185722.5313	218344.4219	68896.13281	57040.09766	83797.5625	92615.54688	96946.5625	103583.6484	95513.10938	69217.94531	1.56076622494863	0.663327025321614	0.739640308387064	1.37655325763527	0.939406292652262	0.554628899417814	1.51966596115421	0.714227724880397	1.42581300736462	0.849721214865461	1.6734354409924	1.96737192547079	0.620782140000889	0.513954447708597	0.755050073959596	0.834503694755765	0.873527904654191	0.933330744718728	0.860611909776072	0.623681801335622	0.933534758787087	0.620573024299446	0.791720532053608
P13796	Plastin-2 OS=Homo sapiens OX=9606 GN=LCP1 PE=1 SV=6	LCP1	70.28839	28.5	18	15	260459.1875	253750.2813	189745.0156	232981.0938	206025.7969	150931.3438	238571.4531	274730.8125	244500.4375	301774.1875	236967.2344	276043.4688	178702.2969	147274.375	287733.8125	271639.5625	306636.4063	281320.5	262900.5938	142896.2656	1.09769074002033	1.06941642826741	0.799669800922558	0.98188584424262	0.868284246778578	0.636091742446985	1.00544610248586	1.15783770875624	1.03043347693262	1.27181050657278	0.998685211907396	1.16336982541638	0.753130877750481	0.620679651316897	1.21263812808292	1.14480980779158	1.29230205670414	1.18560957972692	1.10797991069224	0.602228353185078	1.01642039739798	0.994631606208777	0.997099674710535
P13797	Plastin-3 OS=Homo sapiens OX=9606 GN=PLS3 PE=1 SV=4	PLS3	70.81102	3	4	4	12884.1181640625	12972.509765625	14954.6513671875	14507.6357421875	8673.371094	10009.73047	13622.85156	7507.0986328125	9732.6435546875	12413.94531	11952.4814453125	11427.7001953125	4829.2314453125	3489.54223632812	11413.7373046875	8497.8212890625	9258.351563	8187.9736328125	11933.13281	4832.9501953125	1.26873701803543	1.27744119907116	1.47262851362909	1.4286095700075	0.85409236687172	0.985687605821825	1.34148226898097	0.739246086709995	0.958402042261497	1.22243771419044	1.1769960096569	1.12531925617112	0.475548627023519	0.343625489525288	1.12394428925533	0.836805461172798	0.911697114521506	0.806293850953916	1.17509069286417	0.475914823275815	0.73178699748806	0.0329240076741914	0.143539198924892
P13798	Acylamino-acid-releasing enzyme OS=Homo sapiens OX=9606 GN=APEH PE=1 SV=4	APEH	81.22455	2.9	3	3	1207.23852539062	NA	1421.25476074219	939.098815917969	2067.88110351562	NA	NA	5619.75341796875	1732.34228515625	1776.36584472656	6530.86279296875	8016.95166015625	NA	NA	NA	8525.970703	599.278991699219	NA	NA	NA	0.345490651165914	NA	0.406738372272034	0.268753733911578	0.591791575534863	NA	NA	1.60827560331349	0.495766206555761	0.508364982972101	1.86901924645581	2.29431201140373	NA	NA	NA	2.4399844008383	0.17150321557641	NA	NA	NA	2.80601770129878	0.168945601976614	0.383449568531191
P13929	Beta-enolase OS=Homo sapiens OX=9606 GN=ENO3 PE=1 SV=5	ENO3	46.98687	2.5	1	1	NA	1140.13220214844	NA	NA	16442.287109375	NA	NA	NA	NA	NA	NA	NA	NA	NA	NA	NA	NA	NA	NA	NA	NA	0.129690025240292	NA	NA	1.87030997475971	NA	NA	NA	NA	NA	NA	NA	NA	NA	NA	NA	NA	NA	NA	NA	NA	NA	NA
P13987	CD59 glycoprotein OS=Homo sapiens OX=9606 GN=CD59 PE=1 SV=1	CD59	14.17728	9.4	1	1	33820.67578	23178.09766	17289.802734375	20530.54688	19972.927734375	16398	21168.96094	14456.208984375	20821.845703125	18214.232421875	26273.49219	27462.625	22773.32422	24852.90625	6150.65185546875	13772.068359375	20512.69141	19271.83984	14641.8544921875	27800.720703125	1.65235435010633	1.13239696146836	0.844716437524977	1.00304732697787	0.975804098052651	0.801146222159908	1.03423789987369	0.706277424965615	1.01727912083517	0.88988068632319	1.2836266013516	1.34172327535945	1.1126212137989	1.21422197535564	0.300498322833859	0.672852819700041	1.00217497417058	0.941551511458172	0.715347384548792	1.35824139313522	0.988636824129675	0.69987864692876	0.829181740056361
P14151	L-selectin OS=Homo sapiens OX=9606 GN=SELL PE=1 SV=2	SELL	42.18708	16.9	7	7	44870.28516	46893.96484	53664.38281	37146.91797	44974.82422	63071.02734	29648.46094	72187.05469	48672.39844	46219.87109	40261.3125	42192.32031	27591.677734375	30062.599609375	36700.14844	40786.54688	21935.66797	26504.77734	42344.03516	43104.57031	1.06982661660355	1.11807650816605	1.27950123108183	0.885681056613969	1.07231910514353	1.50378058784134	0.706897951323809	1.72113085998846	1.16047908233803	1.10200432513167	0.959936483173737	1.00597683142399	0.6578587841417	0.716772115764572	0.875028885932317	0.972459463858469	0.52300450875735	0.631944195824772	1.00959411572277	1.02772729116807	0.721215229788394	0.00867419668441835	0.0569780995660247
P14174	Macrophage migration inhibitory factor OS=Homo sapiens OX=9606 GN=MIF PE=1 SV=4	MIF	12.47629	7.8	1	1	31274.517578125	NA	31676.30859	38673.83984	40181.51953	34537.58984	NA	56919.79688	34413.6875	40234.98047	69161.20313	86502.82813	18747.55078	21683.53906	11989.3798828125	NA	17672.482421875	15140.9013671875	11660.8076171875	24458.634765625	0.908941569165319	NA	0.920618953326607	1.123990501	1.16780869034818	1.00377730941321	NA	1.65427873855746	1.00017629493009	1.16936244312147	2.01005474622473	2.51406008539587	0.544866221598725	0.630195812654574	0.348451282638651	NA	0.513621157015738	0.440044985918335	0.338901879040168	0.710849329904882	0.799700667776359	0.0918525440582739	0.266328429183321
P14207	Folate receptor beta OS=Homo sapiens OX=9606 GN=FOLR2 PE=1 SV=4	FOLR2	29.27951	10.6	3	2	10620.2724609375	9967.2607421875	13903.1875	19616.099609375	12680.75781	4382.2255859375	9297.8154296875	10768.0927734375	7907.2392578125	8626.9072265625	8630.572266	6009.4130859375	7333.71630859375	6391.792969	7642.56005859375	14941.0595703125	9057.0751953125	12670.57422	11468.1025390625	7352.2216796875	1.06593418112921	1.00039278242651	1.39543338811763	1.96882623783669	1.27274071778115	0.439834670781828	0.933201978836953	1.08077059180874	0.793632803138562	0.865864348023686	0.866232200206976	0.603152022736382	0.736069523337327	0.641530679099972	0.767067514298857	1.49960240256189	0.909039393033508	1.27171861211439	1.15102908461562	0.737926868114108	0.849004436401409	0.381235713347944	0.610380032467249
P14209	CD99 antigen OS=Homo sapiens OX=9606 GN=CD99 PE=1 SV=1	CD99	18.84787	5.4	1	1	NA	836.832336425781	1286.34606933594	5808.955078	3136.40258789062	1551.77917480469	NA	NA	762.253173828125	2048.23291015625	4806.7685546875	1689.36828613281	NA	814.857727050781	NA	3416.10473632812	968.796997070312	NA	NA	3006.0361328125	NA	0.361029983489189	0.554961226949343	2.50612561759068	1.35312096011724	0.669475575300371	NA	NA	0.328854704560233	0.88365788646996	2.07375778444132	0.728834890695912	NA	0.351549598333756	NA	1.47379132338688	0.417962772985759	NA	NA	1.29687767567937	1.11155954502847	0.72256809014019	0.846066343904756
P14222	Perforin-1 OS=Homo sapiens OX=9606 GN=PRF1 PE=1 SV=1	PRF1	61.37738	1.6	1	1	NA	NA	NA	NA	3984.48510742188	NA	5161.54638671875	NA	10103.96875	3264.8779296875	2751.06616210938	3259.7919921875	1808.945313	NA	NA	NA	4666.59326171875	NA	NA	NA	NA	NA	NA	NA	0.910706279937264	NA	1.17973905833313	NA	2.30939444993152	0.746230630466293	0.628792218520054	0.745068172809721	0.41345815374945	NA	NA	NA	1.06661103625257	NA	NA	NA	0.554584245675828	0.13257369712451	0.329937003932046
P14314	Glucosidase 2 subunit beta OS=Homo sapiens OX=9606 GN=PRKCSH PE=1 SV=2	PRKCSH	59.42541	15	10	10	8416.353516	9300.5947265625	12307.2158203125	7669.50830078125	7980.197266	9073.7841796875	11939.271484375	10432.54688	8249.7919921875	8632.6357421875	11376.029296875	8125.86376953125	9167.966797	9307.378906	9507.099609	9551.498047	18334.177734375	15257.5419921875	8111.49365234375	7704.519531	0.839764904401006	0.92799251206884	1.22798643113077	0.76524636150933	0.796246210597903	0.90536186366986	1.19127376934443	1.0409361623034	0.823145768626029	0.861345060578584	1.13507472532109	0.810780488120842	0.914759194280066	0.928669422324111	0.948597106784524	0.953027083442886	1.82934319284414	1.52236336896695	0.809346670011398	0.768739703673839	1.13235551033031	0.363572525840637	0.587533201758469
P14317	Hematopoietic lineage cell-specific protein OS=Homo sapiens OX=9606 GN=HCLS1 PE=1 SV=3	HCLS1	54.01402	2.1	1	1	1085.40197753906	1474.3662109375	2944.84057617188	NA	1916.30773925781	NA	1355.81665039062	1110.29699707031	NA	NA	NA	NA	1810.79016113281	1253.49304199219	784.735229492188	NA	NA	NA	NA	1493.17199707031	0.712710129689312	0.968116656456882	1.93367780084247	NA	1.25830979271633	NA	0.890273171351445	0.72905700666752	NA	NA	NA	NA	1.18902352979604	0.823084172509489	0.515282594611839	NA	NA	NA	NA	0.980465145358676	0.81048459667367	0.449187188752191	0.670461665970019
P14324	Farnesyl pyrophosphate synthase OS=Homo sapiens OX=9606 GN=FDPS PE=1 SV=4	FDPS	48.27548	2.4	1	1	NA	NA	NA	1915.05798339844	NA	NA	NA	4226.6474609375	2380.7197265625	2827.986328	826.011352539062	NA	NA	NA	NA	NA	NA	NA	NA	2125.8154296875	NA	NA	NA	0.803395082254662	NA	NA	NA	1.77314097744207	0.998747054725099	1.18638199385859	0.346523950851224	NA	NA	NA	NA	NA	NA	NA	NA	0.891810940868357	0.520126831081064	0.134301821785038	0.333028517669801
P14384	Carboxypeptidase M OS=Homo sapiens OX=9606 GN=CPM PE=1 SV=2	CPM	50.51385	8.4	4	4	5276.87939453125	4117.54052734375	6149.5166015625	3426.10571289062	3249.509766	2724.51684570312	4265.169922	2911.17919921875	2237.99951171875	4337.5107421875	3785.4892578125	3010.62841796875	2415.13818359375	3228.78784179688	2920.11450195312	2559.51147460938	4079.45385742188	4170.71826171875	3096.75219726562	2712.89282226562	1.49327156879509	1.16519740989649	1.74021379235301	0.969532534332344	0.919558735899602	0.770994225982904	1.2069741421448	0.823816654662653	0.633317684935222	1.22744542491619	1.0712322681714	0.851959175989208	0.683445065659366	0.913694766422614	0.826345200898833	0.724300373247112	1.15441949797314	1.18024584911559	0.876330813353991	0.767704815250452	0.826430280529682	0.171695204990852	0.386792915332552
P14543	Nidogen-1 OS=Homo sapiens OX=9606 GN=NID1 PE=1 SV=3	NID1	136.37703	17.2	23	22	41289.98438	44597.54688	63330.22656	59672.82422	44525.05469	56260	45318.35938	55668.20313	38888.62891	53877.03125	24772.71094	30213.802734375	60305.20313	63270.46484	52856.51172	47444.69141	94876.02344	92680.64063	50622.38672	61922.39844	0.7629390816904	0.824054839775101	1.17018946914626	1.10260951658027	0.822715359419316	1.03954877643138	0.837373712018461	1.0286138010083	0.718567838545788	0.995517275394464	0.457739803483226	0.558278024597556	1.11429434982295	1.16908521707367	0.976660541835358	0.876663186980651	1.75307952501116	1.71251415856016	0.935379313428946	1.14417620919657	1.15004528097264	0.604947944665196	0.785007397145844
P14550	Aldo-keto reductase family 1 member A1 OS=Homo sapiens OX=9606 GN=AKR1A1 PE=1 SV=3	AKR1A1	36.57304	9.5	4	4	4905.66455078125	2996.546875	5188.96533203125	2725.94409179688	4468.71044921875	2503.19091796875	4109.26708984375	7775.47900390625	3426.3759765625	7306.2099609375	7782.025391	8912.546875	2194.183594	1992.50634765625	994.258239746094	1180.88842773438	1990.16650390625	2097.56591796875	1212.94299316406	2545.60083007812	1.28573615693012	0.78537140549284	1.35998706707066	0.714448540929104	1.17121391810147	0.656066683242534	1.0770066361455	2.03789198981842	0.898026237770698	1.91490025860092	2.03960774637177	2.33590854998374	0.575078290051034	0.522220267524497	0.260587277204608	0.309501583959028	0.521607012851292	0.549755555921012	0.317902833849029	0.667181988181713	0.680580628667367	0.0358527036113672	0.149602350991184
P14618	Pyruvate kinase PKM OS=Homo sapiens OX=9606 GN=PKM PE=1 SV=4	PKM	57.93688	20.3	13	13	74332.86719	65769.875	49737.69141	76869.55469	193299.3906	75972.32813	66471.53906	66865.70313	68438.45313	73954.26563	60985.63281	68434.42969	69118.625	77349.78125	40867.25391	50513.53906	70029.39844	60515.17969	46479.02734	66964.63281	1.04475724226138	0.924403374022288	0.699069136926546	1.08041068517639	2.71684580349593	1.06780005969417	0.934265345431009	0.939805367960979	0.961910555274982	1.03943595251003	0.857160284077769	0.961854005384927	0.971470451445761	1.08716032632548	0.574394088447986	0.709973767521705	0.984271479858767	0.850548009748992	0.653268228012242	0.941195836422657	0.753047571103207	0.0891789925738334	0.262473138182557
P14625	Endoplasmin OS=Homo sapiens OX=9606 GN=HSP90B1 PE=1 SV=1	HSP90B1	92.46886	16.9	16	13	28820.279296875	42514.58984	39412.89844	29938.345703125	26790.1875	30305.55859	43109.65625	28696.177734375	49863.48047	39914.46094	40635.22656	49035.03906	56418.68359	44794.05078	35729.83203	41339.54688	77433.50781	83703.42969	38199.19141	48064.30469	0.658961278042492	0.972074842519918	0.901156219140112	0.684525307468076	0.612544244007801	0.692921446632007	0.985680738408137	0.656123757857844	1.14010355274028	0.912624194957197	0.929104140641505	1.12116165414789	1.28998499506019	1.02419357728825	0.816944747031269	0.945208072476982	1.77047844491122	1.91383707407012	0.873405414637382	1.09896629796135	1.43406258875061	0.00789213235525317	0.0543480932645843
P14770	Platelet glycoprotein IX OS=Homo sapiens OX=9606 GN=GP9 PE=1 SV=3	GP9	19.04611	13	2	2	51595.49219	88557.76563	5723.16259765625	8993.09375	8337.2314453125	127008.0938	203656.4844	7943.49560546875	7473.41845703125	161716.5938	NA	NA	NA	NA	NA	NA	NA	NA	NA	NA	0.768928773118618	1.31977836018501	0.0852924200932487	0.134024277132558	0.124249946548688	1.89280445951404	3.03509713792513	0.118382092528347	0.111376522279969	2.41006601067438	NA	NA	NA	NA	NA	NA	NA	NA	NA	NA	NA	NA	NA
P14778	Interleukin-1 receptor type 1 OS=Homo sapiens OX=9606 GN=IL1R1 PE=1 SV=1	IL1R1	65.40246	1.8	1	1	6016.45654296875	3273.7080078125	813.845153808594	NA	994.701232910156	2176.125	NA	2674.30249023438	2391.36010742188	1653.10131835938	2790.81958007812	1541.62390136719	NA	NA	1126.18908691406	412.699859619141	474.615081787109	2991.36743164062	1983.17639160156	1990.36193847656	2.89040340419942	1.57274247766229	0.390984425177752	NA	0.477870621890372	1.04544578075849	NA	1.28477833529206	1.14884822084134	0.794176712479797	1.34075503698126	0.740621151450749	NA	NA	0.541039521741884	0.198267713002906	0.228012790964985	1.43710148089243	0.952750136641825	0.956202190022449	0.665755710277648	0.234635054893872	0.452110789398049
P14780	Matrix metalloproteinase-9 OS=Homo sapiens OX=9606 GN=MMP9 PE=1 SV=3	MMP9	78.45823	18.4	14	14	26008.138671875	21741.34766	57927.60938	30867.50391	74753.5625	31052.1875	23053.490234375	38844.75	38083.35938	43298.61328	3547.86694335938	4588.36181640625	47431.21484	61911.77344	23380.388671875	22993.833984375	9015.472656	9721.816406	22832.25781	52133.88281	0.808726582099467	0.676050139616074	1.80126683151291	0.959829199889598	2.32447211479073	0.96557196116243	0.716851390171607	1.20788274379589	1.18420719955309	1.34637622362644	0.110321401429219	0.142675729933364	1.4748800269545	1.92515495074513	0.727016341204374	0.71499637102656	0.280337338987843	0.302301193223308	0.709972138155543	1.62111012212193	0.667885002980711	0.0588025576402258	0.209878136294396
P14923	Junction plakoglobin OS=Homo sapiens OX=9606 GN=JUP PE=1 SV=3	JUP	81.74474	16.6	13	11	39466.46875	4324.9970703125	10017.3017578125	26649.26563	7909.02880859375	22426.369140625	15962.7353515625	7152.82958984375	1112.64782714844	2689.84375	2118.7958984375	2429.82275390625	2220.8876953125	3004.62329101562	2084.57446289062	10664.876953125	2178.33374023438	2022.44519042969	25894.947265625	3766.73974609375	4.0666635789592	0.445651932438093	1.03219258038991	2.7459664204996	0.814954071634476	2.31083503239631	1.64481587866317	0.737034563790795	0.114648321427861	0.277164133444699	0.218322803745241	0.250371315438169	0.228842442446437	0.309599325530379	0.21479659352259	1.09891936251213	0.224457641253478	0.208394732461632	2.66824071824735	0.388128551198478	0.40945056908993	0.0560531783509758	0.205683196504943
P15085	Carboxypeptidase A1 OS=Homo sapiens OX=9606 GN=CPA1 PE=1 SV=2	CPA1	47.14027	7.4	3	3	NA	NA	2333.22143554688	332.252288818359	NA	2849.039063	2429.5537109375	NA	NA	47768.92969	NA	6682.882813	24973.384765625	10756.7568359375	NA	NA	12572.6337890625	7666.71923828125	45764.39453	22009.267578125	NA	NA	0.150417977163373	0.0214196202857379	NA	0.183671676469163	0.156628320416287	NA	NA	3.0795644448419	NA	0.430831681451834	1.60998264551236	0.693465943458882	NA	NA	0.810531788091254	0.494257588127928	2.95033619467999	1.4188921195013	1.67216741515982	0.0527651449504339	0.197233533361369
P15086	Carboxypeptidase B OS=Homo sapiens OX=9606 GN=CPB1 PE=1 SV=4	CPB1	47.36751	11.8	4	4	1981.9287109375	698.057983398438	2715.1357421875	1917.78723144531	761.837463378906	767.967407226562	709.692443847656	1341.77697753906	534.4804688	1850.53894042969	3890.64819335938	4521.87939453125	8191.1904296875	8616.253906	948.609924316406	1335.61474609375	793.109008789062	868.232788085938	1190.4208984375	9615.8720703125	0.744371906019702	0.262176307728432	1.01974947754721	0.720281677606825	0.28613057652529	0.288432858116193	0.266545973222606	0.503944001977579	0.200739937343936	0.695024594300237	1.46124792247099	1.69832545697684	3.07644366776072	3.23608881971904	0.356278494547161	0.501629593825071	0.29787552967758	0.326090485379073	0.447097752934037	3.61152496632148	3.01010762835016	0.0490969412705207	0.187766206770075
P15121	Aldo-keto reductase family 1 member B1 OS=Homo sapiens OX=9606 GN=AKR1B1 PE=1 SV=3	AKR1B1	35.85339	6	2	1	762.907104492188	572.262390136719	1237.34191894531	818.612548828125	NA	NA	661.304809570312	1439.26318359375	NA	597.966674804688	1349.880859	1996.99694824219	325.366729736328	942.524658203125	668.974365234375	1177.11767578125	1004.74298095703	667.040161132812	NA	997.184631347656	0.80203183972424	0.601610149995718	1.30079744935682	0.860594067995986	NA	NA	0.695218998374916	1.51307399313501	NA	0.628632646705548	1.41910780837952	2.09941043528292	0.342052754914618	0.990860854687262	0.703281877594281	1.23748468131932	1.05626996618857	0.701248480258165	NA	1.04832399608711	1.16607162238645	0.653886208430721	0.805396427457351
P15144	Aminopeptidase N OS=Homo sapiens OX=9606 GN=ANPEP PE=1 SV=4	ANPEP	109.5396	20.4	22	22	78731.97656	71742.20313	76612.21094	88546.65625	62092.54297	45742.55078	56664.12109	76722.02344	66464.15625	81773.97656	62278.22656	58398.59766	70879.96875	72243.05469	61502.78125	58229.25781	60729.55469	62366.07031	65618.0625	72931.26563	1.16616706048762	1.06263551080509	1.13476938757556	1.31154072771308	0.919706089870443	0.6775322850104	0.839301061857078	1.13639591501614	0.984457816327316	1.2112247403896	0.922456409374137	0.864991886890152	1.04986421545032	1.07005405432302	0.910970621513481	0.862483648732908	0.8995176974685	0.92375753875247	0.971925593659806	1.08024773878289	0.9150245037415	0.282570989693463	0.506336603790054
P15151	Poliovirus receptor OS=Homo sapiens OX=9606 GN=PVR PE=1 SV=2	PVR	45.3026	17	7	7	20436.47656	20991.662109375	18573.302734375	16394.744140625	22712.439453125	11173.4560546875	8538.259766	18371.51172	16178.37891	20250.21094	18175.63672	20745.025390625	17171.177734375	17000.119140625	28303.607421875	25129.25391	14302.5537109375	17453.89063	28353.490234375	18831.400390625	1.07819567818282	1.10748637589187	0.979897619657711	0.864960367472105	1.19827182461989	0.589493594538492	0.450464871003821	0.969251449791903	0.853545285234289	1.06836860298937	0.958917399408111	1.09447421876076	0.905923756763649	0.89689898011327	1.49325286606625	1.32577907325739	0.754579760897105	0.920839234777006	1.49588460313153	0.993514437442657	1.1834214476911	0.155830516478202	0.363904789925974
P15153	Ras-related C3 botulinum toxin substrate 2 OS=Homo sapiens OX=9606 GN=RAC2 PE=1 SV=1	RAC2	21.4288	15.6	3	1	NA	NA	3592.45874023438	NA	535.169799804688	4495.58056640625	NA	4170.7744140625	10331.748046875	NA	5414.2412109375	5558.8330078125	NA	NA	NA	NA	NA	NA	NA	801259.1875	NA	NA	0.034404016185706	NA	0.00512517798697955	0.0430529722829038	NA	0.0399423906644432	0.0989443867650749	NA	0.0518507394860874	0.0532354564389349	NA	NA	NA	NA	NA	NA	NA	7.67344486018987	58.5374102546119	0.164535319177217	0.377683346293157
P15169	Carboxypeptidase N catalytic chain OS=Homo sapiens OX=9606 GN=CPN1 PE=1 SV=1	CPN1	52.28623	28.6	13	13	2893200	4303839.5	2665063	3759104	3407861.5	4146556.5	3926531	3642491	3377269	3659684.75	3602812.5	3184671.5	3508674.5	4140277.25	3657854.5	3365740.25	3865278.5	3647243.75	3100532	3690542.25	0.808775123430753	1.20311016273975	0.745000918282778	1.05083291911691	0.952645377193906	1.15914272953826	1.0976360411239	1.01823451822218	0.944093444052902	1.02304091849817	1.00714265325085	0.890254073516833	0.980826991502777	1.1573874062997	1.02252928409002	0.940870657448363	1.08051330565869	1.01956311837698	0.866733427001589	1.03166693065469	0.999497695746573	0.913620703606778	0.958708478589969
P15291	Beta-1,4-galactosyltransferase 1 OS=Homo sapiens OX=9606 GN=B4GALT1 PE=1 SV=5	B4GALT1	43.92027	6.8	3	3	3543.64135742188	7900.47900390625	3898.05786132812	6330.238281	7015.11279296875	3097.16918945312	6354.7939453125	5572.8701171875	7790.082031	9587.806641	7567.26220703125	11852.365234375	8170.91748046875	7740.5009765625	5357.351563	5504.22802734375	16579.689453125	10903.615234375	7759.0791015625	7445.490234	0.472577664660017	1.05360264789263	0.519842414909698	0.844196385006357	0.935530796333097	0.413036432014547	0.847471112103818	0.743194268211756	1.03888018072925	1.27862354409782	1.00916507653319	1.58062357846325	1.08966814402994	1.03226808411103	0.714452856485142	0.73404020456821	2.21105640561959	1.45409890677006	1.03474565055772	0.992925646902876	1.45490479635804	0.0309387543296053	0.139293213866995
P15529	Membrane cofactor protein OS=Homo sapiens OX=9606 GN=CD46 PE=1 SV=3	CD46	43.74731	4.1	2	2	NA	2475.48974609375	3659.08642578125	2760.70263671875	3416.43823242188	NA	3853.15405273438	NA	NA	NA	5044.45947265625	NA	5156.18212890625	8401.6650390625	1626.00183105469	922.662414550781	1844.77111816406	NA	1724.50646972656	2668.99951171875	NA	0.738882277481292	1.0921613050704	0.824012401944366	1.01973585874447	NA	1.15008646126011	NA	NA	NA	1.5056663877117	NA	1.53901328031205	2.50772252581262	0.485327777266802	0.275395568608367	0.550625866001528	NA	0.514729366135912	0.796640923650395	1.05898029695817	0.558788178317865	0.756609260483005
P15531	Nucleoside diphosphate kinase A OS=Homo sapiens OX=9606 GN=NME1 PE=1 SV=1	NME1	17.14872	15.8	2	2	3997.11572265625	2178.86401367188	2302.96533203125	NA	3171.798828	6527.73681640625	1475.4375	12999.080078125	3341.10009765625	2873.45776367188	13305.54297	13777.0400390625	2486.13452148438	2262.43725585938	NA	NA	1540.68237304688	1194.912109	NA	1334.25659179688	0.855357517140376	0.466263136280272	0.492820034531689	NA	0.678744914768402	1.39689444670783	0.31573430549995	2.78172102891857	0.7149743170682	0.61490181142636	2.84730215176043	2.94819954662831	0.532017084099002	0.484147282223729	NA	NA	0.329696296217204	0.255703643825643	NA	0.285522482904032	1.18758266982338	0.764161193047043	0.872610070021925
P15586	N-acetylglucosamine-6-sulfatase OS=Homo sapiens OX=9606 GN=GNS PE=1 SV=3	GNS	62.08209	1.6	1	1	2948.43774414062	3225.72924804688	4253.04638671875	3819.17236328125	3340.98706054688	1867.3212890625	1992.97290039062	1678.87585449219	4094.240234	4187.800781	NA	1223.06555175781	1956.06359863281	1752.55786132812	2900.77368164062	2679.08959960938	2891.083984	697.982543945312	3343.61840820312	1917.0810546875	1.10341594088306	1.20718881731215	1.59164940475566	1.42927747923429	1.25032261176874	0.698821632302231	0.745845175944156	0.628298285860632	1.53221818890088	1.56723205312941	NA	0.457716982234553	0.732032331495476	0.65587285515944	1.08557826176832	1.00261576732888	1.08195201378447	0.261211235332305	1.25130736071102	0.717443602094316	0.684926571137359	0.0475832238896227	0.183692432584846
P15907	Beta-galactoside alpha-2,6-sialyltransferase 1 OS=Homo sapiens OX=9606 GN=ST6GAL1 PE=1 SV=1	ST6GAL1	46.60458	2.7	1	1	6093.8251953125	4965.7880859375	9413.2607421875	4353.22119140625	6007.152344	8584.8291015625	4657.7119140625	5597.269531	7797.08349609375	4455.857422	5923.33642578125	5115.02783203125	12895.66406	13737.70313	10197.69922	12390.6064453125	12310.3974609375	12231.5810546875	12222.61719	8702.3193359375	0.726957104270143	0.592388985845726	1.12294602348362	0.519313398419501	0.716617548544263	1.02411905565104	0.555637330748505	0.667720966690503	0.930145689842383	0.531557290310617	0.706618808005204	0.610192399987926	1.53837602885732	1.63882628119279	1.21652486848209	1.47812565883315	1.46855720402048	1.45915487549609	1.45808553945103	1.03813494186762	1.70731120717846	0.00154070837903273	0.0198653037807199
P15924	Desmoplakin OS=Homo sapiens OX=9606 GN=DSP PE=1 SV=3	DSP	331.77389	14	50	50	32213.0625	6931.1142578125	9140.3896484375	21973.845703125	10074.04297	29828.92188	13579.2919921875	13432.39844	2800.6572265625	4196.84326171875	5671.962891	4204.73291015625	4611.7802734375	4186.0517578125	5313.943359	12113.8857421875	5540.01220703125	5443.7119140625	30641.013671875	6525.19580078125	2.8204762628275	0.60686695774751	0.800304287629037	1.92396206379627	0.882052088778074	2.61172827309336	1.18896086734903	1.17609932137964	0.245216896960226	0.367462634094019	0.496619552911067	0.368153427344118	0.403793237311932	0.366517763341423	0.465272468494016	1.06065442198935	0.485066358583765	0.476634602353767	2.68283252269157	0.571325991324333	0.584393137735822	0.128482807915421	0.324419089986437
P16035	Metalloproteinase inhibitor 2 OS=Homo sapiens OX=9606 GN=TIMP2 PE=1 SV=2	TIMP2	24.39925	14.1	3	3	29897.830078125	30107.380859375	34483.54688	21885.27734	21909.98047	27967.08594	14990.67578	23772.91016	21722.529296875	28059.990234375	16903.28125	12014.3095703125	22437.470703125	14733.533203125	25712.912109375	14763.3544921875	24195.611328125	21771.986328125	19371.294921875	11184.0419921875	1.36555624778617	1.37512728949109	1.57500469960316	0.999590175380552	1.00071846818961	1.27737126187858	0.684685507882402	1.08580609051218	0.992156806081027	1.2816145813005	0.772042026418256	0.54874268312138	1.0248111057929	0.6729407540587	1.17441391860154	0.674302814365081	1.10511258281253	0.994415711086639	0.884766310436327	0.510820965201375	0.718562805423461	0.0101315077514563	0.0628887906682247
P16070	CD44 antigen OS=Homo sapiens OX=9606 GN=CD44 PE=1 SV=3	CD44	81.53762	5	4	4	95722.32031	76100.96875	122021.0703	106044.2734	73354.10156	57877.78125	69886.69531	69414.39063	58245.72266	91142.3125	99438.875	87103.38281	34957.23047	71970.75	46604.75391	49926.44141	46602.26172	52955.69531	44159.96094	61307.61328	1.353121911	1.07575629109335	1.72487862100463	1.49903209063701	1.03692682931004	0.818154989573802	0.987911893646508	0.98123543804763	0.823356175432913	1.28837934217061	1.40565878618327	1.23128540378876	0.494152192983195	1.01737189892483	0.658800512437708	0.705755581260943	0.65876528310455	0.748576835713996	0.624241144012406	0.866638779538836	0.725811137357836	0.0169926984317894	0.0911430506767716
P16109	P-selectin OS=Homo sapiens OX=9606 GN=SELP PE=1 SV=3	SELP	90.83388	8.9	8	8	33065.86328	34009.44922	38597.24609	30320.408203125	24667.80078	26171.052734375	17516.033203125	26315.943359375	26700.05078	34280.47266	10616.162109375	8465.2412109375	44959.38672	49210.85547	12705.904296875	13992.599609375	11574.39844	10007.3369140625	11933.4384765625	48046.57813	1.28872502697199	1.32550080392395	1.50430782919913	1.1817223263465	0.961414857273139	1.0200033295401	0.682678391613013	1.025650367	1.04062075653508	1.33606380310626	0.413759461967573	0.329928425430707	1.7522689901951	1.91796779965643	0.495206089688845	0.545354378188137	0.451106230364474	0.390030812889923	0.46509963135598	1.87259068857166	0.759527568134484	0.046831718402109	0.182628757169103
P16112	Aggrecan core protein OS=Homo sapiens OX=9606 GN=ACAN PE=1 SV=3	ACAN	261.32852	2.4	6	6	17201.14453	16017.75	17633.64453	21806.83203	15095.337890625	10181.32031	8757.951172	17394.69141	20880.51563	14208.244140625	16557.923828125	19539.341796875	11300.9599609375	14177.79297	12878.4462890625	12176.3408203125	16785.83984	16802.69922	14915.5849609375	15520.3505859375	1.11035044847176	1.03396119157636	1.13826874007681	1.40765201301911	0.97441860140397	0.657214033315111	0.565334184229338	1.12284408568678	1.34785739672263	0.917155845349597	1.06882993250355	1.26128333423325	0.729487851113153	0.915190192873015	0.831316113105227	0.785994528795256	1.08354213085194	1.08463041974797	0.962815376645872	1.0018535802793	0.946461308746154	0.761556118485469	0.870760392079611
P16157	Ankyrin-1 OS=Homo sapiens OX=9606 GN=ANK1 PE=1 SV=3	ANK1	206.26477	6.6	13	13	1561.210938	1367.5810546875	1199.43176269531	NA	1240.0185546875	4626.06884765625	2401.10473632812	4067.65893554688	1883.33166503906	1422.26599121094	18982.33984	10420.2255859375	499.872406005859	360.035369873047	NA	NA	NA	537.843139648438	NA	495.474304199219	0.458600024848915	0.401721952234653	0.352328710339084	NA	0.364250932614801	1.35889086959971	0.705315768225538	1.1948599924017	0.553221814964169	0.417785453101914	5.57599316974699	3.06090330131461	0.146835698052861	0.105759078164457	NA	NA	NA	0.157989462719602	NA	0.145543771670995	2.37465039743594	0.649826923930735	0.803663501840869
P16233	Pancreatic triacylglycerol lipase OS=Homo sapiens OX=9606 GN=PNLIP PE=1 SV=1	PNLIP	51.15683	4.3	2	2	2952.07983398438	NA	NA	2436.77172851562	703.0576172	3296.56420898438	2579.91870117188	3904.25024414062	NA	1869.10961914062	NA	NA	14422.8037109375	14480.9892578125	NA	NA	555.206420898438	3939.49169921875	2232.65649414062	15032.6669921875	0.561022147604151	NA	NA	0.463091442384126	0.133611188201381	0.626488996316616	0.49029552443439	0.741975482	NA	0.355211224495428	NA	NA	2.74095307966732	2.75201083633486	NA	NA	0.10551310131598	0.748672873992515	0.42430076815184	2.85685333543039	3.33156408832838	0.184747990959595	0.401071631022707
P16284	Platelet endothelial cell adhesion molecule OS=Homo sapiens OX=9606 GN=PECAM1 PE=1 SV=2	PECAM1	82.52218	6.4	7	7	10189.314453125	8172.251953	14279.25781	13069.861328125	10028.3642578125	6062.3916015625	9303.171875	11132.02344	6337.07080078125	19520.236328125	7383.492188	6520.359375	10228.490234375	10542.1845703125	8142.1982421875	6787.13720703125	6402.14599609375	7806.2822265625	6807.21630859375	9596.9462890625	1.08218288988314	0.867955471996799	1.51656606104431	1.38811893258474	1.06508875187299	0.643872214677805	0.988067791123994	1.18230577231286	0.67304524010251	2.0731979426048	0.784183170482851	0.692511884285797	1.08634365657275	1.11966038701291	0.864763538731447	0.720845724266149	0.679956722052249	0.829086696465027	0.722978277958071	1.01926887396881	0.742099416316727	0.0612217460285754	0.21508461720986
P16298	Serine/threonine-protein phosphatase 2B catalytic subunit beta isoform OS=Homo sapiens OX=9606 GN=PPP3CB PE=1 SV=2	PPP3CB	59.02429	4.2	3	1	2839.79077148438	739.8847656	426.119201660156	3014.81201171875	836.57080078125	NA	NA	2980.5712890625	2160.9755859375	NA	1624.23413085938	838.15380859375	744.060607910156	NA	NA	952.261962890625	2598.85375976562	2715.73217773438	NA	7992.3173828125	1.30503641554926	0.340016797063552	0.195824664660278	1.38546807773156	0.384449224276501	NA	NA	1.36973262622935	0.993084371243033	NA	0.746422838412673	0.385176701406913	0.341935820923494	NA	NA	0.437615528296507	1.1943129153168	1.24802482718461	NA	3.67289919170548	1.3436405956318	0.677709785743497	0.816284664478583
P16401	Histone H1.5 OS=Homo sapiens OX=9606 GN=H1-5 PE=1 SV=3	H1-5	22.58017	9.3	2	2	102384.5938	NA	2387.7783203125	NA	NA	4986.12548828125	NA	NA	NA	65122.08594	NA	NA	8010.9072265625	NA	NA	NA	NA	NA	NA	NA	2.79905296155249	NA	0.0652785515301371	NA	NA	0.136313763657884	NA	NA	NA	1.78034761705381	NA	NA	0.219007106205683	NA	NA	NA	NA	NA	NA	NA	0.18323148439727	NA	NA
P16452	Protein 4.2 OS=Homo sapiens OX=9606 GN=EPB42 PE=1 SV=3	EPB42	77.00913	5.9	4	4	NA	NA	NA	NA	NA	NA	NA	808.659545898438	NA	1732.666016	3247.8525390625	2925.92260742188	NA	NA	NA	NA	NA	NA	NA	NA	NA	NA	NA	NA	NA	NA	NA	0.371153276590553	NA	0.795247730887585	1.49067814492527	1.34292084759659	NA	NA	NA	NA	NA	NA	NA	NA	2.42935231910366	0.235904487893637	0.453835300519187
P16581	E-selectin OS=Homo sapiens OX=9606 GN=SELE PE=1 SV=1	SELE	66.65512	3.3	1	1	1186.958984	1316.58264160156	NA	439.842895507812	NA	NA	NA	NA	NA	1424.47863769531	2747.89526367188	3352.890625	NA	139.954605102539	NA	NA	NA	523.525939941406	NA	NA	0.85299688579444	0.946149705222118	NA	0.316088950878559	NA	NA	NA	NA	NA	1.02368814578257	1.97474902945835	2.4095232431644	NA	0.100577057738787	NA	NA	NA	0.37622698196077	NA	NA	1.54864431123483	0.911036677858629	0.958708478589969
P16671	Platelet glycoprotein 4 OS=Homo sapiens OX=9606 GN=CD36 PE=1 SV=2	CD36	53.05336	3.2	2	2	9933.3740234375	NA	2026.30456542969	2932.18432617188	15408.2216796875	2128.57934570312	6437.7841796875	9863.978516	6616.72705078125	10060.25	1452.38427734375	NA	8165.546875	5554.10302734375	NA	NA	3549.73461914062	5941.355469	4062.6669921875	4142.197266	1.61723073088618	NA	0.329898180176833	0.477382467399224	2.50857861084285	0.346549311732192	1.04812145295628	1.60593260121191	1.07725474739612	1.63788712898656	0.236459483035091	NA	1.32941468926706	0.904251272239916	NA	NA	0.577924469472273	0.967298988693077	0.66143385858825	0.674382007116176	0.646086528557546	0.340791413801826	0.570665580550718
P16930	Fumarylacetoacetase OS=Homo sapiens OX=9606 GN=FAH PE=1 SV=2	FAH	46.37432	18.6	8	8	15177.5224609375	13163.6201171875	15250.037109375	9531.1845703125	12504.4521484375	7070.00439453125	7806.345703	15224.0244140625	9846.1943359375	22976.892578125	29492.201171875	30341.71875	14204.1806640625	12218.529296875	12479.2568359375	9380.2431640625	17232.498046875	16084.4150390625	12878.0791015625	14449.9248046875	1.02098515594005	0.885510844913752	1.02586318394715	0.641158528334195	0.841168910115302	0.475596037352293	0.525129388247644	1.02411332155371	0.66234909454861	1.54564529963776	1.98392719826172	2.04107386625104	0.955508888069381	0.821935007616347	0.839474032698518	0.631004767363351	1.15922244562031	1.08199141454918	0.866302628347742	0.97203998663195	1.31280188359849	0.130126792550264	0.326529342796937
P17050	Alpha-N-acetylgalactosaminidase OS=Homo sapiens OX=9606 GN=NAGA PE=1 SV=2	NAGA	46.56456	2.7	1	1	NA	7709.900391	7477.535156	NA	NA	4484.42333984375	7401.31884765625	8109.7548828125	7998.1201171875	8176.15771484375	NA	NA	9576.541016	5338.59814453125	NA	4049.25170898438	NA	6754.61865234375	4346.162109	4192.011719	NA	1.1706992321132	1.1354160523482	NA	NA	0.680931100849151	1.12384309168406	1.23141458811574	1.21446356050541	1.24149743491408	NA	NA	1.45413671322204	0.810632100508504	NA	0.614853062447513	NA	1.02564578903402	0.659937014266967	0.636530259991118	0.778210373154829	0.0917603227993458	0.266328429183321
P17174	Aspartate aminotransferase, cytoplasmic OS=Homo sapiens OX=9606 GN=GOT1 PE=1 SV=3	GOT1	46.2475	22.5	10	10	12668.4091796875	9843.269531	13721.7822265625	13400.5732421875	7321.582031	4132.628906	10774.58594	13218.353515625	7947.8681640625	11935.1337890625	17594.994140625	16771.66797	6339.37255859375	6097.05322265625	5443.771484	4376.8427734375	12762.7373046875	14265.154296875	4355.84912109375	4752.15673828125	1.28142490364594	0.995658612832571	1.38797486078336	1.35548418369717	0.740586873683679	0.418020409893839	1.0898623932138	1.33705243806591	0.803936473148846	1.20725321141136	1.77975492830249	1.69647449068008	0.641235198109705	0.616724304334413	0.550644066740496	0.442722937795409	1.29096630752505	1.44293760259001	0.440599404481148	0.480686399064723	0.883726180154434	0.323966174352371	0.54838966943446
P17301	Integrin alpha-2 OS=Homo sapiens OX=9606 GN=ITGA2 PE=1 SV=2	ITGA2	129.29638	5.2	7	7	8803.2568359375	10502.94141	7645.19580078125	14040.2490234375	9094.2412109375	5461.51025390625	10479.4052734375	9296.3486328125	6536.84033203125	7717.03173828125	12592.5986328125	12367.943359375	4291.41064453125	6020.2900390625	9299.34375	7414.2255859375	6393.31884765625	6557.123047	4607.3056640625	NA	1.05116434216548	1.25411739085398	0.91288455675265	1.67649421158681	1.08590971025229	0.652138741407745	1.25130702827726	1.11004261005531	0.78053992920095	0.921462220382521	1.50363563221028	1.47681037683968	0.512421474369065	0.718860569047866	1.11040024592199	0.885305257582948	0.763402559529559	0.782961813169963	0.550141330393641	NA	0.862616565127353	0.240237664591902	0.457092699349113
P17405	Sphingomyelin phosphodiesterase OS=Homo sapiens OX=9606 GN=SMPD1 PE=1 SV=5	SMPD1	69.93627	1.9	1	1	NA	NA	NA	NA	NA	290.990142822266	NA	NA	NA	NA	NA	492.088592529297	436.945037841797	257.069580078125	NA	265.098205566406	1005.24285888672	834.893615722656	NA	302.160614013672	NA	NA	NA	NA	NA	0.599286380744027	NA	NA	NA	NA	NA	1.01344323475049	0.899876565482877	0.529427893158923	NA	0.545962631636852	2.07027065875203	1.71944096944318	NA	0.622291666031618	1.76417291752611	NA	NA
P17655	Calpain-2 catalytic subunit OS=Homo sapiens OX=9606 GN=CAPN2 PE=1 SV=6	CAPN2	79.99535	3.7	3	3	NA	3937.27685546875	2550.81958007812	2922.5283203125	1899.63757324219	NA	2267.00805664062	NA	3494.41870117188	4166.40625	2137.03125	1894.41943359375	2036.046875	NA	3109.433594	3047.37768554688	4681.92724609375	4442.863281	4047.69189453125	1794.17224121094	NA	1.30079814060338	0.84274017006744	0.965545361546751	0.627602557250085	NA	0.748974474760407	NA	1.15448659462706	1.37649794564753	0.706032717143121	0.625878587460491	0.672669483605825	NA	1.02729515488901	1.00679311427382	1.54681585261141	1.46783386268045	1.33727707840215	0.592758904431052	0.995782664684993	0.855876091158518	0.930094966176767
P17661	Desmin OS=Homo sapiens OX=9606 GN=DES PE=1 SV=3	DES	53.53578	13.2	7	4	NA	367.71728515625	NA	321.335601806641	3489.25463867188	NA	957.59130859375	938.401672363281	1406.37353515625	1085.53942871094	NA	NA	1440.69860839844	1293.78540039062	1096.12292480469	1427.86584472656	681.483520507812	773.240844726562	970.348937988281	1330.04760742188	NA	0.313755391474074	NA	0.274180142215939	2.97721238381283	NA	0.817066393200244	0.800692803840207	1.19999058215125	0.926238341695082	NA	NA	1.22927850857522	1.10392456696865	0.93526872752165	1.21832893140794	0.581476959042605	0.659769050121855	0.827951861919131	1.13486535605331	0.920697867855219	0.59281235526893	0.779183688426524
P17813	Endoglin OS=Homo sapiens OX=9606 GN=ENG PE=1 SV=2	ENG	70.57807	11.4	6	6	8108.54345703125	5884.7880859375	8302.6376953125	8759.820313	7213.728516	8269.078125	10942.568359375	4962.53125	6637.80810546875	7408.230469	9914.761719	8928.5771484375	4602.80126953125	3762.57202148438	6390.5146484375	9236.216797	6454.80712890625	5643.1767578125	8435.6318359375	4836.419922	1.12077562954574	0.813404664686183	1.14760364042755	1.21079614082062	0.997092901001945	1.1429649838373	1.51249900883136	0.685928874320356	0.917488276116894	1.0239772668707	1.37043395845553	1.23412197610044	0.636206430645626	0.520068622488986	0.883306985549054	1.27664441215544	0.892193593317055	0.780008766912475	1.1659862997146	0.668497568202168	0.891694549672005	0.277622439635712	0.501930655745682
P17900	Ganglioside GM2 activator OS=Homo sapiens OX=9606 GN=GM2A PE=1 SV=4	GM2A	20.83837	7.8	2	2	6272.62353515625	6898.6435546875	6431.9853515625	6183.970703	4911.84326171875	3850.52026367188	5414.8115234375	3594.28979492188	4933.43212890625	3604.64306640625	3933.38916015625	4493.30419921875	5831.03125	5772.8173828125	4837.939453	NA	7114.386719	8270.5361328125	5283.10986328125	4954.775391	1.16173222896192	1.27767536321647	1.19124711330775	1.14531312592119	0.909706534875918	0.713142350008281	1.00285965278722	0.665686737229906	0.913704938838459	0.66760423300997	0.728490229134907	0.832190274692189	1.0799463562961	1.06916475505617	0.896019050555332	NA	1.31763245381259	1.53175913115644	0.978467616129231	0.917657855009958	1.07686983616419	0.494373948297872	0.707041730996366
P17927	Complement receptor type 1 OS=Homo sapiens OX=9606 GN=CR1 PE=1 SV=3	CR1	223.66282	4.6	5	4	8638.7822265625	7627.17626953125	6339.49951171875	8939.703125	9916.4111328125	NA	1613.72180175781	8561.7998046875	5173.501953	18245.447265625	6912.36474609375	7702.212891	5321.90673828125	4786.1123046875	3446.11010742188	4861.8173828125	4664.445313	6239.85498046875	5744.39599609375	3980.22290039062	1.27519125189491	1.12586568343637	0.935788645519845	1.31961090354674	1.46378510247359	NA	0.238205324619289	1.26382769296379	0.763672964460337	2.6932539945845	1.02035064931056	1.13694201807255	0.785579348810287	0.706489454353645	0.50868853349943	0.717664461526784	0.688529899405632	0.921079878564421	0.847943995985385	0.587530196971937	0.643432521016339	0.177800629305897	0.394573845701369
P17931	Galectin-3 OS=Homo sapiens OX=9606 GN=LGALS3 PE=1 SV=5	LGALS3	26.15233	15.6	4	4	21015.02734	10297.9990234375	12765.0146484375	8928.7802734375	10211.4814453125	11502.78125	14858.8798828125	13534.76563	9369.2412109375	9552.4794921875	14069.01563	16410.73438	13067.0693359375	11880.08594	11229.4814453125	9861.7490234375	13105.1494140625	14331.681640625	13611.5166015625	11048.01563	1.67683604704083	0.82170038099079	1.01854907697135	0.712447353681881	0.814796949873161	0.917832650213601	1.18562326846365	1.07996922949514	0.747592717293937	0.762213709699602	1.12259823223104	1.30944921023841	1.04265069625039	0.947938635343601	0.89602544736523	0.786891017502661	1.04568919087757	1.14355694125996	1.08609336162405	0.881545883583157	1.05390232850593	0.4350973016198	0.659172411953997
P17936	Insulin-like growth factor-binding protein 3 OS=Homo sapiens OX=9606 GN=IGFBP3 PE=1 SV=2	IGFBP3	31.6742	47.4	15	15	1423612.5	1355953.875	1065893.375	1035050.438	1465626.75	1211843.875	1249064.375	1190445	1003238.625	1402688.875	1010818.813	961123.375	1506027.875	1384705.25	1133316.25	1226739.625	867926.125	806941.4375	1227471.5	1494834.25	1.18519203038516	1.12886457952559	0.887382158621353	0.861704663011651	1.22016991535218	1.00888949958017	1.03987647108186	0.991074415693781	0.835220555400129	1.16777260368248	0.841531245854045	0.800158585476657	1.25380483452337	1.15280079848448	0.943513341872171	1.02129057373947	0.722569608171518	0.671798372599668	1.02189987747714	1.24448586946713	0.936830863295879	0.354221608027659	0.582519116593653
P17987	T-complex protein 1 subunit alpha OS=Homo sapiens OX=9606 GN=TCP1 PE=1 SV=1	TCP1	60.34357	1.4	1	1	2343.43237304688	1461.43530273438	NA	NA	NA	NA	NA	NA	NA	NA	1724.14208984375	1981.93542480469	NA	1898.41784667969	830.21826171875	NA	NA	NA	NA	1853.29272460938	1.35650355569198	0.845956643500421	NA	NA	NA	NA	NA	NA	NA	NA	0.9980253333918	1.14724985530686	NA	1.09890542984258	0.480574578116648	NA	NA	NA	NA	1.0727846041497	0.871305606805838	0.626827578530074	0.79216193518411
P18065	Insulin-like growth factor-binding protein 2 OS=Homo sapiens OX=9606 GN=IGFBP2 PE=1 SV=2	IGFBP2	34.81408	32.6	11	11	9774.8349609375	27413.966796875	22905.40234	46833.06641	25588.154296875	13903.20703	22638.71875	21615.14844	32845.21094	12073.1708984375	22480.275390625	22311.970703125	51291.46484	45814.98438	42216.69141	39947.90234	61635.92578	63720.05859	39968.10156	44123.16016	0.292177978613312	0.819426357221603	0.68466160123072	1.39987945878615	0.764851297109718	0.415578466835148	0.676690205942453	0.646094834657927	0.981770779475768	0.360877158811918	0.671954201636304	0.66692343399865	1.53314471068321	1.3694481368107	1.2618921555313	1.194076156	1.8423492853529	1.90464575529345	1.19467992761105	1.31887809830071	1.84009896127946	0.00269531211163882	0.0280186218675436
P18085	ADP-ribosylation factor 4 OS=Homo sapiens OX=9606 GN=ARF4 PE=1 SV=3	ARF4	20.51077	10.6	2	1	4106.5654296875	2246.8134765625	3523.59033203125	3078.84643554688	1883.955078	4029.990234	4079.30224609375	2001.56762695312	2572.136719	3119.75708007812	495.136566162109	1002.54711914062	3042.73315429688	1805.07727050781	444.369750976562	NA	1203.92858886719	1354.11364746094	703.166748046875	2289.66552734375	1.81523545822428	0.993164619072628	1.55754150773292	1.36095024319566	0.832769407444806	1.78138673180516	1.80318424452494	0.884757978580563	1.13696807106053	1.37903407842086	0.218866463216018	0.443158427733403	1.34498699854262	0.797902851510105	0.196425880056252	NA	0.532175585924596	0.598562265577624	0.31082256838559	1.01210661899144	0.447480476177593	0.00228748852304499	0.0264041532374336
P18206	Vinculin OS=Homo sapiens OX=9606 GN=VCL PE=1 SV=4	VCL	123.7993	23.4	37	37	18288.931640625	24066.69922	23118.375	20911.60156	25571.728515625	21252.91797	24686.71484	29947.888671875	27265.53516	25262.732421875	30418.916015625	36934.48047	23935.63672	20497.513671875	22324.755859375	23661.72656	29713.392578125	33653.35938	19932.69531	19829.57813	0.729696277881802	0.960219065055382	0.922382592906843	0.834336205336817	1.02026709287967	0.847954130982479	0.984956600450074	1.19486820355019	1.08784700544111	1.00793869098502	1.2136613679771	1.47362095573036	0.954989901302184	0.817814825168617	0.890718581889192	0.944061366742752	1.1855122209182	1.34270998200948	0.795279563808695	0.791165368984036	1.08540442983175	0.440342972020304	0.662976002594545
P18428	Lipopolysaccharide-binding protein OS=Homo sapiens OX=9606 GN=LBP PE=1 SV=3	LBP	53.38362	13.3	6	6	12920.28125	43398.67188	29840.767578125	13789.5458984375	7058.38330078125	23992.32813	43697.45703	35653.5	116513.9922	87695.29688	34409.29297	85778.25781	96414.98438	43442.53906	62448.50391	133043.4844	91390.88281	123575.0938	94846.53906	50817.35938	0.20996174705337	0.705252524334248	0.484929048593016	0.224087780435009	0.114702649309926	0.389888658886795	0.710107949087472	0.579389179207482	1.89341709228274	1.42509728572967	0.559170123838441	1.39394433611938	1.56679705107026	0.705965390497731	1.01482287632287	2.16203052185437	1.48515260997606	2.00816391485549	1.54130894352847	0.825810317017205	1.96875360927438	0.00865903722581989	0.0569780995660247
P18669	Phosphoglycerate mutase 1 OS=Homo sapiens OX=9606 GN=PGAM1 PE=1 SV=2	PGAM1	28.80393	15.4	3	2	7568.0068359375	10361.810546875	3743.54663085938	6941.84326171875	7090.021484	4421.47412109375	2871.18505859375	11830.2587890625	5726.41162109375	2421.48388671875	5639.1455078125	10727.1630859375	1790.27233886719	2290.89501953125	1500.83715820312	3726.85571289062	2584.29443359375	3341.27880859375	NA	3264.712891	1.46964359713423	2.01217689876021	0.726965429059947	1.34804787086726	1.37682284172582	0.858613274647656	0.557560111800173	2.29733725916131	1.11202121720243	0.470231907400106	1.09507486826131	2.08312530451221	0.347655906895962	0.444872642182773	0.291450016855214	0.723724192462936	0.501848353176099	0.648848384223454	NA	0.633979923670916	0.615144950682043	0.0492653908852178	0.187766206770075
P18850	Cyclic AMP-dependent transcription factor ATF-6 alpha OS=Homo sapiens OX=9606 GN=ATF6 PE=1 SV=3	ATF6	74.58464	4.3	3	3	17955.97266	5257.412109	10142.9697265625	10430.5	5854.6337890625	7955.2080078125	NA	8808.0478515625	11550.42969	12095.35156	15767.0986328125	13447.5986328125	6154.6513671875	5459.294922	8756.900391	9953.3525390625	5414.62353515625	5964.80029296875	11511.6318359375	6862.623047	1.90229498293564	0.556981728049579	1.0745683785719	1.10502996408851	0.620252697922352	0.842792121105378	NA	0.933143837889072	1.22367776259862	1.28140797687045	1.67040088547977	1.42466798660596	0.652037215786442	0.578369634386472	0.927725164103253	1.05447991935195	0.573637050055749	0.631923978096388	1.21956743341797	0.727041282684554	0.892424750740519	0.498474869868795	0.710148037775435
P19012	Keratin, type I cytoskeletal 15 OS=Homo sapiens OX=9606 GN=KRT15 PE=1 SV=3	KRT15	49.2117	5.5	2	2	10681.5771484375	NA	NA	NA	NA	4325.552734	NA	NA	NA	NA	NA	NA	NA	NA	NA	NA	NA	NA	NA	NA	1.4235336445873	NA	NA	NA	NA	0.576466355412704	NA	NA	NA	NA	NA	NA	NA	NA	NA	NA	NA	NA	NA	NA	NA	NA	NA
P19021	Peptidyl-glycine alpha-amidating monooxygenase OS=Homo sapiens OX=9606 GN=PAM PE=1 SV=2	PAM	108.33206	3.3	4	4	10916.36328	13431.978515625	15448.7763671875	16387.12109	10369.3125	11586.720703125	10217.85938	8882.2470703125	15933.6298828125	14599.2431640625	14282.810546875	13250.8447265625	13466.416015625	12283.14453	15991.228515625	13005.0869140625	15915.9951171875	19125.662109375	15150.115234375	12787.56641	0.799639485528283	0.983911959792477	1.13164533535794	1.20038045117123	0.759567220250345	0.848744141551311	0.748473058592619	0.650637514953285	1.16716156047816	1.06941579279106	1.04623664340834	0.970643646328917	0.986434556748386	0.899758199739354	1.17138074409478	0.952641529168745	1.16586978825068	1.40098256310294	1.10976797304996	0.936707835641177	1.13684881535673	0.102415738877843	0.285351437976887
P19022	Cadherin-2 OS=Homo sapiens OX=9606 GN=CDH2 PE=1 SV=4	CDH2	99.80933	7.7	7	7	36888.60156	34545.01953	48812.96094	34893.06641	26086.89063	22398.00781	25105.49609	34620.1875	27738.8125	49703.91406	29816.65234	33375.82813	55580.56641	41162.37891	25540.50391	24743.841796875	63097.88281	54834.33984	22735.751953125	48354.96094	0.996941184158513	0.933604181766367	1.3192056358348	0.94301040073396	0.705017119899152	0.605322389181729	0.678494221641451	0.935635650583352	0.749661505439481	1.34328429	0.805816632676012	0.90200593689715	1.5021050769671	1.11244311335713	0.690250622950868	0.668720252238688	1.70526599937408	1.48193776345133	0.614450169288188	1.30682785399965	1.17151102683921	0.393289290135229	0.619852561305459
P19086	Guanine nucleotide-binding protein G(z) subunit alpha OS=Homo sapiens OX=9606 GN=GNAZ PE=1 SV=3	GNAZ	40.92375	4.2	1	1	NA	NA	NA	426.947448730469	NA	698.3378906	780.6318359	870.011413574219	NA	792.989562988281	675.124389648438	1175.47302246094	NA	NA	2549.39477539062	1272.416016	570.042236328125	NA	NA	NA	NA	NA	NA	0.435155854921892	NA	0.711763995130733	0.795640107363842	0.886738078869974	NA	0.808235421601377	0.688104196030813	1.1980724315079	NA	NA	2.59840892905502	1.29687923125441	0.581001754264025	NA	NA	NA	1.74911560698238	0.169704310574884	0.384451634423849
P19320	Vascular cell adhesion protein 1 OS=Homo sapiens OX=9606 GN=VCAM1 PE=1 SV=1	VCAM1	81.27617	24.2	19	19	257919.7188	238493.25	255096.5156	312022.4688	276924.1875	151932.5625	286928.0625	435722.875	183960.1406	301199.0625	275270.5313	264705.4688	214711.125	202585.2969	300124.625	275402.4688	458491.625	499502.0625	311672.9688	226354.5	0.90039741720748	0.832579638975036	0.890541618611228	1.08927005013339	0.96674199396505	0.530396386626465	1.00166550914148	1.52110801442248	0.642204622006532	1.05148555238301	0.960969082054069	0.924086462013465	0.749556270193911	0.707225019298609	1.04773469240751	0.961429675702389	1.60059369233963	1.74376107861978	1.0880499460683	0.79020327783019	1.12170282528846	0.419324864975857	0.640884913430944
P19623	Spermidine synthase OS=Homo sapiens OX=9606 GN=SRM PE=1 SV=1	SRM	33.82468	2.6	1	1	1014.21850585938	578.353393554688	1303.90563964844	2810.916016	723.448120117188	656.545288085938	NA	766.122863769531	745.906433105469	1062.23315429688	525.596557617188	832.955932617188	964.889587402344	674.133972167969	835.476440429688	931.422912597656	871.416809082031	914.211059570312	952.235168457031	833.537841796875	1.07071115980261	0.610568067148418	1.37653406207391	2.96748593109864	0.763744667714723	0.693115302874292	NA	0.808796423333759	0.787453923864134	1.12140025650024	0.554872639912752	0.879352139134279	1.01863458736008	0.711683688507244	0.882013040929722	0.983303796225977	0.919955312325054	0.965133231391287	1.00527530875563	0.879966461047243	0.776501850982597	0.39493727377602	0.620787082249739
P19652	Alpha-1-acid glycoprotein 2 OS=Homo sapiens OX=9606 GN=ORM2 PE=1 SV=2	ORM2	23.60262	25.4	5	5	898520.625	736904	843566.5	367021.4688	1052456.125	1829316.375	544190.875	790998.5	782162.8125	864060.9375	876492.375	763293.25	944540.8125	1469139.25	2172230	1791349.625	264886.8438	187245.4375	1593951.125	1213336.75	0.8991651606366	0.737432603212367	0.844171615404103	0.367284744193462	1.05321108316083	1.83062859818275	0.544581239341442	0.791565906810219	0.782723881208111	0.86468075417523	0.877121109116032	0.763840783008273	0.945218359789334	1.47019310739115	2.17378820535104	1.79263461350087	0.265076854981477	0.187379754235645	1.59509451367075	1.21420711263032	1.29477653229581	0.705363410005734	0.833776554324572
P19823	Inter-alpha-trypsin inhibitor heavy chain H2 OS=Homo sapiens OX=9606 GN=ITIH2 PE=1 SV=2	ITIH2	106.46347	34.7	38	38	25679516	30858576	16011771	24858636	32335756	28894002	26955632	27782212	28372064	29951230	34835040	35690320	36647440	35790008	32434670	29881654	32125718	32147892	28993812	41238608	0.839907261958866	1.00930025613059	0.523701565859823	0.813058505417006	1.05761480416258	0.945044373377364	0.881645552334039	0.908680740403392	0.927973198184954	0.979623431438515	1.13935959955895	1.16733348672287	1.19863828384467	1.1705940106023	1.06085001260302	0.977347789340819	1.05074503132546	1.05147028267469	0.948308887545626	1.34880292651446	1.25059226576489	0.00384721777126068	0.0337886082519416
P19827	Inter-alpha-trypsin inhibitor heavy chain H1 OS=Homo sapiens OX=9606 GN=ITIH1 PE=1 SV=3	ITIH1	101.38912	34.2	30	30	29927182	32789700	19358464	26368856	31515484	50295108	33935980	33111890	35027844	30723088	32877846	33658704	48249948	46782584	32707474	31041144	29197538	33525862	30185584	42804360	0.874955531818402	0.958644532641458	0.565966924794569	0.770923785103551	0.921391364670898	1.47043523737063	0.992157344740265	0.968064127269398	1.02407924259197	0.898224757684955	0.961221582171469	0.98405086247807	1.41064263626793	1.36774256472123	0.956240561109514	0.907523490075731	0.853623551611976	0.980167074062648	0.882510211017163	1.25143461779817	1.11755773181364	0.222016639950075	0.437810774826643
P19883	Follistatin OS=Homo sapiens OX=9606 GN=FST PE=1 SV=2	FST	38.00718	2.6	1	1	NA	NA	NA	NA	NA	NA	NA	NA	NA	NA	NA	NA	NA	NA	NA	NA	NA	NA	NA	3858.00341796875	NA	NA	NA	NA	NA	NA	NA	NA	NA	NA	NA	NA	NA	NA	NA	NA	NA	NA	NA	1	NA	NA	NA
P19957	Elafin OS=Homo sapiens OX=9606 GN=PI3 PE=1 SV=3	PI3	12.2696	8.5	1	1	1066.20971679688	1079.81079101562	1050.8681640625	NA	1211.98034667969	1569.16442871094	NA	1047.43310546875	751.16650390625	1778.13989257812	2674.26416015625	3423.67504882812	965.4248047	2582.48999023438	1793.96899414062	1993.22680664062	1739.09289550781	1498.99011230469	1403.46862792969	1673.45983886719	0.654946028519915	0.663300829083857	0.645522095426439	NA	0.744489289674403	0.963898560000408	NA	0.643412024632423	0.461422842748595	1.09226697379531	1.64273375426493	2.10307816637531	0.593036371460075	1.58635917132489	1.10199039597021	1.22438949897266	1.06828137766544	0.920792228187518	0.862115763469412	1.02796462842821	1.65346148018402	0.00707978306724056	0.0507733554881394
P19971	Thymidine phosphorylase OS=Homo sapiens OX=9606 GN=TYMP PE=1 SV=2	TYMP	49.95548	8.3	3	3	5141.37255859375	4081.5224609375	2660.33447265625	3613.06201171875	5847.939453	4952.226563	5523.83740234375	13871.5322265625	5408.26904296875	5486.01123046875	NA	7432.8994140625	1996.70385742188	1905.98474121094	3957.69848632812	6986.45458984375	4214.958984	4253.27294921875	5777.49365234375	1892.05224609375	1.02823526189231	0.816273333377988	0.532046585233466	0.722584819814913	1.16954324678604	0.990407506635743	1.10472531086193	2.77420054844817	1.08161252124901	1.09716036525626	NA	1.48652313920783	0.399325528418646	0.381182397736573	0.791509483742504	1.39723758257496	0.842959619395799	0.850622119871357	1.15545462442109	0.378396005075397	0.754357104228556	0.178787176409789	0.39541981351946
P20023	Complement receptor type 2 OS=Homo sapiens OX=9606 GN=CR2 PE=1 SV=2	CR2	112.91583	5.2	9	9	31903.607421875	18705.435546875	10848.564453125	21629.50391	15107.8271484375	14837.5986328125	33703.71484	16678.224609375	19822.447265625	17966.091796875	11090.4384765625	10262.8466796875	4987.02783203125	3651.56762695312	7731.70947265625	8095.74951171875	5743.1767578125	4006.73168945312	8939.8974609375	2705.95874023438	2.37715750612994	1.39375356296528	0.808333242052066	1.6116277035604	1.12569353779715	1.10555864409081	2.51128462263954	1.24270482315153	1.47698279646697	1.3386646032222	0.826355425021822	0.764691048766864	0.371586525856746	0.272080560632807	0.576094451172901	0.603219299468142	0.427927649633254	0.298544054428828	0.666117284866296	0.201622658076452	0.334066087624261	9.01091314307255e-06	0.000910102227450327
P20036	HLA class II histocompatibility antigen, DP alpha 1 chain OS=Homo sapiens OX=9606 GN=HLA-DPA1 PE=1 SV=1	HLA-DPA1	29.38058	4.6	1	1	12.0247640609741	NA	NA	2.64287924766541	NA	NA	NA	NA	NA	NA	NA	NA	NA	NA	0.780877590179443	1	NA	NA	NA	NA	2.92421771779796	NA	NA	0.642703198402519	NA	NA	NA	NA	NA	NA	NA	NA	NA	NA	0.189896123787157	0.243182960012362	NA	NA	NA	NA	0.121415387101108	0.239757832151346	0.456897000892188
P20061	Transcobalamin-1 OS=Homo sapiens OX=9606 GN=TCN1 PE=1 SV=2	TCN1	48.2067	1.6	1	1	6966.89794921875	8953.1728515625	12328.345703125	13284.3974609375	15138.1767578125	8271.7685546875	21663.34766	7001.42626953125	5032.501953	10192.49609	7191.0126953125	8330.199219	8128.11474609375	6387.8583984375	7912.1220703125	8425.3095703125	6998.2529296875	6389.7724609375	8516.7939453125	7524.67431640625	0.754660384719627	0.969815392427148	1.33541702190717	1.43897737152354	1.6397803411611	0.896005092265229	2.34659247139022	0.75840052210655	0.545124944807533	1.10405995314245	0.778936686990915	0.902334352108309	0.880444388024978	0.691938321995935	0.857047875403464	0.912636787284502	0.758056783202265	0.692145654894042	0.922546453557291	0.81507920108774	0.69652069542913	0.0724272577070435	0.23384028139813
P20073	Annexin A7 OS=Homo sapiens OX=9606 GN=ANXA7 PE=1 SV=3	ANXA7	52.73924	9.8	5	5	4881.541016	2378.30517578125	4803.384766	3330.6142578125	3878.16870117188	3571.93432617188	3794.792969	4165.10302734375	2772.1513671875	3915.75659179688	2941.28881835938	4122.544922	1077.11437988281	1008.32196044922	319.402069091797	826.6513672	567.776245117188	635.830261230469	1093.65075683594	731.152770996094	1.9212808630051	0.93605527557561	1.89052006288715	1.3108658546768	1.52637277556765	1.40584480245454	1.49355768733456	1.63930461984566	1.09106557828417	1.54116664797544	1.15763483318008	1.62255456625784	0.423931549220323	0.396856173113776	0.125710524808882	0.325354114012499	0.2234658339899	0.250250588720133	0.430439949842541	0.287767699247343	0.355377723636964	0.000329937968370925	0.00727063304846475
P20138	Myeloid cell surface antigen CD33 OS=Homo sapiens OX=9606 GN=CD33 PE=1 SV=2	CD33	39.82518	3.6	2	2	3319.2509765625	NA	NA	1738.07824707031	2719.05688476562	NA	5199.53466796875	NA	NA	NA	678.273864746094	NA	146.607818603516	NA	NA	NA	NA	NA	NA	NA	1.44306868513671	NA	NA	0.755642254344381	1.18212990557714	NA	2.26053579847071	NA	NA	NA	0.29488453300853	NA	0.0637388234625267	NA	NA	NA	NA	NA	NA	NA	0.127140369853668	0.017725113967006	0.0934036440348314
P20142	Gastricsin OS=Homo sapiens OX=9606 GN=PGC PE=1 SV=1	PGC	42.42579	5.2	2	2	NA	NA	NA	1358.24438476562	NA	NA	NA	1272.57055664062	NA	NA	3572.41137695312	4368.9248046875	NA	2617.18994140625	NA	NA	NA	NA	881.128173828125	1458.94250488281	NA	NA	NA	0.612238947012568	NA	NA	NA	0.573620819887502	NA	NA	1.61029149411791	1.96932595635985	NA	1.17971819492185	NA	NA	NA	NA	0.397175200117412	0.657629387582901	1.96115608114391	0.341983023616443	0.570665580550718
P20231	Tryptase beta-2 OS=Homo sapiens OX=9606 GN=TPSB2 PE=1 SV=2	TPSB2	30.51511	5.5	1	1	763.677612304688	NA	601.929626464844	NA	NA	NA	NA	NA	NA	NA	463.460784912109	NA	294.188720703125	625.964965820312	633.086669921875	NA	1064.02612304688	1236.03784179688	NA	694.369812011719	1.07783854851592	NA	0.849550837217351	NA	NA	NA	NA	NA	NA	NA	0.654118821417556	NA	0.415211783877593	0.883473810559209	0.893525234207236	NA	1.50174413072921	1.74451785916903	NA	0.980018974306898	1.04843676360795	0.912703790088803	0.958708478589969
P20618	Proteasome subunit beta type-1 OS=Homo sapiens OX=9606 GN=PSMB1 PE=1 SV=2	PSMB1	26.48936	13.3	3	3	8959.580078	9026.59375	5888.95263671875	7476.11376953125	3822.78125	4352.4677734375	6694.189453	17887.330078125	7841.6083984375	10505.990234375	14755.337890625	18603.77344	1965.89501953125	3170.673828	4574.53857421875	5448.148438	9734.658203	7401.113281	5813.79443359375	1975.09155273438	1.14941099335918	1.15800807608927	0.75548483756982	0.959099341640292	0.490418831646503	0.558371515562989	0.858787452308946	2.29473855408007	1.0059880954452	1.34779761620725	1.89294000771551	2.38664999035323	0.252201702260153	0.40676095560561	0.58686064312213	0.698934732756543	1.24884459513727	0.949477642298796	0.745842905229273	0.253381511611963	0.890697757915238	0.329749276368745	0.555849962390707
P20742	Pregnancy zone protein OS=Homo sapiens OX=9606 GN=PZP PE=1 SV=4	PZP	163.86295	19.9	34	34	14224.3837890625	175427.4063	260196.5313	130110.0781	64306.91797	1396486.375	69524.72656	18827.263671875	154958.1563	183343.6406	9122.5810546875	19753.025390625	120096.4219	122241.0234	571032.25	567131.75	1357466.75	1457886.875	612515.5625	256891.7656	0.0376229636672868	0.463998935171104	0.688210103632054	0.344136295437185	0.170089395377101	3.69365428602154	0.183890304158574	0.0497974089834416	0.409858533698052	0.484937079324762	0.0241288860496225	0.0522460141410076	0.317650548788523	0.323322939794226	1.51035896620834	1.50004228943974	3.59044883575698	3.85605631446158	1.62008077786153	0.679469122027362	2.06457270490103	0.329377628265154	0.555849962390707
P20774	Mimecan OS=Homo sapiens OX=9606 GN=OGN PE=1 SV=1	OGN	33.92222	14.4	5	5	13558.7646484375	19428.75781	18611.451171875	27843.65234	17874.01563	10935.40625	27243.396484375	15550.85938	20214.560546875	15576.966796875	17947.99219	24856.486328125	19826.75781	13047.1826171875	19665.06641	47492.65625	35413.66797	34242.92969	19395.263671875	14744.375	0.625591533969812	0.89642874688075	0.858718813248173	1.28468585691219	0.824694073757871	0.504551686521746	1.2569904883755	0.717505334977267	0.9326851132048	0.718709912423831	0.828107298517807	1.14686019075516	0.914792177250395	0.601987511333578	0.907331853431194	2.1912765982823	1.63396086903986	1.57994385670616	0.894883351606483	0.680294732805109	1.32003447341185	0.157298989460853	0.365222037441723
P20810	Calpastatin OS=Homo sapiens OX=9606 GN=CAST PE=1 SV=4	CAST	76.57283	3.7	2	2	NA	NA	NA	NA	NA	NA	NA	NA	NA	NA	11275.4482421875	4254.91748046875	NA	NA	NA	NA	NA	NA	NA	NA	NA	NA	NA	NA	NA	NA	NA	NA	NA	NA	1.45205186323957	0.547948136760427	NA	NA	NA	NA	NA	NA	NA	NA	NA	NA	NA
P20851	C4b-binding protein beta chain OS=Homo sapiens OX=9606 GN=C4BPB PE=1 SV=1	C4BPB	28.35744	36.5	8	8	861580.875	925045.3125	742519.0625	486188.1875	882640.625	1087579.375	446658.4688	767202.625	914604.6875	789921.3125	1343764.25	1257849.375	991655.4375	1013975.313	1180917.375	1100026.25	1234580.625	1205813.5	1134779	1200606.625	0.880606003070413	0.945471840121389	0.75891510919589	0.496924025309201	0.902130787117137	1.11159492304256	0.456521425111123	0.784143725505025	0.934800668885366	0.807364079130424	1.37343678300822	1.28562476573469	1.01355282664546	1.03636556133247	1.20699398017064	1.12431664559062	1.26184220332122	1.23243985271069	1.15983679368259	1.22711800131486	1.47571552491873	0.000327921712209189	0.00727063304846475
P20908	Collagen alpha-1(V) chain OS=Homo sapiens OX=9606 GN=COL5A1 PE=1 SV=3	COL5A1	183.55987	1.3	2	2	5795.285156	2033.179688	2863.15747070312	5757.9697265625	2031.04626464844	1799.02197265625	3745.8193359375	1830.158203	2756.77172851562	2383.84057617188	1541.81970214844	1108.8017578125	NA	NA	1031.73486328125	1760.09326171875	2265.580078	2147.22021484375	977.991333007812	NA	2.35527242901249	0.826308271652956	1.16362105899061	2.34010699705355	0.825441223373841	0.731143806929892	1.52234528036654	0.743797939244216	1.12038463512905	0.968821004116376	0.626613762234309	0.450630148302525	NA	NA	0.419309250885888	0.715322718390494	0.920758539029442	0.872655690736055	0.397467244551771	NA	0.499288101361281	0.00529343059235821	0.0411258838329369
P20929	Nebulin OS=Homo sapiens OX=9606 GN=NEB PE=1 SV=5	NEB	772.91431	1.4	6	6	NA	NA	NA	NA	8301.076172	NA	NA	NA	NA	NA	NA	NA	NA	NA	NA	NA	NA	NA	NA	NA	NA	NA	NA	NA	1	NA	NA	NA	NA	NA	NA	NA	NA	NA	NA	NA	NA	NA	NA	NA	NA	NA	NA
P20930	Filaggrin OS=Homo sapiens OX=9606 GN=FLG PE=1 SV=3	FLG	435.16954	0.5	2	2	4639.6435546875	NA	2480.64892578125	8183.314453	2892.11791992188	5871.1318359375	5632.9013671875	5773.7451171875	NA	NA	NA	NA	NA	NA	NA	9429.585938	3747.74291992188	NA	6372.505859	2370.285156	0.88922908839332	NA	0.475438502310746	1.56840523747483	0.554300206717353	1.12525480648897	1.07959581134051	1.1065897728253	NA	NA	NA	NA	NA	NA	NA	1.80726428836501	0.718288373003929	NA	1.22134761201387	0.454286301066154	1.08137641748711	0.952940558802778	0.980601612972783
P20933	N(4)-(beta-N-acetylglucosaminyl)-L-asparaginase OS=Homo sapiens OX=9606 GN=AGA PE=1 SV=2	AGA	37.20827	5.2	2	2	3398.03881835938	2786.2099609375	7990.1923828125	13554.482421875	6937.402344	3160.34106445312	6766.12353515625	4737.20068359375	1998.97424316406	9554.6279296875	13056.7294921875	13770.01953	6863.3466796875	2449.22729492188	6822.523438	8148.2529296875	10282.728515625	11175.130859375	13576.8271484375	7856.833984	0.438781565639146	0.359777399320529	1.03175664284529	1.75026164691377	0.895812091790346	0.40808815741662	0.87369522149754	0.611704704920845	0.2581233161166	1.23376889617522	1.68598786386876	1.77809349797854	0.886249440520376	0.316263540388518	0.880978021599345	1.05216666695946	1.32778698487813	1.44302101206317	1.75314697419488	1.01453635491292	1.54395650204963	0.0633061925062829	0.219220300907471
P21291	Cysteine and glycine-rich protein 1 OS=Homo sapiens OX=9606 GN=CSRP1 PE=1 SV=3	CSRP1	20.56739	19.2	5	5	2029.99487304688	1633.64074707031	10661.75391	504.922058105469	1015.48034667969	2529.6591796875	316.962738037109	830.330749511719	3777.82250976562	911.067993164062	NA	NA	923.618469238281	436.660522460938	NA	NA	NA	NA	NA	NA	0.95260520538093	0.766610152589107	5.00318616782521	0.236942165346944	0.47652921544436	1.18708009286402	0.148739466377445	0.389645020622891	1.77279925	0.427532169793811	NA	NA	0.433421666854641	0.204909427212647	NA	NA	NA	NA	NA	NA	0.280914317849014	0.303808586089041	0.529033049667025
P21333	Filamin-A OS=Homo sapiens OX=9606 GN=FLNA PE=1 SV=4	FLNA	280.739	16.7	53	49	41368.38672	38282.59375	58729.72266	49812.38672	56282.99609	52798.23047	44272.76172	44636.37109	46273.67969	50171.79297	7787.89404296875	9288.1435546875	30997.283203125	35753.8125	8860.636719	7500.05322265625	9735.8310546875	11498.87109	6786.80712890625	32534.021484375	1.28598599192783	1.19006041090914	1.82568397359118	1.54847787467067	1.74962453944296	1.64129641416776	1.37627197747274	1.38757521165402	1.43847291598899	1.55965044966262	0.242096040968808	0.288733099106549	0.963587781608396	1.11145020823774	0.275443535599838	0.233148163321476	0.302650002796202	0.357456220134493	0.210976051762095	1.0113591369765	0.333057856084179	0.000127861017648157	0.00484273604342395
P21399	Cytoplasmic aconitate hydratase OS=Homo sapiens OX=9606 GN=ACO1 PE=1 SV=3	ACO1	98.39887	1.9	2	2	NA	4237.84912109375	6742.39697265625	NA	NA	NA	NA	5396.740234	NA	NA	943.755798339844	527.684204101562	NA	2067.24536132812	NA	NA	NA	NA	NA	6490.5673828125	NA	1.1234066223414	1.7873343748448	NA	NA	NA	NA	1.43061575462329	NA	NA	0.250179155376453	0.139883207838143	NA	0.548003730798511	NA	NA	NA	NA	NA	1.7205771541774	0.459299373476226	0.123938284259196	0.317154544663397
P21709	Ephrin type-A receptor 1 OS=Homo sapiens OX=9606 GN=EPHA1 PE=1 SV=4	EPHA1	108.12718	2.6	3	3	4574.81298828125	4863.73779296875	3118.4580078125	2828.20190429688	3680.74780273438	1479.41674804688	2251.80932617188	2643.58081054688	4883.94775390625	2831.66625976562	4419.5224609375	3996.55224609375	6643.3740234375	3558.644531	2564.951172	3380.38354492188	4702.423828	5139.26513671875	2916.12939453125	5543.1318359375	1.20356942882804	1.27958151129846	0.820422765455427	0.744060436849422	0.968353360442264	0.389213892459978	0.592419596489026	0.695489204555667	1.28489846987239	0.744971860407819	1.16271465907542	1.051437101	1.7477789582572	0.936229694383142	0.674802844359593	0.889331717559422	1.23714205923204	1.35206890883649	0.767192931985454	1.45832059906875	1.29279429649964	0.0839587162361591	0.255673276578454
P21980	Protein-glutamine gamma-glutamyltransferase 2 OS=Homo sapiens OX=9606 GN=TGM2 PE=1 SV=2	TGM2	77.32882	1.2	1	1	2063.298828	1538.25988769531	2613.07495117188	NA	3293.80615234375	1146.39624023438	2159.76049804688	1737.58703613281	2986.17919921875	3193.46704101562	7763.6513671875	7392.746094	1114.71557617188	3103.45825195312	1442.93627929688	1359.646484	NA	1058.16418457031	NA	2881.00463867188	0.748718531022613	0.55819528792776	0.948218266896076	NA	1.19523826129302	0.415997962708157	0.783722011284135	0.630526027293648	1.08360828442922	1.15882775641915	2.81723110960841	2.6826390438876	0.404501857570419	1.12616586207433	0.523604781172754	0.493381038468577	NA	0.383980799607292	NA	1.04544311833684	1.41718620453422	0.74300178857327	0.861739873445744
P22061	Protein-L-isoaspartate(D-aspartate) O-methyltransferase OS=Homo sapiens OX=9606 GN=PCMT1 PE=1 SV=4	PCMT1	24.63637	8.8	2	2	6680.46630859375	7574.0576171875	6311.14697265625	5259.097656	6559.9326171875	5279.30419921875	5268.6962890625	16288.896484375	8505.416016	3666.2587890625	14743.71875	31192.28906	8533.03125	NA	3806.14208984375	3064.28686523438	5407.0712890625	3854.81127929688	NA	5644.8603515625	0.814473136786038	0.923418543063866	0.769446238344861	0.641181852715862	0.799777837207659	0.643645406257654	0.642352104643575	1.98591954536848	1.03696846027123	0.446985159158102	1.79753363066229	3.80292038649905	1.04033527113824	NA	0.464039536129471	0.373593581623056	0.65922259168694	0.46997321584098	NA	0.688213502602642	1.33496840437146	0.859672067546111	0.932552923627021
P22105	Tenascin-X OS=Homo sapiens OX=9606 GN=TNXB PE=1 SV=5	TNXB	458.38849	11.5	48	39	456925.6563	482434.8125	438093.4063	459180.5313	356129.7188	311122.2188	374932.3438	338664.9063	370560.75	386130.2188	345144.9063	328430.8438	291213	306068.9063	333191.8438	336327.9688	314497.5	278823.1875	372401.8438	279727.125	1.27632834793239	1.34758295753544	1.22372431005101	1.28262687996748	0.994775516245296	0.869056272132338	1.04729680274953	0.945991135284911	1.03508564990125	1.07857577582449	0.964091689678111	0.917404375262586	0.813443942362199	0.854940877414423	0.930703254809813	0.939463378443512	0.87848442982647	0.77883553571439	1.04022836866126	0.781360500203094	0.801632408163752	0.00103765043558035	0.0147956744461574
P22234	Bifunctional phosphoribosylaminoimidazole carboxylase/phosphoribosylaminoimidazole succinocarboxamide synthetase OS=Homo sapiens OX=9606 GN=PAICS PE=1 SV=3	PAICS	47.07922	9.2	4	4	26342.9375	20483.150390625	24124.41016	18155.28516	16099.8291015625	23622.369140625	26936.13672	22424.12109	30240.41797	24025.86328	22924.57031	16430.92188	26722.697265625	27184.96094	27481.68359	31847.28516	27991.361328125	30949.666015625	33779	32956.25391	1.031594096	0.802123795602989	0.944716172668013	0.710964180903107	0.630472157906699	0.925056157615552	1.05482388263935	0.878132551963896	1.18422012137433	0.940857059596422	0.897730231968923	0.643437809530677	1.04646555586798	1.06456788309707	1.07618759484715	1.24714532491418	1.09614666515785	1.21199440045416	1.32279162018332	1.29057273749434	1.19708749815976	0.0653432908771502	0.221218068556162
P22304	Iduronate 2-sulfatase OS=Homo sapiens OX=9606 GN=IDS PE=1 SV=1	IDS	61.87301	2.2	1	1	NA	2295.9150390625	2397.64404296875	NA	NA	NA	NA	1771.89501953125	NA	NA	NA	NA	NA	NA	2244.607422	NA	1883.94897460938	NA	2066.68017578125	NA	NA	1.08805203359493	1.13626220152038	NA	NA	NA	NA	0.839714861620023	NA	NA	NA	NA	NA	NA	1.06373695386856	NA	0.892818104388489	NA	0.979415845007623	NA	0.958205947323704	0.749740709442373	0.863046660962316
P22314	Ubiquitin-like modifier-activating enzyme 1 OS=Homo sapiens OX=9606 GN=UBA1 PE=1 SV=3	UBA1	117.849	6.3	9	9	5763.775391	1088.878906	5054.71826171875	4083.10107421875	4949.9716796875	3780.25830078125	6009.91455078125	7947.6845703125	4720.263672	6027.804688	7616.45068359375	12841.7431640625	4031.92651367188	4468.67724609375	NA	2447.20874023438	3581.056641	3490.11791992188	2975.90576171875	3416.20581054688	1.16136552064963	0.219402445823675	1.01849484199308	0.82271991594921	0.997389045786157	0.761698947675483	1.21096105734457	1.60140987519625	0.951104285883043	1.21456581057258	1.53466827108523	2.58753277583273	0.81240855471015	0.90041115845114	NA	0.493097607058633	0.721561030410711	0.703237433886047	0.599626826191776	0.688344595499904	1.00866740404997	0.894908124760729	0.94836934143915
P22352	Glutathione peroxidase 3 OS=Homo sapiens OX=9606 GN=GPX3 PE=1 SV=2	GPX3	25.55233	24.3	5	5	464712.5313	544750.1875	642240.1875	1266719.875	614780.1875	437140.4688	886379.8125	578492.1875	360455.8125	529043.75	523987.8125	396876.5313	461644.3438	481346.9375	575225.8125	558161.4375	843363.8125	603254.0625	619480.6875	453444	0.784887918051897	0.920069530673443	1.08472771823094	2.13945839327678	1.03834846056011	0.738319389603113	1.49707347844702	0.977058930248424	0.608800910665845	0.893541748011273	0.885002395204278	0.670314599648471	0.779705825603066	0.812983016874546	0.971542104036679	0.942720798679192	1.42442052331343	1.01888112183756	1.04628748826156	0.765855648772381	0.872258344842416	0.486493190865145	0.701105525955477
P22392	Nucleoside diphosphate kinase B OS=Homo sapiens OX=9606 GN=NME2 PE=1 SV=1	NME2	17.29803	42.8	6	0	15783.0732421875	9031.0244140625	15127.6513671875	9768.6923828125	13559.46094	7442.2646484375	11767.32031	33527.64063	12679.830078125	14371.4619140625	49725.17578	56063.53125	7615.1669921875	9225.994141	3015.820313	3338.17431640625	5896.34521484375	5461.10009765625	3398.0732421875	8240.509766	1.06989991820464	0.612193337358576	1.02547030682974	0.662198231039119	0.919166117100249	0.504494797460435	0.797680834818623	2.27276522207348	0.859537870430264	0.974209882346433	3.37076060439655	3.80042381976079	0.516215468117975	0.625409907496769	0.204435844410771	0.226287515319221	0.399700309709348	0.370195997834703	0.230347932122116	0.558606083170201	1.06236243344697	0.225236104188655	0.441725175204936
P22413	Ectonucleotide pyrophosphatase/phosphodiesterase family member 1 OS=Homo sapiens OX=9606 GN=ENPP1 PE=1 SV=2	ENPP1	104.92447	0.9	1	1	3367.86645507812	4410.95751953125	NA	2329.3525390625	2198.42602539062	3491.49365234375	NA	3156.57568359375	3328.035156	1437.40380859375	NA	NA	4983.8759765625	5660.8818359375	4639.740234	2214.73315429688	6672.26025390625	4667.22216796875	NA	3896.337891	0.894833965932718	1.17198073718494	NA	0.618903331942356	0.584116474138628	0.927681413033699	NA	0.838694519332256	0.884250886237002	0.381914713022937	NA	NA	1.32420378459477	1.50408260288662	1.23276775080058	0.588449238821193	1.77280340072144	1.24006963404245	NA	1.03524754730841	1.57720542272318	0.0259009077064459	0.124494335138125
P22692	Insulin-like growth factor-binding protein 4 OS=Homo sapiens OX=9606 GN=IGFBP4 PE=1 SV=2	IGFBP4	27.93397	26.7	8	8	36015.45703	39776.23828	47768.27344	42109.05859	35808.93359	40556.04688	35095.39844	27136.708984375	32192.544921875	29886.826171875	27578.05859	32111.412109375	35080.21875	35353.80078	28778.611328125	29995.93359	41835.87109	43962.57422	25348.79297	29023.17188	1.03579912315769	1.14395862583338	1.37380835396279	1.21105018688383	1.02985954018118	1.16638580361253	1.00933837648903	0.780447665762287	0.92585274631833	0.859540622126043	0.793140814095791	0.923519378842974	1.00890181096138	1.01676998900045	0.827668530028736	0.862678535156275	1.20319335550413	1.26435701726692	0.729027470270748	0.834702054545509	0.898246211822473	0.177174916043278	0.394011005953126
P22792	Carboxypeptidase N subunit 2 OS=Homo sapiens OX=9606 GN=CPN2 PE=1 SV=3	CPN2	60.55664	14.7	9	9	4882981	7429025	5621086.5	5744149.5	5272745	5450657	6840343	6005641	5778006.5	6079896.5	4866065.5	5941540.5	5625418.5	5239393	4761480.5	4922300.5	5743327.5	5954452.5	4818171.5	4912821	0.872822009700249	1.32792172048455	1.00475672865181	1.02675396660537	0.942491459118301	0.974292834014044	1.22269612032056	1.07349499151404	1.03280583016627	1.08676799723356	0.869798401640933	1.06203716949245	1.00553106403137	0.936529863185914	0.851104065151707	0.879850283005103	1.02660703593086	1.06434516081768	0.861237455503198	0.878155843432032	0.893078248095734	0.0349302558921139	0.149411889051267
P22891	Vitamin K-dependent protein Z OS=Homo sapiens OX=9606 GN=PROZ PE=1 SV=2	PROZ	44.74389	22.8	9	9	146307.5	32055.82031	78034.10938	54782.625	100660.5938	151293.9688	54474.34375	138223.625	71056.85938	39089.76563	116803.4063	116668.4063	190652.375	182159.75	18559.189453125	18513.673828125	146420.8594	155894.0781	18578.91797	183766.5625	1.45290724296569	0.318330458187296	0.774918050744589	0.544019087546251	0.999610448819107	1.50242539182133	0.540957699298925	1.37263028834115	0.705630440328293	0.388181081642387	1.15991671611974	1.15857609805299	1.89327421031806	1.80893816210255	0.184302108777866	0.183850115672724	1.45403295871502	1.54810679728155	0.184498022885103	1.82489462037938	1.32568681124246	0.85542812065234	0.930094966176767
P22897	Macrophage mannose receptor 1 OS=Homo sapiens OX=9606 GN=MRC1 PE=1 SV=1	MRC1	166.01154	11.5	22	22	31617.83203	34231.91797	30320.998046875	32639.310546875	36129.53516	24477.12891	21915.220703125	47982.35156	23135.05469	24315.861328125	34652.89063	32009.587890625	61995.25781	51817.71484	27092.361328125	26537.470703125	70134.78125	69353.15625	26362.279296875	60520.94141	0.82419487874947	0.892337319387685	0.790389780175547	0.850822174400185	0.941803277908138	0.63805526802352	0.571272965595102	1.25077546079321	0.603070873872075	0.633851440516701	0.903310984724128	0.834406937966492	1.61605558361224	1.35075343434389	0.706227594535932	0.691763035076603	1.82823184939853	1.80785691282901	0.687196249482655	1.57762397860888	1.50107125902248	0.0345210581422409	0.148367100951759
P23142	Fibulin-1 OS=Homo sapiens OX=9606 GN=FBLN1 PE=1 SV=4	FBLN1	77.21405	21.8	20	20	511407.4688	650957	682897	905741.5625	514123.1563	486862.0313	544386.4375	566400.3125	609473.5625	676011.375	623225.5	729412.6875	582485.875	485794.25	636011.875	582913.8125	972169	985649.75	574217	510205.9063	0.797184247702136	1.01471468064366	1.06450289537944	1.41187399526832	0.801417473513196	0.758922710036712	0.848592011568434	0.882907338295628	0.950050112884479	1.05376955235846	0.971486694515131	1.1370117569271	0.907981585004952	0.757258247852434	0.991418153005807	0.90864865589235	1.51542138169905	1.5364352350428	0.895092025702406	0.795311246707507	1.08682550154676	0.470270005545446	0.6858811633226
P23229	Integrin alpha-6 OS=Homo sapiens OX=9606 GN=ITGA6 PE=1 SV=5	ITGA6	126.6055	3.5	6	6	8398.15625	15333.9931640625	2697.48071289062	9558.6669921875	10771.49219	6363.19189453125	9089.2275390625	5569.2880859375	7579.8369140625	9441.248047	NA	5874.4990234375	5839.1943359375	5376.708984	5968.630859	4413.275391	NA	4059.97607421875	NA	6568.90283203125	1.16162959914179	2.12099177511884	0.373114448687216	1.32215097884903	1.48990847269894	0.880154146894639	1.25721830225649	0.770341690983986	1.04843999729614	1.30590963749807	NA	0.812558345262336	0.807675015068467	0.743704227010732	0.825578622998483	0.610442479313724	NA	0.561574259781126	NA	0.908608001139993	0.641846824826466	0.0642525534404322	0.220506318001053
P23280	Carbonic anhydrase 6 OS=Homo sapiens OX=9606 GN=CA6 PE=1 SV=3	CA6	35.36679	10.1	3	3	18916.322265625	24724.986328125	15727.068359375	15675.48047	20197.208984375	17488.26172	18939.71484	13624.66406	14224.771484375	28215.396484375	14447.7412109375	13521.669921875	10133.69531	6201.29052734375	2069.32592773438	3794.39794921875	7244.71142578125	4534.1455078125	4078.21264648438	8649.904297	1.44174357190125	1.88446197962586	1.19866850403498	1.19473663458107	1.53936879561861	1.33290121423618	1.44352648184898	1.03842975159708	1.08416808306497	2.15049024534308	1.10116214594284	1.03057985677585	0.772358911592054	0.472643182419082	0.157717621458647	0.289197275014846	0.552169495831674	0.345578545774347	0.310828753356563	0.659268949982041	0.397771018824187	0.000315142749811882	0.00727063304846475
P23284	Peptidyl-prolyl cis-trans isomerase B OS=Homo sapiens OX=9606 GN=PPIB PE=1 SV=2	PPIB	23.74253	34.3	7	7	16445.302734375	14956.67969	18819.705078125	17613.462890625	14861.19531	14139.98438	16534.025390625	11810.32813	16467.24609	14795.8291015625	3235.5810546875	3424.583984	12980.25391	11958.46875	10056.408203125	12034.4287109375	5660.94970703125	5452.869141	10608.623046875	13000.7646484375	1.34325941744212	1.22166804518015	1.53720162456076	1.438675243	1.21386884026377	1.15496001995156	1.35050632225581	0.964672693061904	1.34505176049636	1.20852969997292	0.264283655509822	0.279721496291933	1.060232735	0.976772883180087	0.821411757671925	0.982977325538242	0.46238881268761	0.44539270231333	0.866516904186986	1.06190806153171	0.565141951565823	0.00341968717003822	0.0313989458339873
P23396	40S ribosomal protein S3 OS=Homo sapiens OX=9606 GN=RPS3 PE=1 SV=2	RPS3	26.68831	3.3	1	1	2812.37084960938	NA	876.310424804688	726.366455078125	593.717041015625	4272.5615234375	961.651916503906	470.5839844	NA	NA	682.017761230469	958.913940429688	1018.07202148438	652.033142089844	945.487670898438	863.730895996094	841.059143066406	750.536193847656	835.080688476562	318.411499023438	2.57336501014653	NA	0.801838273047183	0.664637105132077	0.543260736573753	3.90946319531065	0.879927124196733	0.430591989635423	NA	NA	0.624057329883336	0.877421831614501	0.931552436713999	0.596620916314417	0.86513657690376	0.790327799851708	0.76958277765236	0.686752808707419	0.764112394591609	0.291351693724541	0.513903776303266	0.199327584773916	0.415094557982794
P23435	Cerebellin-1 OS=Homo sapiens OX=9606 GN=CBLN1 PE=1 SV=1	CBLN1	21.09717	4.1	1	1	19687.794921875	14143.61719	6772.2099609375	NA	13387.103515625	NA	10028.908203125	12249.1435546875	NA	10239.080078125	7840.0771484375	14960.5634765625	NA	24050.990234375	17632.126953125	15218.7353515625	1019.39996337891	NA	11123.4033203125	NA	1.54541213836749	1.11021664786337	0.531591045047788	NA	1.05083338955558	NA	0.787228662894192	0.961508142945304	NA	0.803726303592773	0.61541429291661	1.17434362178409	NA	1.88790529337865	1.38405053113998	1.19460906801579	0.0800187671351011	NA	0.873142095363267	NA	1.06169889285143	0.663632409926555	0.812218546982515
P23467	Receptor-type tyrosine-protein phosphatase beta OS=Homo sapiens OX=9606 GN=PTPRB PE=1 SV=3	PTPRB	224.30133	2.8	11	11	5405.2509765625	5759.6064453125	4080.77758789062	4316.70849609375	2213.54711914062	2886.44555664062	3713.35717773438	4946.21728515625	NA	4225.56591796875	3322.82983398438	3052.55615234375	5461.5244140625	4667.17724609375	3817.9912109375	3189.26440429688	4894.6416015625	4995.42822265625	2758.01904296875	2811.68579101562	1.34215440376757	1.43014287182283	1.01328016666241	1.07186314621373	0.549636275315191	0.716720765026212	0.922047599726378	1.22817374069198	NA	1.04923192832364	0.825077450425549	0.75796696589683	1.35612741672909	1.15888652000988	0.948028822255446	0.791912398437493	1.21536720660821	1.24039309493946	0.684831734964033	0.698157492184062	0.93412418993183	0.64577097848422	0.803663501840869
P23468	Receptor-type tyrosine-protein phosphatase delta OS=Homo sapiens OX=9606 GN=PTPRD PE=1 SV=2	PTPRD	214.75992	1.3	3	3	1929.544922	NA	3664.435547	3021.45190429688	2558.02490234375	NA	2382.48779296875	3596.93701171875	NA	2917.03540039062	2499.90576171875	1618.02673339844	1624.39050292969	2340.35473632812	1933.72094726562	1170.5322265625	1784.03247070312	NA	NA	2475.34619140625	0.814928167531476	NA	1.54764561912879	1.27608651954082	1.08036175915573	NA	1.00622503745778	1.51913814208467	NA	1.23198702788158	1.05581559584484	0.683360903349183	0.68604859151021	0.988430471365332	0.816691879109561	0.49436510734468	0.753472124791989	NA	NA	1.04544305390336	0.673421845763751	0.00772272847608856	0.0540426465347729
P23470	Receptor-type tyrosine-protein phosphatase gamma OS=Homo sapiens OX=9606 GN=PTPRG PE=1 SV=4	PTPRG	162.00347	4.2	5	5	30361.201171875	24278.935546875	24987.271484375	22708.986328125	20034.80469	11673.6142578125	19701.740234375	15438.5302734375	21595.455078125	28798.23828	13942.5244140625	12969.01953	15895.6455078125	14741.8994140625	12237.740234375	13821.474609375	13099.435546875	12171.529296875	13019.2841796875	14738.9912109375	1.70464963884894	1.36315682891875	1.40292681671362	1.27501099589971	1.12486730619185	0.65542276196489	1.10616718308016	0.866806451628556	1.21249105038063	1.61689605782441	0.782812217228442	0.728154144331073	0.892471487566315	0.827693653155198	0.687095986511203	0.776015796208234	0.73547643743393	0.683378529811836	0.730976286127137	0.827530370175099	0.622271175740298	0.000727846135723555	0.0114564872272331
P23471	Receptor-type tyrosine-protein phosphatase zeta OS=Homo sapiens OX=9606 GN=PTPRZ1 PE=1 SV=4	PTPRZ1	254.58727	1.7	4	4	8995.4892578125	7680.58154296875	8675.621094	7442.789063	5566.052734	5051.222656	8184.49267578125	7020.050781	9530.8330078125	7098.511719	9520.722656	11674.3173828125	8938.0771484375	6591.80224609375	4184.70458984375	4731.07958984375	13959.5537109375	11081.2666015625	4351.22607421875	6355.7861328125	1.1485985012563	0.980703127555728	1.10775579850695	0.950340344737749	0.710707293998959	0.644970674323441	1.04504555022186	0.89636256294609	1.21695443068758	0.906380930222934	1.21566347982109	1.49064748617682	1.14126777572352	0.841681198592453	0.534328404196629	0.604092870379374	1.78244028879966	1.41492317380314	0.55559087496374	0.811545233085992	1.08163783618082	0.933827400143689	0.969836168786761
P23490	Loricrin OS=Homo sapiens OX=9606 GN=LORICRIN PE=1 SV=2	LORICRIN	25.76066	2.6	1	1	5148.9638671875	4409.882813	3950.11254882812	18269	5915.52783203125	4106.41748046875	3190.39599609375	8724.845703	NA	NA	2708.845703	NA	NA	3318.55712890625	1586.23547363281	16790.068359375	NA	2145.98413085938	7436.61767578125	3158.77856445312	0.85003587623301	0.72802192777008	0.652119041475467	3.01600590399625	0.976586943273326	0.677923223239759	0.526698404964954	1.44037364672841	NA	NA	0.44719988141879	NA	NA	0.547856362884126	0.26186959076057	2.77185096613803	NA	0.354277782503374	1.22770172510368	0.521478723510177	0.790308339689432	0.283247704100376	0.506336603790054
P23526	Adenosylhomocysteinase OS=Homo sapiens OX=9606 GN=AHCY PE=1 SV=4	AHCY	47.71607	17.8	8	8	3014.04858398438	2262.30322265625	2730.035156	1878.398438	2554.66088867188	1049.08227539062	3248.01977539062	6137.0537109375	2704.412109	2631.45336914062	11341.7919921875	13870.5810546875	1755.15087890625	2063.22485351562	625.053894042969	1065.76098632812	1741.43395996094	1743.30065917969	862.2460938	1738.75659179688	0.927160378411806	0.695913769653784	0.839794169873741	0.577819685911763	0.78584677395072	0.322711294238823	0.999132946974359	1.8878372005021	0.831912188819115	0.809469135457735	3.4888821007137	4.26677036587621	0.539907140748654	0.634674685105908	0.192274672680477	0.327841881723844	0.53568763883765	0.536261859692362	0.265238065110597	0.534864045716647	1.30478538547845	0.567147501485463	0.762779970675421
P23528	Cofilin-1 OS=Homo sapiens OX=9606 GN=CFL1 PE=1 SV=3	CFL1	18.50249	13.3	3	2	6864.9404296875	2626.02221679688	9691.4599609375	5955.138672	6430.3955078125	6644.7705078125	3713.33959960938	8107.669922	10401.1142578125	3467.35693359375	7569.33935546875	8789.9892578125	5797.28173828125	8608.3505859375	NA	NA	NA	2426.15063476562	NA	9622.3603515625	1.02926811641326	0.393722417321097	1.45305131799122	0.892860531939031	0.964116315342847	0.996257796352922	0.556745115917443	1.21559192457095	1.55945057213338	0.519864662559781	1.13487942695094	1.31789281776671	0.869192867176759	1.29065953066343	NA	NA	NA	0.363755449818772	NA	1.44269113708146	1.11664039106426	0.670752594578228	0.81466606308936
P24043	Laminin subunit alpha-2 OS=Homo sapiens OX=9606 GN=LAMA2 PE=1 SV=4	LAMA2	343.90542	3.3	19	18	19829.96094	14103.6572265625	22231.46484	23522.470703125	16328.0595703125	14413.5869140625	16090.4560546875	15570.56641	14967.732421875	17302.529296875	16519.916015625	15481.09375	19164.302734375	22543.103515625	20768.25391	19947.30078	17469.240234375	18105.38672	19392.85938	19122.13672	1.09293896328793	0.777330654172778	1.22529914281129	1.29645362516207	0.899929785818867	0.794412595605543	0.886834140252079	0.858180142638151	0.824954623334601	0.95363820894998	0.910504056998767	0.853248809063027	1.05625085337583	1.24247527583712	1.14465348495331	1.09940621189143	0.962826571941429	0.997888127600738	1.06884787556083	1.05392685074424	1.08117154196796	0.204977711645793	0.421072858499493
P24298	Alanine aminotransferase 1 OS=Homo sapiens OX=9606 GN=GPT PE=1 SV=3	GPT	54.63689	15.5	9	7	5667.25830078125	3351.8583984375	8761.7001953125	4890.26708984375	5086.39599609375	3714.224609	5140.1181640625	7336.54541015625	5183.97900390625	13324.08203	11303.509765625	11365.3681640625	10594.591796875	10407.794921875	2246.58837890625	2539.55444335938	7602.6591796875	7348.3193359375	3478.66967773438	10642.6337890625	0.809688611319515	0.478884396639621	1.25179557511302	0.698678860007363	0.726700053556859	0.530656131498195	0.734375410011618	1.0481818455695	0.740641865609645	1.90362903972506	1.61494723540372	1.62378502575508	1.51366319730412	1.48697528327402	0.320973022258823	0.362829467351169	1.08620186813933	1.04986400175679	0.497002090096329	1.52052701961021	1.24134041038156	0.561472942997065	0.756925002770149
P24387	Corticotropin-releasing factor-binding protein OS=Homo sapiens OX=9606 GN=CRHBP PE=1 SV=2	CRHBP	36.14435	8.7	3	3	8247.3173828125	10461.1103515625	6280.07568359375	7622.65185546875	8666.4267578125	6880.48779296875	8106.275391	4832.48779296875	9354.662109	8800.716797	8744.878906	7942.71826171875	8497.3193359375	9617.591797	6677.388672	5896.511719	12654.521484375	10185.83984	6838.0888671875	8206.4306640625	1.0026310678914	1.27176313900267	0.7634723749328	0.926690124226393	1.05358243313112	0.836464816772391	0.98548451263221	0.587488291227142	1.13725159650487	1.06990814960627	1.06311990546487	0.965600779388444	1.03302394761239	1.16921610825118	0.811773941034493	0.716842285435165	1.53841737871943	1.23829834670763	0.831310355235347	0.997660446223765	1.07582220724937	0.484009483680529	0.70085961077754
P24530	Endothelin receptor type B OS=Homo sapiens OX=9606 GN=EDNRB PE=1 SV=1	EDNRB	49.64386	2.3	1	1	76219.82031	42747.14844	60766.03906	37238.64453	58971.11719	29949.728515625	13998.3564453125	6419.68115234375	40760.36719	37496.48438	10941.4970703125	15469.60547	92522.5625	60758.4375	14581.2958984375	NA	23321.775390625	74176.3125	29910.32422	52490.57422	1.85964122812049	1.04296178202777	1.48259378002854	0.908563131816765	1.43880056841612	0.730725284976014	0.341537419858757	0.15662991192238	0.994487509737326	0.914854009986298	0.266954959561558	0.377433533620228	2.25740195989595	1.4824083141095	0.355760206478886	NA	0.569013871346787	1.80978291879188	0.729763883404435	1.28068572590032	1.02763373255115	0.913360564866554	0.958708478589969
P24557	Thromboxane-A synthase OS=Homo sapiens OX=9606 GN=TBXAS1 PE=1 SV=3	TBXAS1	60.5183	1.3	1	1	55167.38672	36487.64453	42614.91016	84257.14844	45086.48047	36116.96875	41424.00781	33981.17578	24568.27344	37277.97656	19632.134765625	22141.865234375	18924.330078125	18449.94531	31153.53906	19607.08594	10446.3466796875	3787.603516	12939.7861328125	12628.66016	1.81862530834977	1.20283663471136	1.4048255451779	2.77758639065173	1.48630231232284	1.19061708984855	1.36556674988353	1.12020942007499	0.809907565201183	1.2288903943603	0.647184854408996	0.729919593519885	0.623851657123097	0.608213284672006	1.02699471469562	0.646359105076245	0.34436995445025	0.124860574720119	0.426567650661765	0.416311200089867	0.388371391715289	0.000132481103766561	0.00486566962924459
P24592	Insulin-like growth factor-binding protein 6 OS=Homo sapiens OX=9606 GN=IGFBP6 PE=1 SV=1	IGFBP6	25.32243	14.2	4	4	130600.3359	87052.03906	97971.67969	88001.46875	97043.14844	67006.5625	82717.40625	85112.5625	93220.42969	124289.2578	94570.57813	111863.6719	120373.4844	123275.6172	81049.86719	77997.98438	92861.94531	87787.70313	92734.59375	112709.8906	1.34070053740686	0.893647896964901	1.00574537320136	0.903394433090738	0.996213373632308	0.687867559517824	0.84914996746523	0.873737861887532	0.956970587266636	1.27591306367591	0.970830771643203	1.14835604305711	1.23571500817831	1.26550735896681	0.832031554245294	0.80070191870148	0.953290503362071	0.901199984766701	0.951983153675275	1.15704304929446	1.04429148560818	0.551909870446706	0.753282390744828
P24593	Insulin-like growth factor-binding protein 5 OS=Homo sapiens OX=9606 GN=IGFBP5 PE=1 SV=1	IGFBP5	30.57024	24.6	7	7	113243.7813	134332.8281	123602.4531	87219.3125	82309.13281	99643.14063	101378.8984	56150.33203	74636.89063	99740.24219	39319.69922	40728.82422	78631.4375	68242.125	50610.16016	51350.53516	43426.45313	40075.85938	55352.00391	75306.38281	1.49467094921246	1.77301899943391	1.63139197488897	1.15118173523575	1.08637373559719	1.3151601433344	1.33806989386176	0.741111513138769	0.985110095453788	1.31644175794484	0.518969002141453	0.537567623434921	1.0378329302393	0.90070748807697	0.66798843420408	0.677760423374772	0.573172824121627	0.528949334889295	0.730574617927345	0.993946523488382	0.558539022011023	8.40263836335681e-05	0.00391692219091864
P24666	Low molecular weight phosphotyrosine protein phosphatase OS=Homo sapiens OX=9606 GN=ACP1 PE=1 SV=3	ACP1	18.04248	20.3	3	3	17478.54297	8725.419922	22859.916015625	7819.73291015625	12007.16016	NA	14686.28516	33575.88281	20126.01172	14806.4814453125	31964.46484	47457.28125	5536.511719	7566.160156	NA	NA	3316.6728515625	4527.65380859375	NA	6788.81396484375	1.07874348180824	0.538516847977035	1.41087191538957	0.482619513617027	0.741059811263469	NA	0.906410472120424	2.07224165050252	1.24214037721649	0.913828765715922	1.97278790121886	2.92897599670112	0.341703306690651	0.466969470250735	NA	NA	0.204698940083864	0.279438454488868	NA	0.418993094955197	0.905898751070433	0.213567761007394	0.42926057436312
P24821	Tenascin OS=Homo sapiens OX=9606 GN=TNC PE=1 SV=3	TNC	240.85341	9.6	29	29	40481.48438	49709.44922	72191.0625	81560.85156	73938.69531	37737.51953	48504.31641	46571.96484	36785.93359	54241.26563	47336.46094	36083.53125	107771.8281	108110.3047	46147.15625	42284.25	68194.69531	67881.35938	53619.92578	115285.4922	0.655869298167082	0.805378114827928	1.16961870906718	1.32142532068913	1.19793335028859	0.61141237362365	0.785852901656135	0.754545500688111	0.595995053567096	0.878801293144602	0.766931645223091	0.584614934005306	1.7460879798711	1.75157187921225	0.747662874753321	0.685077185266169	1.10487072408217	1.09979414587385	0.868734524755663	1.86782219123758	1.27872656011328	0.23154281623129	0.449057876962075
[truncated: 782 more rows]
