# Supplementary material for: DIA-based serum proteomics of the complement–coagulation cascade identifies candidate biomarkers for myasthenia gravis
Source: Front Neurosci. 2026 Jul 13;20:1810549. doi: 10.3389/fnins.2026.1810549 (PMC13403498; doi:10.3389/fnins.2026.1810549)
Supplement: Supplementary file 2 [file Data_Sheet_2.CSV]

Protein accession	Protein description	Gene name	MG/HC Ratio	MG/HC P value	Regulated Type	MW [kDa]	Coverage [%]	Peptides	Unique peptides	Intensity HC_1	Intensity HC_2	Intensity HC_3	Intensity HC_4	Intensity HC_5	Intensity HC_6	Intensity HC_7	Intensity HC_8	Intensity HC_9	Intensity HC_10	Intensity MG_1	Intensity MG_2	Intensity MG_3	Intensity MG_4	Intensity MG_5	Intensity MG_6	Intensity MG_7	Intensity MG_8	Intensity MG_9	Intensity MG_10	HC_1	HC_2	HC_3	HC_4	HC_5	HC_6	HC_7	HC_8	HC_9	HC_10	MG_1	MG_2	MG_3	MG_4	MG_5	MG_6	MG_7	MG_8	MG_9	MG_10
O00151	PDZ and LIM domain protein 1 OS=Homo sapiens OX=9606 GN=PDLIM1 PE=1 SV=4	PDLIM1	0.26032978	0.00019862	Down	36.07171	24.3	8	8	49289.42578	52812.39453	105684.6328	90189.45313	67961.89063	74917.86719	46836.01563	39413.58203	69739.13281	75751.32813	10098.62109	5316.718262	45864.47266	29999.68359	2950.586914	5973.55127	11044.00684	12175.38086	7261.628418	44412.04688	1.162908259	1.246027293	2.493466507	2.127881554	1.603456373	1.767571951	1.105023816	0.929902902	1.645387672	1.787236181	0.238261446	0.125439797	1.082101753	0.707796434	0.069614564	0.140936763	0.26056637	0.287259402	0.171326964	1.047833999
O00584	Ribonuclease T2 OS=Homo sapiens OX=9606 GN=RNASET2 PE=1 SV=2	RNASET2	0.562038398	0.004439465	Down	29.4808	15.2	4	4	9277.134766	7145.973633	11756.21973	7022.061035	6225.074707	6199.736328	7632.672852	2924.949463	2872.676025	6151.952148	2615.421875	4022.615967	5227.800781	3935.800537	3236.905518	3368.630371	4404.549805	3073.87207	2895.555908	4992.577148	1.767373226	1.36136887	2.239660036	1.337762464	1.185929777	1.1811026	1.454089218	0.557227797	0.547269262	1.171999307	0.498260154	0.76634262	0.995940596	0.74980354	0.616658084	0.641752791	0.83910427	0.585598823	0.551628074	0.95112849
O15031	Plexin-B2 OS=Homo sapiens OX=9606 GN=PLXNB2 PE=1 SV=3	PLXNB2	1.622198339	0.010123488	Up	205.12721	4.8	8	8	8710.645508	9145.626953	13694.64258	17445.51953	4339.585938	6520.40625	4820.054688	7141.768555	8134.178223	12803.2959	10727.27832	11662.9082	15761.84277	15260.39648	11259.41406	10214.77344	25268.00195	25388.1582	9984.254883	14941.15332	0.716265573	0.752033557	1.126093468	1.434523426	0.356838767	0.536164916	0.396347117	0.587258767	0.668863383	1.052799137	0.882090787	0.959026471	1.296076775	1.254843469	0.925847649	0.839948146	2.07775645	2.08763675	0.820992891	1.2285925
O15117	FYN-binding protein 1 OS=Homo sapiens OX=9606 GN=FYB1 PE=1 SV=2	FYB1	0.293193276	0.000666735	Down	85.3871	5.2	4	4	20139.68164	21302.89844	33244.63281	23043.98047	29868.89453	12416.60059	22845.42188	17511.70313	22446.54883	18119.22461	9401.12793	9949.928711	12474.93262	11671.47656	2334.939209	1796.901978	3070.852295	985.1380615	1453.133667	11639.57031	1.40976142	1.491185654	2.327097398	1.613059988	2.09079845	0.869151995	1.599161047	1.22580505	1.571240256	1.268331062	0.658071348	0.696486959	0.87323519	0.816993916	0.163443855	0.125781685	0.214957176	0.068958867	0.101718181	0.814760504
O15143	Actin-related protein 2/3 complex subunit 1B OS=Homo sapiens OX=9606 GN=ARPC1B PE=1 SV=3	ARPC1B	0.585227437	0.002848254	Down	40.94978	9.4	4	4	3070.855225	1662.087524	2962.465088	2297.619385	2932.417969	2394.752441	1906.919434	2454.363037	2086.578369	4583.570313	1963.875	3124.188721	1688.825073	1559.93457	1788.080444	1191.934204	1017.405579	846.9604492	642.7626343	1597.729492	1.470246971	0.795765013	1.418352545	1.10004142	1.403966753	1.146546244	0.912984272	1.175086273	0.999000377	2.194496281	0.940253141	1.495781686	0.808566268	0.746856791	0.856087202	0.570667624	0.48710778	0.405503009	0.307738316	0.764952033
O15144	Actin-related protein 2/3 complex subunit 2 OS=Homo sapiens OX=9606 GN=ARPC2 PE=1 SV=1	ARPC2	0.528013576	0.000253406	Down	34.33301	15.7	6	6	5609.336914	3025.071289	5402.547363	4166.90332	6687.618652	6671.456543	4717.431641	6371.560547	4586.586426	8684.820313	3753.67041	5925.251953	2189.384277	2188.852539	2351.799316	3181.732422	2277.312744	2142.011963	1938.389893	3579.873535	1.3128686	0.708019712	1.264469384	0.97526617	1.565241074	1.561458323	1.104117647	1.491267489	1.073493247	2.032687296	0.878548765	1.3868087	0.512426676	0.512302223	0.550440012	0.744686342	0.533006386	0.501339158	0.453681293	0.837871504
O15511	Actin-related protein 2/3 complex subunit 5 OS=Homo sapiens OX=9606 GN=ARPC5 PE=1 SV=3	ARPC5	0.456965198	0.00084446	Down	16.32042	21.9	3	2	4129.416016	1867.18042	5062.92627	3974.616455	4921.193848	4117.768066	4345.708008	4670.978516	2874.338623	7103.837891	3547.397461	2472.130127	2621.147705	2094.480957	1441.637451	1983.096802	1725.093262	2175.755859	455.7405396	1164.080566	1.316179472	0.595131256	1.613719616	1.266839807	1.568544873	1.312466891	1.38511878	1.488793092	0.916145401	2.264224668	1.130671189	0.787948444	0.835445203	0.667579345	0.459496842	0.632077585	0.549843448	0.693484306	0.145259364	0.371030417
O43665	Regulator of G-protein signaling 10 OS=Homo sapiens OX=9606 GN=RGS10 PE=1 SV=3	RGS10	0.324146364	0.003732937	Down	21.20992	6.6	1	1	7337.619629	4141.843262			4381.892578	4629.05957		2278.780273	5536.720703			663.7987061	2181.005615	1819.830688						1452.204834	2.13161888	1.203228259			1.272963907	1.344767278		0.661998209	1.608447832			0.192837177	0.633594133	0.528670829						0.421873496
O43681	ATPase GET3 OS=Homo sapiens OX=9606 GN=GET3 PE=1 SV=2	GET3	0.340320103	0.000601386	Down	38.79277	2.6	1	1	1042.665161		727.2695923		815.9473877		1102.567627	1479.619141	527.1636353	675.4696655				364.3452454			210.5256042	388.7929993		275.2378845	1.507215994		1.05129854		1.179485993		1.593807508	2.138851203	0.76203703	0.976419585				0.526676254			0.304323545	0.562016502		0.397867846
O43707	Alpha-actinin-4 OS=Homo sapiens OX=9606 GN=ACTN4 PE=1 SV=2	ACTN4	0.553515333	0.000319875	Down	104.85404	4.5	5	4	5927.868164	3114.275146	5156.765137	4805.34082	9056.854492	4599.71875	5694.755371	3241.165527	3805.031006	6051.677246	2722.493896	3182.083496	2399.765625	1892.052856	3475.641602	2823.549805	1883.81189	2729.301514	3262.431152	4109.142578	1.483195756	0.779214307	1.290260167	1.202331245	2.266090907	1.150883107	1.424869239	0.810963203	0.95204645	1.514173689	0.681187786	0.796180449	0.600438824	0.473405395	0.869630823	0.70647271	0.471343445	0.682891102	0.816284017	1.028137378
O43852	Calumenin OS=Homo sapiens OX=9606 GN=CALU PE=1 SV=2	CALU	1.620471469	0.009230285	Up	37.10678	3.2	1	1		1246.812012	1995.354614	1796.416138	1631.671143	2639.427246	2301.975342	1333.437866	3185.89917	1399.84375			3905.208984	3526.688477	3156.692871	3769.269287	2107.843262	1643.299194	2616.545898	4526.20459		0.495430601	0.792869917	0.713820142	0.648357417	1.048797264	0.914708085	0.529852069	1.2659422	0.556238971			1.551765636	1.401357522	1.254336846	1.497748923	0.837568169	0.652977915	1.03970518	1.798523145
O75083	WD repeat-containing protein 1 OS=Homo sapiens OX=9606 GN=WDR1 PE=1 SV=4	WDR1	0.636094744	0.00894218	Down	66.19352	13.7	12	12	20479.30469	15319.66211	22508.88281	19555.58594	22144.31055	10825.97559	19254.34766	19585.65039	15463.73145	21789.70313	20907.95117	28939.07031	12370.93359	10835.95508	6347.901367	7964.887207	7011.814941	5705.126953	6674.72998	12145.00977	1.339258339	1.001839932	1.471984008	1.27885111	1.448142552	0.707972185	1.259151424	1.280817196	1.011261447	1.424952754	1.367289973	1.892490581	0.809005785	0.7086248	0.415125414	0.520869325	0.458542503	0.373090735	0.436498598	0.79423134
O75326	Semaphorin-7A OS=Homo sapiens OX=9606 GN=SEMA7A PE=1 SV=1	SEMA7A	0.334866358	0.000399423	Down	74.82376	4.7	3	3	11859.16992	11366.6123	17110.50977	14539.14648	6674.062012	3267.676025	11446.68652	8738.787109	3534.178711	5988.308594	3118.441162	1575.763184	869.1737671	4580.029785	3272.279297	2997.306885	5008.940918	2856.712158	4532.11377	2842.527588	1.879746055	1.801672864	2.712113364	2.304537622	1.057876885	0.517945283	1.814365084	1.385147586	0.560187478	0.949181058	0.494290706	0.24976745	0.137768998	0.725960837	0.518674927	0.475090232	0.793945697	0.452805166	0.718365875	0.450556831
O75368	Adapter SH3BGRL OS=Homo sapiens OX=9606 GN=SH3BGRL PE=1 SV=1	SH3BGRL	0.440380608	0.002190726	Down	12.77425	31.6	4	4	11579.84863	13382.17578	22036.8125	13826.04688	15165.29004	18182.68945	13693.43164	20333.56055	17089.69531	5405.367188	8275.768555	13477.22656	9403.78125	8958.811523	2701.354736		2156.359131	4019.802246	1695.97998	9037.723633	1.045600797	1.208341673	1.989810873	1.24842095	1.369347723	1.641803377	1.236446476	1.836015978	1.543111625	0.488076867	0.747259353	1.216924269	0.8491131	0.808934622	0.243918444		0.194708143	0.362967476	0.153138273	0.816059979
O75636	Ficolin-3 OS=Homo sapiens OX=9606 GN=FCN3 PE=1 SV=2	FCN3	0.553825369	0.000113329	Down	32.90298	26.8	7	7	8735094	4903836.5	6780312.5	4262415.5	5711985.5	4375305	4372274	6081939.5	4470732.5	6869405.5	2704717	2011288.125	3642485.5	4167570.75	3830689.5	4288646	1904849.625	2277688.25	3448422.25	3049833.75	1.987744809	1.115909634	1.542917681	0.969948839	1.299810801	0.995637803	0.994948073	1.383996975	1.017353141	1.563191549	0.615481319	0.457685691	0.828878504	0.948366111	0.871705922	0.975917812	0.433464706	0.518307301	0.784717763	0.694015566
O75976	Carboxypeptidase D OS=Homo sapiens OX=9606 GN=CPD PE=1 SV=2	CPD	0.321351694	0.007758598	Down	152.93105	1.2	2	2	94.33629608	146.0343781	160.6205444	234.8330841		245.3770599			678.1550903				82.89685822	98.07423401	67.96089172	71.07463074	84.65411377	96.4411087			0.549409594	0.850496487	0.935445547	1.36765545		1.429063007			3.949539344				0.482786914	0.571179147	0.395800636	0.413934887	0.493021077	0.561667911
O94769	Extracellular matrix protein 2 OS=Homo sapiens OX=9606 GN=ECM2 PE=2 SV=1	ECM2	1.920176526	0.003129116	Up	79.78934	7.4	7	7	538.7783203	2114.225342	2112.248047	1210.865723	1480.10498	2629.650635	771.397522	1382.634399	1044.587036	1457.129272	3253.27417	3532.381348	1609.618774	2014.125854	2283.58252	2317.17749	4640.680664	4631.007324	1485.155273	2539.511719	0.250314353	0.982261031	0.981342387	0.562563597	0.687651129	1.221725656	0.358388347	0.642366669	0.485311153	0.676976703	1.511458772	1.641130902	0.747822744	0.93575519	1.060943729	1.076551825	2.156042538	2.151548341	0.689997476	1.179847459
O95897	Noelin-2 OS=Homo sapiens OX=9606 GN=OLFM2 PE=1 SV=2	OLFM2	0.507369054	0.003383004	Down	51.38634	3.5	2	2	11837.68359	2110.365723	5772.903809	4297.95459	3773.922607	2141.913574	3403.878906	3335.510254	3917.904297	3979.914551	2000.47998	1574.542603	1761.875488	1793.509277	2334.902588	2609.800781	2423.712646	2956.427246	3029.736328	2129.442139	3.523834271	0.628212353	1.718474406	1.279412443	1.123418929	0.637603497	1.013264551	0.992912613	1.166279308	1.184738482	0.595501633	0.46870886	0.524473997	0.533890723	0.695052347	0.776883869	0.721489269	0.880067419	0.901890021	0.633891008
O95967	EGF-containing fibulin-like extracellular matrix protein 2 OS=Homo sapiens OX=9606 GN=EFEMP2 PE=1 SV=3	EFEMP2	1.743736601	0.042459966	Up	49.40547	2	2	2	1184.660522	3618.72583	4224.228027	4950.598633	1992.790527		3227.247803		641.0169678	6520.402344		5487.262207	4973.56543	3815.641113		2869.224365	9465.200195	9375.911133	4316.636719	5660.881348	0.262078565	0.800558857	0.934512124	1.095204712	0.440858518		0.713953456		0.141810083	1.442487243		1.213929036	1.100285582	0.84412178		0.634749104	2.093955221	2.074202095	0.954955396	1.25233823
P00558	Phosphoglycerate kinase 1 OS=Homo sapiens OX=9606 GN=PGK1 PE=1 SV=3	PGK1	0.640351696	0.026125111	Down	44.61468	27.3	15	10	17766.57227	14275.33105	26845.44922	12319.12305	23216.78906	11763.55566	20549.74414	41561.82422	17348.49414	29329.87109	32128.12109	35710.33594	12055.93066	11740.73438	5924.98291	6365.336426	6964.658203	7621.849609	5757.450684	13391.3291	1.007639467	0.809632087	1.522552225	0.698684833	1.316751065	0.667175569	1.165488363	2.357198326	0.98392797	1.663457376	1.822161435	2.025328428	0.683757754	0.665881249	0.336038181	0.361013037	0.395003852	0.43227677	0.326536512	0.759495502
P00739	Haptoglobin-related protein OS=Homo sapiens OX=9606 GN=HPR PE=2 SV=2	HPR	0.24395832	1.38114E-06	Down	39.02956	12.6	4	4	129971.2188	145904.5156	455134.4063	232179.9531	314277.0313	199381.0781	119027.7188	525704.0625	242008.1563	218176.5625	63445.42578	47750.99219	66504.07031	99204.53125	83482.46094	35753.87891	44092.0625	41097.09766	70794.03906	77718.42188	0.809384156	0.908607339	2.834308864	1.445879921	1.957132142	1.241627856	0.741234487	3.273775095	1.507084178	1.358675056	0.395100722	0.297365039	0.414148158	0.617787358	0.519879569	0.222654087	0.274579381	0.255928505	0.440863555	0.483984531
P00740	Coagulation factor IX OS=Homo sapiens OX=9606 GN=F9 PE=1 SV=2	F9	2.353868327	9.13526E-05	Up	51.77843	23	10	10	121453.1563	154631.8594	111660.8828	77121.80469	142841.9531	396753.5938	85464.08594	182984.1094	181544.4531	88697.53906	525814.125	426175.4063	311670.6875	391635.4063	334141.0313	344917.0313	292638.875	328106.2813	321673.3438	355607.8125	0.4693358	0.597549455	0.431495165	0.298024564	0.551989297	1.533189182	0.330261941	0.707112075	0.701548759	0.34275709	2.031922434	1.64688495	1.204400247	1.513410785	1.291233204	1.332875289	1.130854929	1.267912903	1.243053871	1.374188059
P00995	Serine protease inhibitor Kazal-type 1 OS=Homo sapiens OX=9606 GN=SPINK1 PE=1 SV=2	SPINK1	1.736674194	0.035547934	Up	8.50677	10.1	1	1	6277.01416	17374.46094	16701.37305	13619.02637	15640.7207	8572.569336	13300.10547	10867.5791	3411.266357	10122.30176	12101.04883	9813.299805	16416.50195	19385.44531	8809.320313	18611.41602	50489.66016	29905.75391	18459.13672	17265.36719	0.395847103	1.095684963	1.053238047	0.858856137	0.986350169	0.540611611	0.83874404	0.685341723	0.215124559	0.638342327	0.763127977	0.618855749	1.035273232	1.222503593	0.555541829	1.173691013	3.184027499	1.88594541	1.16408783	1.088805188
P01040	Cystatin-A OS=Homo sapiens OX=9606 GN=CSTA PE=1 SV=1	CSTA	0.529597265	0.00390208	Down	11.00649	36.7	4	4	17005.9707	27533.13281	20277.25586	29831.55859	16296.05078	14792.93848	38582.20313	22638.10742	9293.988281	10845.10547	7389.814941	10412.95508	7291.938477	5952.544922	11695.33984	15397.16797	11257.04688	7606.541016	19289.59961	13384.69141	1.073697545	1.738345762	1.280235054	1.883460331	1.028875682	0.933974426	2.435945438	1.429290969	0.586789932	0.684722049	0.466567084	0.657437584	0.460387506	0.375822879	0.738402876	0.972123364	0.71073059	0.48025041	1.217877891	0.845062628
P01127	Platelet-derived growth factor subunit B OS=Homo sapiens OX=9606 GN=PDGFB PE=1 SV=1	PDGFB	0.365198042	0.012768936	Down	27.28345	3.3	1	1			3644.656982	3549.859131	716.22229	5620.690918	682.4644165	2758.1521	2736.513916	2088.48877			786.7644043	1175.566284	1076.218628	870.492981	938.9464111	1327.606567	1286.906738	497.7374268			1.959671587	1.908700355	0.385100842	3.022152247	0.366949793	1.48301262	1.471378128	1.122945759			0.423030166	0.632082486	0.578664899	0.468049632	0.504855906	0.713832023	0.691948401	0.267625156
P01137	Transforming growth factor beta-1 proprotein OS=Homo sapiens OX=9606 GN=TGFB1 PE=1 SV=2	TGFB1	0.596887525	0.021359192	Down	44.34115	12.6	5	5	21454.4375	19519.95117	27399.1875	26258.20898	21730.72852	31283.99023	20137.30273	27118.89453	26997.60742	28524.01172	2205.325439	1746.637939	20434.03711	17727.99023	22279.41211	21038.91797	13884.81738	10888.78223	18563.5	20705.73242	1.072991536	0.976242905	1.370303756	1.313240489	1.08680956	1.564592721	1.007118243	1.356285584	1.350219704	1.426559105	0.110293991	0.08735385	1.021958691	0.886622335	1.114250636	1.052210337	0.694415388	0.544575973	0.928408325	1.035546872
P01768	Immunoglobulin heavy variable 3-30 OS=Homo sapiens OX=9606 GN=IGHV3-30 PE=1 SV=2	IGHV3-30	0.544838598	0.002594935	Down	12.94677	15.4	2	0	79552.75781	63669.32813	160153.3594	99560.52344	52470.23047	69913.70313	110022.7266	67619.99219	38887.48828	54821.47656	40928.37109	37924.21484	66155.49219	66410.4375	52548.20313	45271.21484	24904.04688	29494.21484	33204.67578	37216.55859	1.292774556	1.034660389	2.602577129	1.617911371	0.852669106	1.136134799	1.787927727	1.098860778	0.631942333	0.890878103	0.665107763	0.616288628	1.075061875	1.079204872	0.853936203	0.735681279	0.404703985	0.479296652	0.539593613	0.604788839
P02144	Myoglobin OS=Homo sapiens OX=9606 GN=MB PE=1 SV=2	MB	1.607298102	0.016418842	Up	17.1838	35.7	4	4	1703.381226		4445.759277	2773.211182			3276.266602	2516.183105	5209.17334	5440.625977	8945.070313	7657.485352	5330.319824	4318.910645	3149.148193	3779.341309	6390.54248	7929.713867	5142.206055	5597.939941	0.34635948		0.903984879	0.563894898			0.666184398	0.511631723	1.059214779	1.106277535	1.818858781	1.557045835	1.083848274	0.878191929	0.640336593	0.768477819	1.299430178	1.612399813	1.045597889	1.138265197
P02452	Collagen alpha-1(I) chain OS=Homo sapiens OX=9606 GN=COL1A1 PE=1 SV=6	COL1A1	0.5429547	0.000677841	Down	138.91147	6.1	10	9	35570.12109	22461.40234	44583.66406	41598.74219	22648.77539	20012.37695	22917.66016	16387.25	38315.87109	22377.39453	11087.77832	16462.00977	11784.0752	10208.33691	18676.85742	15848.46875	24245.33398	21084.00391	15319.37695	11042.94238	1.607208047	1.014900863	2.014477923	1.879606567	1.023367168	0.90424357	1.035516515	0.74044505	1.731272609	1.011105036	0.500992575	0.743823011	0.532454203	0.461255704	0.843899167	0.716100641	1.095506416	0.952664194	0.692194043	0.498966698
P02652	Apolipoprotein A-II OS=Homo sapiens OX=9606 GN=APOA2 PE=1 SV=1	APOA2	0.59285352	0.000528152	Down	11.17501	47	8	8	2548129	2510944.25	3089330	3377880	2759387.25	4306127.5	2092107.625	1905894.875	1901820.75	2461065.25	1815009.75	1990902.25	2130018.25	1590673.875	1627066.25	1778775.75	966526.4375	843989.25	1511635.5	1724397.75	1.187062285	1.16973953	1.439184252	1.573607125	1.285478299	2.006037194	0.974621794	0.887873387	0.885975429	1.146503077	0.845533966	0.927474619	0.992282702	0.741025656	0.757979278	0.828654125	0.450262558	0.393177821	0.704205121	0.803321783
P02655	Apolipoprotein C-II OS=Homo sapiens OX=9606 GN=APOC2 PE=1 SV=1	APOC2	0.500232242	0.006892946	Down	11.28386	28.7	3	3	15750575	5491812.5	4123491.5	9531802	15369289	11066940	11621763	16874314	19978688	18073134	18046896	6077579	8012641	5776443	6459462.5	7200729.5	2656055	3123086.25	3677782.75	2939929	1.641947031	0.572503876	0.429860791	0.99365985	1.602199186	1.153693073	1.211531595	1.759093225	2.082714279	1.884066373	1.881331146	0.633568158	0.835292178	0.602175694	0.673378291	0.750653003	0.276885233	0.325571746	0.38339708	0.306478189
P02763	Alpha-1-acid glycoprotein 1 OS=Homo sapiens OX=9606 GN=ORM1 PE=1 SV=2	ORM1	0.490299733	0.031237008	Down	23.53961	34.3	6	4	14508562	10436086	17583234	8471600	14175625	65789712	7482906.5	16860772	11783966	24315434	5835840.5	5529079.5	10453949	13815609	15308872	11312480	3234479.25	3225404.75	13354365	11777162	1.017234051	0.731701876	1.23280752	0.593966513	0.993890948	4.612692507	0.52464657	1.182153779	0.826205345	1.704820052	0.409166372	0.387658538	0.732954299	0.968649264	1.073345923	0.793148201	0.226777983	0.226141746	0.936310215	0.825728298
P02788	Lactotransferrin OS=Homo sapiens OX=9606 GN=LTF PE=1 SV=6	LTF	0.534185842	0.008560349	Down	78.18195	29.9	22	22	82451.6875	80760.03125	112837.1328	115002.6094	187263.0469	58703.14844	58683.51953	100346.5156	87895.92188	231239.25	25554.91016	26676.40039	79010.46875	88376.05469	77008.30469	68442.6875	33223.41016	32777.58984	78633.42188	86011.64844	0.9638412	0.944066129	1.319040044	1.344353965	2.189061805	0.686226259	0.685996801	1.173027611	1.027483044	2.703133471	0.298731003	0.311840965	0.923614147	1.033095685	0.900209311	0.800079223	0.388373998	0.383162461	0.919206556	1.005456322
P03950	Angiogenin OS=Homo sapiens OX=9606 GN=ANG PE=1 SV=1	ANG	0.497131796	0.000247161	Down	16.55007	31.3	4	4	39301.26172	37243.91016	26119.34961	26734.4082	28699.82031	40683.32422	30868.00195	20273.47461	29663.77148	72541.91406	20572.33008	22269.75781	23611.74219	22963.44531	10205.32422	20549.39844	13353.06445	10586.2959	13207.625	17735.65625	1.490988762	1.412938136	0.990900928	1.014234669	1.088797348	1.543420657	1.171052582	0.76912347	1.125367176	2.752053595	0.780461278	0.844857319	0.895768754	0.871174038	0.387163746	0.779591311	0.506580913	0.401616832	0.501063314	0.672845171
P03973	Antileukoproteinase OS=Homo sapiens OX=9606 GN=SLPI PE=1 SV=2	SLPI	0.638416288	0.00255931	Down	14.32608	15.9	2	2	20460.86523	19631.7832	23133.16016	23985.94922	17230.34375	22434.7168	21460.00586	16973.78516	15798.56445	18442.20117	15049.83008	10483.94434	22766.77734	16897.02539	9746.93457	10744.75781	10867.18262	4233.17041	11510.68066	15096.54492	1.251627248	1.200910836	1.415096246	1.467262858	1.054010545	1.372371232	1.312746444	1.038316403	0.966426078	1.128142003	0.920624675	0.641321383	1.392683962	1.033620873	0.596237195	0.657275804	0.664764745	0.258950507	0.704128657	0.923482304
P04003	C4b-binding protein alpha chain OS=Homo sapiens OX=9606 GN=C4BPA PE=1 SV=2	C4BPA	1.60306889	4.09581E-05	Up	67.03318	50.8	31	31	5330114.5	6131924.5	5111736	3470886.75	5678912	9235728	4765617.5	6825650	6882281	6676668.5	8745988	8310751.5	8879461	9318889	9516673	9430854	10511521	13029820	9362053	9253689	0.681298796	0.783786686	0.65338551	0.443651063	0.725882325	1.180516923	0.609144412	0.872459143	0.879697755	0.853416228	1.117918029	1.062285808	1.134978637	1.191146617	1.2164275	1.205458058	1.343589636	1.665480296	1.196663868	1.18281271
P04070	Vitamin K-dependent protein C OS=Homo sapiens OX=9606 GN=PROC PE=1 SV=1	PROC	1.672837609	0.000569629	Up	52.07127	19.5	10	10	93005.15625	85939.32813	64720.625	47891.89063	71077.07031	128714.6719	54577.44531	53995.70703	98271.75781	64634.32422	128196.7734	127644.8516	180724.6719	161424.7813	91040.89844	98125.44531	110233.4531	130997.4688	86581.48438	161117.5	0.91230034	0.842990662	0.634853491	0.469778127	0.697204736	1.262579878	0.53535765	0.529651299	0.963961157	0.634006955	1.257499742	1.252085864	1.772753105	1.58343783	0.893032665	0.962525958	1.081295068	1.284972146	0.849289661	1.580423666
P04259	Keratin, type II cytoskeletal 6B OS=Homo sapiens OX=9606 GN=KRT6B PE=1 SV=5	KRT6B	0.40162968	0.047071583	Down	60.06695	6.6	3	1	3080624.25	1052998.75	598034.4375	1831755.625	602388.625	2262275	724189.1875	1516594	169516.3125	248839.2656	663111.25	192642.9375	380735.625	323567.5938	427720.625	305423.5938	161489.8438	340853.125	1340161	718878.875	3.636714238	1.243077778	0.705986897	2.162409701	0.711127068	2.670643037	0.854914107	1.790357585	0.20011606	0.293757767	0.782810862	0.227417321	0.449463017	0.381975463	0.504929378	0.360556252	0.190640716	0.402381242	1.582076292	0.848645219
P04406	Glyceraldehyde-3-phosphate dehydrogenase OS=Homo sapiens OX=9606 GN=GAPDH PE=1 SV=3	GAPDH	0.248526307	3.21951E-05	Down	36.05321	26.3	7	7	26028.04492	17412.05859	34943.08203	21563.54883	61331.13672	10411.85547	23686.6582	41912.13672	14391.00977	31890.83984	12622.45508	22948.52539	4085.210693	5392.550293	2044.982178	5031.408203	2870.583008	3505.951904	6662.080078	5310.950195	1.470323824	0.9836069	1.973934122	1.218124514	3.464594892	0.588165542	1.338058927	2.367615905	0.812947902	1.801513012	0.713042277	1.296361817	0.230773484	0.304625076	0.115521009	0.284224166	0.162159186	0.198051165	0.376340793	0.300015488
P04792	Heat shock protein beta-1 OS=Homo sapiens OX=9606 GN=HSPB1 PE=1 SV=2	HSPB1	0.32814067	0.003572554	Down	22.78252	26.3	5	5	13174.19824	7615.464355	5709.237305	13172.45117	11483.2002	23487.22852	5273.417969	13180.7041	2723.407715	5090.288086		558.0247192	7553.259277	9140.023438		1583.528442	1023.305054	639.6237793		2681.015381	1.804853719	1.043312004	0.782160553	1.804614372	1.573188455	3.217729912	0.722453683	1.805745017	0.373104492	0.697365048		0.076448902	1.034789962	1.252175274		0.216942022	0.140191904	0.087627902		0.367296779
P05019	Insulin-like growth factor I OS=Homo sapiens OX=9606 GN=IGF1 PE=1 SV=1	IGF1	0.652791883	0.015313634	Down	21.84119	6.7	1	1	15618.66797	13508.31738	17681.62109	13755.51367	23861.83594	10801.96875	16944.24609	18801.17188	7291.929688	17883.44336	7704.084473	6820.800781	15905.48633	18921.2168	5471.638184	7611.668457	6137.214844	6861.36377	7409.083984	19090.05664	1.210367907	1.046826392	1.370236358	1.065982856	1.849171804	0.837098038	1.313093519	1.456995891	0.565087733	1.385876565	0.597027648	0.528577622	1.232594882	1.466298766	0.424024332	0.589865873	0.475603163	0.531721048	0.5741666	1.479383002
P05106	Integrin beta-3 OS=Homo sapiens OX=9606 GN=ITGB3 PE=1 SV=2	ITGB3	0.49881599	0.003033399	Down	87.05781	11.2	11	11	3733.214111	3363.28418	3696.645264	3229.914063	5257.819336	7341.042969	4903.941406	3677.296143	2784.732422	1305.317383	7872.86084		743.206543	1657.665405	1434.112061	941.0559692	1318.491211	1343.149048	1120.47583	1209.055176	1.245863033	1.122408548	1.233659132	1.077899743	1.754660341	2.449882002	1.636562794	1.227201867	0.929331959	0.435615699	2.627362373		0.248025838	0.55320268	0.47859757	0.314052934	0.440012121	0.448241032	0.373929642	0.403490693
P05164	Myeloperoxidase OS=Homo sapiens OX=9606 GN=MPO PE=1 SV=1	MPO	0.430050758	0.004336063	Down	83.86857	18.3	16	14	11972.51465	10313.95898	18735.95117	13883.94727	32619.36523	5399.876953	8090.066895	26111.5625	17465.19531	30436.01758	2531.153809	3741.549072	8979.287109	10095.7207	9384.926758	10244.13086	4907.58252	5825.493164	9869.638672	9691.637695	0.956654805	0.824129159	1.497082129	1.109386395	2.606425919	0.431473119	0.646430729	2.086424821	1.395543335	2.431967161	0.202249947	0.298965673	0.717483203	0.806690992	0.749895535	0.818549595	0.392136701	0.465481663	0.788626077	0.774403043
P06733	Alpha-enolase OS=Homo sapiens OX=9606 GN=ENO1 PE=1 SV=2	ENO1	0.613402737	0.000194774	Down	47.16896	9.2	8	8	42588.86719	26860.70898	25983.42188	25064.49414	28795.92188	18680.40625	30574.85156	35064.41016	27608.43945	40012.72656	13741.90234	14365.91602	19795.83789	20993.78125	17948.47656	22524.06445	15462.08496	13371.65723	23122.71484	23451.47656	1.752584428	1.105351314	1.069249867	1.031434857	1.184987712	0.768721764	1.258192863	1.442943738	1.136121345	1.646573063	0.565496235	0.591175168	0.814623152	0.863919999	0.738601954	0.926893041	0.636283872	0.550260192	0.951528243	0.965057193
P06744	Glucose-6-phosphate isomerase OS=Homo sapiens OX=9606 GN=GPI PE=1 SV=4	GPI	0.587619388	0.006629542	Down	63.14712	9.9	6	6	9816.924805	5422.431152	7942.67627	11043.3252	9430.34668	5488.896484	6954.300293	12043.29199	7289.211426	14344.98438	6415.251465	7716.803223	1997.650024	3339.118896	5249.806641	4593.530762	8470.678711	9214.1875	3193.488281	2563.831055	1.377516897	0.760878858	1.114521195	1.54960615	1.323272018	0.770205314	0.975831673	1.689922103	1.022826608	2.012896987	0.900192012	1.082826551	0.280311474	0.468547207	0.736656081	0.644567048	1.188610821	1.292940429	0.44811223	0.359758343
P06753	Tropomyosin alpha-3 chain OS=Homo sapiens OX=9606 GN=TPM3 PE=1 SV=2	TPM3	0.205025477	3.89608E-05	Down	32.94997	23.9	8	2	32437.57227	35627.75391	69196.95313	37224.14844	66850.99219	70264.72656	45161.26172	35312.29688	43063.47656	37050.94531	10695.59082	9802.19043	16491.82422	16534.60938	2797.717773	2530.858154	4367.025391	3734.121582	3499.040771	26358.02734	1.140158442	1.252291142	2.432225496	1.308403316	2.349766576	2.469757001	1.58738741	1.241203043	1.513651699	1.302315344	0.37594269	0.344540278	0.579676323	0.581180192	0.098337863	0.08895793	0.153497951	0.131251815	0.122988886	0.926466603
P07108	Acyl-CoA-binding protein OS=Homo sapiens OX=9606 GN=DBI PE=1 SV=2	DBI	0.368080172	0.000448661	Down	10.04442	23	3	3	2635.239502	2089.854736	1206.126099	1164.833496	2656.562012	1887.849731	1613.242432	1795.877441	1951.286133	4314.188477	767.5681763	585.5647583	1186.293335	1305.79248	451.8469238	345.0970154	782.6170654	521.68927	131.4142456	1767.7677	1.80739043	1.433335925	0.82722681	0.7989061	1.822014565	1.294789918	1.106449311	1.231710324	1.338298048	2.958904858	0.526439959	0.401612126	0.813624423	0.89558343	0.30990117	0.236686283	0.536761305	0.357802846	0.09013103	1.212431136
P07225	Vitamin K-dependent protein S OS=Homo sapiens OX=9606 GN=PROS1 PE=1 SV=1	PROS1	1.703941455	5.74369E-06	Up	75.12259	34.3	27	27	1428410.75	1462744.625	1115294.5	885896.75	1426850.125	1853508.875	1077284.75	1304287.625	2119627	1526090.5	2201528	2519840	2589394	2873424.75	2255441.25	2131838	2289017.5	2311394	2200630.75	2823452.75	0.74404228	0.761926389	0.580943725	0.461453148	0.743229368	0.965470869	0.561144896	0.679388011	1.104088656	0.794922507	1.146749919	1.312554878	1.348784735	1.496732996	1.174832694	1.110449221	1.192322165	1.20397782	1.146282552	1.470703172
P07359	Platelet glycoprotein Ib alpha chain OS=Homo sapiens OX=9606 GN=GP1BA PE=1 SV=2	GP1BA	0.548047434	0.000408784	Down	71.54003	15	10	10	1017819.938	792215.25	1230163.625	1124323.125	1182876.5	726721.125	1008372	1179278.5	1072866.625	1332751.5	426501.2188	361074.25	806264	937451.4375	666860.4375	666500.0625	304741.125	359355.5625	531952.0625	785534.5625	1.232703379	0.959468742	1.489877336	1.361691655	1.432606893	0.880147414	1.221260781	1.428249278	1.299371593	1.614123694	0.516544699	0.437304705	0.976483482	1.135367379	0.807648862	0.807212404	0.369078459	0.435223166	0.644258459	0.95137762
P07360	Complement component C8 gamma chain OS=Homo sapiens OX=9606 GN=C8G PE=1 SV=3	C8G	1.68115292	0.000595837	Up	22.27746	51	10	10	2728530.75	2229930.25	1315586.625	1426859.625	2201045.75	4051430.5	2278906.25	2229217	3720959.5	2789473.25	3821433	4334147.5	3944560.25	5202686	4339755.5	4277186.5	3616585.75	4118252.25	3906558.75	4420483.5	0.815051384	0.666112243	0.392984649	0.426223495	0.657484027	1.210220569	0.680742079	0.665899185	1.111504128	0.833255786	1.141517008	1.294672204	1.178296888	1.554117148	1.296347394	1.277657134	1.080326187	1.230181187	1.166945294	1.320462009
P07737	Profilin-1 OS=Homo sapiens OX=9606 GN=PFN1 PE=1 SV=2	PFN1	0.350741319	0.000116517	Down	15.05423	47.9	8	8	104763.7656	115274.7969	166416.875	128791.6328	180066.1094	152885.2813	135799.7344	144037	134707.3906	151272.7188	37461.33203	59356.36719	80608.35156	91803.89063	26796.45313	21716.99219	27300.90234	21514.50781	27504.8125	101889.9844	1.097020645	1.207085591	1.742613454	1.348625445	1.885539702	1.600919066	1.422009903	1.508265398	1.410571562	1.58403332	0.392271644	0.621542762	0.844080253	0.961312938	0.280595701	0.227406763	0.285877978	0.225286473	0.288013198	1.066928205
P07951	Tropomyosin beta chain OS=Homo sapiens OX=9606 GN=TPM2 PE=1 SV=1	TPM2	0.234216275	0.000563057	Down	32.85073	18.3	7	3	7135.486816	2757.782471	8523.549805	5642.922363	12517.64258	16349.15137	3538.946533	5284.770996	10033.16895	2315.269775	2382.258545	691.1478882	2426.55127	1957.889282			1694.052979	1261.171753			1.350910033	0.522110979	1.613701944	1.068333617	2.369874598	3.095266404	0.670003113	1.000527413	1.899507201	0.438333256	0.451015754	0.130850023	0.459401375	0.370672996			0.32072278	0.238768513
P08134	Rho-related GTP-binding protein RhoC OS=Homo sapiens OX=9606 GN=RHOC PE=1 SV=1	RHOC	0.52367933	0.025663167	Down	22.00636	5.7	2	2			2485.106934		4384.423828			1574.786621	3051.056641	2652.159424		3000.649658	1212.622681	2516.181641	797.3030396	861.6040649		965.9592896		1017.958801			1.216211709		2.145737684			0.77070081	1.493187581	1.297967223		1.468518396	0.593457723	1.231419675	0.390200228	0.421669159		0.472740622		0.498189191
P08246	Neutrophil elastase OS=Homo sapiens OX=9606 GN=ELANE PE=1 SV=1	ELANE	0.541320981	0.035460517	Down	28.51806	5.6	2	2	18304.7793	12770.73438	15700.1084	25564.86328	31640.08594	5381.405762	9252.154297	22776.14258	12834.5293	29290.00586		7995.139648	20273.47266	8636.724609	11579.10938	11030.32031	1741.140503	5489.375977	11451.80664	11209.28516	1.274326901	0.889062364	1.092997089	1.77975339	2.202693188	0.374638231	0.644108783	1.585610551	0.893503586	2.039087268		0.556598983	1.411381758	0.601264311	0.806104806	0.767899666	0.121213271	0.382154811	0.79724235	0.780358691
P08514	Integrin alpha-IIb OS=Homo sapiens OX=9606 GN=ITGA2B PE=1 SV=3	ITGA2B	0.219321618	1.48766E-05	Down	113.37687	9	14	14	19842.57617	10693.02051	20657.92773	29260.75391	27702.48633	17577.70117	26590.69531	19693.79492	14577.28809	17468.20898	624.1606445	932.46875	7382.26416	8726.867188	4429.983887	2260.401367	3368.998047	4317.504883	4952.59082	7760.506348	1.594932906	0.859497785	1.660470315	2.351959688	2.22670719	1.412883779	2.137342177	1.582973969	1.171712597	1.404082871	0.050169612	0.07495121	0.59338142	0.701459706	0.356079121	0.181689539	0.270797794	0.347038134	0.398085914	0.623784273
P08727	Keratin, type I cytoskeletal 19 OS=Homo sapiens OX=9606 GN=KRT19 PE=1 SV=4	KRT19	0.399136542	0.008326094	Down	44.10599	9.2	4	1	42470.52734	13173.8418	13839.48633	23027.80469	10802.30957	28028.14453	18986.94727	18503.38477	4180.699219		9939.445313	5614.197754	5027.915527		1712.739502	7319.549805	6983.857422	3626.449463	21119.10352	7712.610352	3.158064219	0.979593168	1.029089802	1.712323594	0.803248499	2.084143662	1.411849641	1.375892437	0.310872444		0.739086811	0.417465903	0.373870567		0.127357527	0.544274107	0.519312371	0.269659008	1.570394561	0.57350168
P08779	Keratin, type I cytoskeletal 16 OS=Homo sapiens OX=9606 GN=KRT16 PE=1 SV=4	KRT16	0.25240967	0.04686266	Down	51.26782	24.1	12	12	125340.3047	16509.69141	8842.296875	18999.41406	6481.016113	37285.17578	17903.55273	43538.51953	3784.270264	1600.936768	14555.94434	2898.090332	6728.259766	1587.281616	3030.085938	10828.2832	3970.01123	2467.70752	19326.83398	5354.191406	7.141249344	0.940637756	0.50378884	1.082489416	0.369255142	2.124318572	1.020052844	2.480602108	0.21560836	0.091213187	0.829323243	0.165118361	0.383341821	0.090435186	0.172638795	0.616940181	0.22619093	0.14059735	1.101144128	0.305054435
P09681	Gastric inhibitory polypeptide OS=Homo sapiens OX=9606 GN=GIP PE=1 SV=1	GIP	3.026358693	7.73461E-06	Up	17.10756	12.4	2	2	612.0264282	865.9251709	1495.088989	788.9688721	807.9029541	1980.72229			794.0834351	397.9536743	3818.38916	3094.90918	2102.620361	2835.038574	4089.637207	3802.532227	2223.758301	1974.827637	3109.576416	2238.838623	0.29747888	0.420887788	0.726696393	0.383482747	0.392685764	0.962741184			0.385968709	0.193427616	1.855949478	1.504297973	1.021990425	1.377986407	1.987791113	1.848242126	1.0808702	0.959876054	1.511427066	1.088200076
P0C0L5	Complement C4-B OS=Homo sapiens OX=9606 GN=C4B_2 PE=1 SV=2	C4B_2	0.57468559	0.000268687	Down	192.75145	2.8	4	4	3041327.75	4232928.5	4450975.5	5134133	5670122.5	3491810.25	7413441.5	5349947.5	3937077.25	4925373	1986912	2041650.375	2495483.25	2932574	4445322.5	3028045.5	1793737.5	2020183.5	3931547.5	2706666.75	0.810704455	1.128340736	1.186463927	1.368568216	1.51144301	0.930786274	1.976146782	1.426096306	1.049477836	1.312920592	0.529636574	0.544227781	0.665202686	0.781714764	1.184957048	0.807163902	0.478143463	0.538505514	1.048003811	0.721496324
P0CG47	Polyubiquitin-B OS=Homo sapiens OX=9606 GN=UBB PE=1 SV=1	UBB	0.627188323	0.024225705	Down	25.76164	35.4	3	3	67909.02344	63737.35156	102222.9063	52626.95313	90354.30469	69245.03906	63644.03125	237567.2188	94261.75781	108033.6641	130614.0547	212607.5	39014.40625	47353.43359	27365.02734	13944.44824	28471.13672	26712.88086	16680.10156	52816.45313	0.878977842	0.824981967	1.323118268	0.68117495	1.169497479	0.896270509	0.823774079	3.074942189	1.220073449	1.398329589	1.69059801	2.751877026	0.504981472	0.612917352	0.354198182	0.180489431	0.368515067	0.345757149	0.215898255	0.683627736
P0DJI9	Serum amyloid A-2 protein OS=Homo sapiens OX=9606 GN=SAA2 PE=1 SV=1	SAA2	4.337847647	0.000653594	Up	13.52709	12.3	2	2					1003.51355				730.5005493	765.4755859		3700.963867	1582.546387	2816.320801			3892.20166	4948.434082	5617.959473	2740.519775					0.36099641				0.262784768	0.275366425		1.33135688	0.569293324	1.013122043			1.400151324	1.780112424	2.020962448	0.985853953
P0DMM9	Sulfotransferase 1A3 OS=Homo sapiens OX=9606 GN=SULT1A3 PE=1 SV=1	SULT1A3	0.47939154	0.000746797	Down	34.19618	8.1	2	1	1573.948242	2472.530029		3113.51709			2262.934082	2295.995117	2533.824463	2740.449219	475.0790405	1404.636719	1865.571899	759.9682007		951.3045654	1073.692993	1350.400391		1429.512451	0.897574287	1.41000785		1.775543062			1.290481726	1.309335418	1.444962181	1.562793926	0.270922969	0.801021131	1.063878292	0.433386497		0.542499743	0.6122941	0.770091821		0.815206996
P0DOY2	Immunoglobulin lambda constant 2 OS=Homo sapiens OX=9606 GN=IGLC2 PE=1 SV=1	IGLC2	0.540713652	0.003585902	Down	11.29356	63.2	5	1	177775.9063	132303.1406	385157.9688	333615.5938	134149.5469	341053.6563	265065.125	120703.6797	153391.625	145685.4844	87853.64063	73215.30469	167573.1719	156078.9375	138828.9375	118162.0781	112423.1094	110711.7578	91067.50781	127654.6016	1.054276927	0.784606596	2.28412932	1.978463958	0.795556468	2.022574422	1.571934305	0.715817499	0.909669114	0.863968848	0.521004608	0.434193857	0.993770936	0.925605872	0.823306987	0.700744861	0.666710652	0.656561704	0.54006403	0.757039038
P0DP23	Calmodulin-1 OS=Homo sapiens OX=9606 GN=CALM1 PE=1 SV=1	CALM1	0.40197468	0.0001976	Down	16.83758	26.8	5	3	47808.84375	35899.89063	64382.75	49557.08203	68219.14063	36424.11719	46556.60156	58479.96094	40232.875	46391.16016	31466.5293	33494.5	27807.74609	25517.29883	7707.379395	11130.81152	14939.77344	11312.66504	8656.637695	26523.02539	1.380743307	1.036806788	1.859406005	1.431233303	1.970202884	1.051946713	1.344577927	1.688930506	1.161945542	1.339799896	0.908769096	0.967337904	0.803101608	0.736952346	0.22259297	0.321463401	0.431468125	0.326715422	0.250008024	0.765998232
P10124	Serglycin OS=Homo sapiens OX=9606 GN=SRGN PE=1 SV=3	SRGN	0.370219148	0.001807227	Down	17.65179	8.2	1	1	6152.31543	6210.224609	18637.08398	9706.196289	8078.408691	5329.848145	11950.35254	3642.498291	5039.447754	5378.052246			3506.578857	4404.858887	4464.037109	3990.432617	617.2047729	1182.83728	2500.063477	3064.86499	1.066307366	1.076344072	3.230143213	1.682259097	1.400134111	0.923758933	2.071211901	0.631310732	0.873427301	0.932113574			0.60775344	0.76344159	0.773698245	0.691614034	0.106972733	0.205007061	0.433306148	0.53119645
P10321	HLA class I histocompatibility antigen, C alpha chain OS=Homo sapiens OX=9606 GN=HLA-C PE=1 SV=3	HLA-C	0.647155233	0.035010707	Down	40.64853	11.5	6	4	7569.483398	9647.051758	5300.935547	6945.498047	4376.332031	6373.585449	16194.82813	11547.22656	8715.46582	7633.917969	3547.675781	5807.010742	1823.221313	2450.454834	6090.08252	5314.274902	11246.87012	7100.710938	5721.885254		1.078059709	1.373950806	0.754968963	0.989190571	0.623285235	0.90773773	2.306497125	1.644577186	1.241272628	1.087236599	0.505266492	0.827045121	0.259666524	0.348998272	0.867360723	0.756868779	1.601799871	1.011296276	0.814921393
P10599	Thioredoxin OS=Homo sapiens OX=9606 GN=TXN PE=1 SV=3	TXN	0.443884557	0.000319351	Down	11.73749	40	4	4	30847.29102	53588.51563	42311.02734	40002.04688	31520.85547	30645.30078	28784.7168	55889.77734	24731.93359	48840.66406	41535.91016	43313.94922	10455.9541	20626.20898	7385.341797	8479.329102	8846.65332	10897.70703	9621.605469	10692.63086	1.103625396	1.917239564	1.513764184	1.43115565	1.127723552	1.096398779	1.029832553	1.999571944	0.884835884	1.747375391	1.486032769	1.54964578	0.374083302	0.737945126	0.26422582	0.30336547	0.316507251	0.389887923	0.344232761	0.382550901
P10644	cAMP-dependent protein kinase type I-alpha regulatory subunit OS=Homo sapiens OX=9606 GN=PRKAR1A PE=1 SV=1	PRKAR1A	0.484653111	0.005256188	Down	42.98169	2.9	2	2	1396.420898	1150.394287			1371.719482	1147.844604		1703.141479			423.7441711	767.8623047						776.9151001			1.278474831	1.053228395			1.255859774	1.050894067		1.559288834			0.387953416	0.703006258						0.711294426
P11277	Spectrin beta chain, erythrocytic OS=Homo sapiens OX=9606 GN=SPTB PE=1 SV=5	SPTB	2.029852891	0.005638019	Up	246.4681	6.3	21	20	1340.164429	2115.168213	1947.727661	4242.72168	1685.305298		1040.499512	1054.0979	1144.445801	1560.009155	6394.766602	4052.852539	2497.869629	6461.918457	1199.069336	3217.349854	2595.151367	2675.461182	2526.073242	4759.277344	0.484920177	0.765344701	0.704758626	1.535170836	0.609804682		0.376490523	0.381410914	0.414102067	0.564467985	2.31385887	1.466469283	0.903819976	2.338156851	0.433866846	1.164154059	0.939020043	0.968079051	0.914025068	1.722079441
P11362	Fibroblast growth factor receptor 1 OS=Homo sapiens OX=9606 GN=FGFR1 PE=1 SV=3	FGFR1	0.630377907	0.000947063	Down	91.86774	5.2	6	6	21630.42383	29519.17969	32202.3457	35373.09766	32905.94141	20000.89063	23262.07031	21478.49414	23880.25781	22796.27148	21607.63867	21561.75391	19928.70313	10808.00391	17446.85938	17959.2793	10460.33887	8934.505859	20335.72461	16777.45313	1.008718842	1.376605146	1.501732612	1.649598288	1.534544278	0.932726765	1.084809471	1.001633713	1.113638189	1.063087287	1.007656273	1.005516471	0.929360354	0.504023281	0.813621403	0.837517728	0.487810179	0.416654083	0.9483415	0.782404137
P12814	Alpha-actinin-1 OS=Homo sapiens OX=9606 GN=ACTN1 PE=1 SV=2	ACTN1	0.413396701	0.000978414	Down	103.05755	15.7	21	9	10853.33008	9829.06543	15541.10254	16943.35352	41341.46875	11951.56543	21518.62695	8502.594727	10464.16016	18101.7832	7889.766113	14597.7002	9161.773438	8918.633789	5165.800781	4366.333496	3040.632568	2687.229492	3791.700439	8610.335938	0.930510258	0.842694928	1.332416432	1.45263842	3.544410839	1.024667467	1.84489949	0.728969962	0.897144775	1.55195639	0.676429101	1.251533832	0.785484649	0.764639071	0.442889932	0.374347604	0.260688634	0.230389622	0.325081439	0.738207155
P13501	C-C motif chemokine 5 OS=Homo sapiens OX=9606 GN=CCL5 PE=1 SV=3	CCL5	0.432785897	0.001917043	Down	9.98966	20.9	2	2	17196.9082	24214.64258	51369.02734	35675.04688	15092.39355	34243.10547	35331.58594	13419.12402	23856.13867	26894.49609	2938.153809	3694.600342	5137.205566	10965.95215	23250.26758	26239.55273	9522.020508	8848.714844	21750.58008	7661.222168	0.8656872	1.218957844	2.585901427	1.795871158	0.759746564	1.723787657	1.778581438	0.675514678	1.200910865	1.353860866	0.147905781	0.185985073	0.258605387	0.552022742	1.170411496	1.320891214	0.479335656	0.445441651	1.094917677	0.385663626
P15086	Carboxypeptidase B OS=Homo sapiens OX=9606 GN=CPB1 PE=1 SV=4	CPB1	3.010107628	0.049096941	Up	47.36751	11.8	4	4	1981.928711	698.0579834	2715.135742	1917.787231	761.8374634	767.9674072	709.6924438	1341.776978	534.4804688	1850.53894	3890.648193	4521.879395	8191.19043	8616.253906	948.6099243	1335.614746	793.1090088	868.2327881	1190.420898	9615.87207	0.744371906	0.262176308	1.019749478	0.720281678	0.286130577	0.288432858	0.266545973	0.503944002	0.200739937	0.695024594	1.461247922	1.698325457	3.076443668	3.23608882	0.356278495	0.501629594	0.29787553	0.326090485	0.447097753	3.611524966
P15907	Beta-galactoside alpha-2,6-sialyltransferase 1 OS=Homo sapiens OX=9606 GN=ST6GAL1 PE=1 SV=1	ST6GAL1	1.707311207	0.001540708	Up	46.60458	2.7	1	1	6093.825195	4965.788086	9413.260742	4353.221191	6007.152344	8584.829102	4657.711914	5597.269531	7797.083496	4455.857422	5923.336426	5115.027832	12895.66406	13737.70313	10197.69922	12390.60645	12310.39746	12231.58105	12222.61719	8702.319336	0.726957104	0.592388986	1.122946023	0.519313398	0.716617549	1.024119056	0.555637331	0.667720967	0.93014569	0.53155729	0.706618808	0.6101924	1.538376029	1.638826281	1.216524868	1.478125659	1.468557204	1.459154875	1.458085539	1.038134942
P18065	Insulin-like growth factor-binding protein 2 OS=Homo sapiens OX=9606 GN=IGFBP2 PE=1 SV=2	IGFBP2	1.840098961	0.002695312	Up	34.81408	32.6	11	11	9774.834961	27413.9668	22905.40234	46833.06641	25588.1543	13903.20703	22638.71875	21615.14844	32845.21094	12073.1709	22480.27539	22311.9707	51291.46484	45814.98438	42216.69141	39947.90234	61635.92578	63720.05859	39968.10156	44123.16016	0.292177979	0.819426357	0.684661601	1.399879459	0.764851297	0.415578467	0.676690206	0.646094835	0.981770779	0.360877159	0.671954202	0.666923434	1.533144711	1.369448137	1.261892156	1.194076156	1.842349285	1.904645755	1.194679928	1.318878098
P18085	ADP-ribosylation factor 4 OS=Homo sapiens OX=9606 GN=ARF4 PE=1 SV=3	ARF4	0.447480476	0.002287489	Down	20.51077	10.6	2	1	4106.56543	2246.813477	3523.590332	3078.846436	1883.955078	4029.990234	4079.302246	2001.567627	2572.136719	3119.75708	495.1365662	1002.547119	3042.733154	1805.077271	444.369751		1203.928589	1354.113647	703.166748	2289.665527	1.815235458	0.993164619	1.557541508	1.360950243	0.832769407	1.781386732	1.803184245	0.884757979	1.136968071	1.379034078	0.218866463	0.443158428	1.344986999	0.797902852	0.19642588		0.532175586	0.598562266	0.310822568	1.012106619
P18428	Lipopolysaccharide-binding protein OS=Homo sapiens OX=9606 GN=LBP PE=1 SV=3	LBP	1.968753609	0.008659037	Up	53.38362	13.3	6	6	12920.28125	43398.67188	29840.76758	13789.5459	7058.383301	23992.32813	43697.45703	35653.5	116513.9922	87695.29688	34409.29297	85778.25781	96414.98438	43442.53906	62448.50391	133043.4844	91390.88281	123575.0938	94846.53906	50817.35938	0.209961747	0.705252524	0.484929049	0.22408778	0.114702649	0.389888659	0.710107949	0.579389179	1.893417092	1.425097286	0.559170124	1.393944336	1.566797051	0.70596539	1.014822876	2.162030522	1.48515261	2.008163915	1.541308944	0.825810317
P18669	Phosphoglycerate mutase 1 OS=Homo sapiens OX=9606 GN=PGAM1 PE=1 SV=2	PGAM1	0.615144951	0.049265391	Down	28.80393	15.4	3	2	7568.006836	10361.81055	3743.546631	6941.843262	7090.021484	4421.474121	2871.185059	11830.25879	5726.411621	2421.483887	5639.145508	10727.16309	1790.272339	2290.89502	1500.837158	3726.855713	2584.294434	3341.278809		3264.712891	1.469643597	2.012176899	0.726965429	1.348047871	1.376822842	0.858613275	0.557560112	2.297337259	1.112021217	0.470231907	1.095074868	2.083125305	0.347655907	0.444872642	0.291450017	0.723724192	0.501848353	0.648848384		0.633979924
P19957	Elafin OS=Homo sapiens OX=9606 GN=PI3 PE=1 SV=3	PI3	1.65346148	0.007079783	Up	12.2696	8.5	1	1	1066.209717	1079.810791	1050.868164		1211.980347	1569.164429		1047.433105	751.1665039	1778.139893	2674.26416	3423.675049	965.4248047	2582.48999	1793.968994	1993.226807	1739.092896	1498.990112	1403.468628	1673.459839	0.654946029	0.663300829	0.645522095		0.74448929	0.96389856		0.643412025	0.461422843	1.092266974	1.642733754	2.103078166	0.593036371	1.586359171	1.101990396	1.224389499	1.068281378	0.920792228	0.862115763	1.027964628
P20023	Complement receptor type 2 OS=Homo sapiens OX=9606 GN=CR2 PE=1 SV=2	CR2	0.334066088	9.01091E-06	Down	112.91583	5.2	9	9	31903.60742	18705.43555	10848.56445	21629.50391	15107.82715	14837.59863	33703.71484	16678.22461	19822.44727	17966.0918	11090.43848	10262.84668	4987.027832	3651.567627	7731.709473	8095.749512	5743.176758	4006.731689	8939.897461	2705.95874	2.377157506	1.393753563	0.808333242	1.611627704	1.125693538	1.105558644	2.511284623	1.242704823	1.476982796	1.338664603	0.826355425	0.764691049	0.371586526	0.272080561	0.576094451	0.603219299	0.42792765	0.298544054	0.666117285	0.201622658
P20073	Annexin A7 OS=Homo sapiens OX=9606 GN=ANXA7 PE=1 SV=3	ANXA7	0.355377724	0.000329938	Down	52.73924	9.8	5	5	4881.541016	2378.305176	4803.384766	3330.614258	3878.168701	3571.934326	3794.792969	4165.103027	2772.151367	3915.756592	2941.288818	4122.544922	1077.11438	1008.32196	319.4020691	826.6513672	567.7762451	635.8302612	1093.650757	731.152771	1.921280863	0.936055276	1.890520063	1.310865855	1.526372776	1.405844802	1.493557687	1.63930462	1.091065578	1.541166648	1.157634833	1.622554566	0.423931549	0.396856173	0.125710525	0.325354114	0.223465834	0.250250589	0.43043995	0.287767699
P20138	Myeloid cell surface antigen CD33 OS=Homo sapiens OX=9606 GN=CD33 PE=1 SV=2	CD33	0.12714037	0.017725114	Down	39.82518	3.6	2	2	3319.250977			1738.078247	2719.056885		5199.534668				678.2738647		146.6078186								1.443068685			0.755642254	1.182129906		2.260535798				0.294884533		0.063738823
P20908	Collagen alpha-1(V) chain OS=Homo sapiens OX=9606 GN=COL5A1 PE=1 SV=3	COL5A1	0.499288101	0.005293431	Down	183.55987	1.3	2	2	5795.285156	2033.179688	2863.157471	5757.969727	2031.046265	1799.021973	3745.819336	1830.158203	2756.771729	2383.840576	1541.819702	1108.801758			1031.734863	1760.093262	2265.580078	2147.220215	977.991333		2.355272429	0.826308272	1.163621059	2.340106997	0.825441223	0.731143807	1.52234528	0.743797939	1.120384635	0.968821004	0.626613762	0.450630148			0.419309251	0.715322718	0.920758539	0.872655691	0.397467245
P21333	Filamin-A OS=Homo sapiens OX=9606 GN=FLNA PE=1 SV=4	FLNA	0.333057856	0.000127861	Down	280.739	16.7	53	49	41368.38672	38282.59375	58729.72266	49812.38672	56282.99609	52798.23047	44272.76172	44636.37109	46273.67969	50171.79297	7787.894043	9288.143555	30997.2832	35753.8125	8860.636719	7500.053223	9735.831055	11498.87109	6786.807129	32534.02148	1.285985992	1.190060411	1.825683974	1.548477875	1.749624539	1.641296414	1.376271977	1.387575212	1.438472916	1.55965045	0.242096041	0.288733099	0.963587782	1.111450208	0.275443536	0.233148163	0.302650003	0.35745622	0.210976052	1.011359137
P22413	Ectonucleotide pyrophosphatase/phosphodiesterase family member 1 OS=Homo sapiens OX=9606 GN=ENPP1 PE=1 SV=2	ENPP1	1.577205423	0.025900908	Up	104.92447	0.9	1	1	3367.866455	4410.95752		2329.352539	2198.426025	3491.493652		3156.575684	3328.035156	1437.403809			4983.875977	5660.881836	4639.740234	2214.733154	6672.260254	4667.222168		3896.337891	0.894833966	1.171980737		0.618903332	0.584116474	0.927681413		0.838694519	0.884250886	0.381914713			1.324203785	1.504082603	1.232767751	0.588449239	1.772803401	1.240069634		1.035247547
P22897	Macrophage mannose receptor 1 OS=Homo sapiens OX=9606 GN=MRC1 PE=1 SV=1	MRC1	1.501071259	0.034521058	Up	166.01154	11.5	22	22	31617.83203	34231.91797	30320.99805	32639.31055	36129.53516	24477.12891	21915.2207	47982.35156	23135.05469	24315.86133	34652.89063	32009.58789	61995.25781	51817.71484	27092.36133	26537.4707	70134.78125	69353.15625	26362.2793	60520.94141	0.824194879	0.892337319	0.79038978	0.850822174	0.941803278	0.638055268	0.571272966	1.250775461	0.603070874	0.633851441	0.903310985	0.834406938	1.616055584	1.350753434	0.706227595	0.691763035	1.828231849	1.807856913	0.687196249	1.577623979
P23280	Carbonic anhydrase 6 OS=Homo sapiens OX=9606 GN=CA6 PE=1 SV=3	CA6	0.397771019	0.000315143	Down	35.36679	10.1	3	3	18916.32227	24724.98633	15727.06836	15675.48047	20197.20898	17488.26172	18939.71484	13624.66406	14224.77148	28215.39648	14447.74121	13521.66992	10133.69531	6201.290527	2069.325928	3794.397949	7244.711426	4534.145508	4078.212646	8649.904297	1.441743572	1.88446198	1.198668504	1.194736635	1.539368796	1.332901214	1.443526482	1.038429752	1.084168083	2.150490245	1.101162146	1.030579857	0.772358912	0.472643182	0.157717621	0.289197275	0.552169496	0.345578546	0.310828753	0.65926895
P23284	Peptidyl-prolyl cis-trans isomerase B OS=Homo sapiens OX=9606 GN=PPIB PE=1 SV=2	PPIB	0.565141952	0.003419687	Down	23.74253	34.3	7	7	16445.30273	14956.67969	18819.70508	17613.46289	14861.19531	14139.98438	16534.02539	11810.32813	16467.24609	14795.8291	3235.581055	3424.583984	12980.25391	11958.46875	10056.4082	12034.42871	5660.949707	5452.869141	10608.62305	13000.76465	1.343259417	1.221668045	1.537201625	1.438675243	1.21386884	1.15496002	1.350506322	0.964672693	1.34505176	1.2085297	0.264283656	0.279721496	1.060232735	0.976772883	0.821411758	0.982977326	0.462388813	0.445392702	0.866516904	1.061908062
P23470	Receptor-type tyrosine-protein phosphatase gamma OS=Homo sapiens OX=9606 GN=PTPRG PE=1 SV=4	PTPRG	0.622271176	0.000727846	Down	162.00347	4.2	5	5	30361.20117	24278.93555	24987.27148	22708.98633	20034.80469	11673.61426	19701.74023	15438.53027	21595.45508	28798.23828	13942.52441	12969.01953	15895.64551	14741.89941	12237.74023	13821.47461	13099.43555	12171.5293	13019.28418	14738.99121	1.704649639	1.363156829	1.402926817	1.275010996	1.124867306	0.655422762	1.106167183	0.866806452	1.21249105	1.616896058	0.782812217	0.728154144	0.892471488	0.827693653	0.687095987	0.776015796	0.735476437	0.68337853	0.730976286	0.82753037
P24557	Thromboxane-A synthase OS=Homo sapiens OX=9606 GN=TBXAS1 PE=1 SV=3	TBXAS1	0.388371392	0.000132481	Down	60.5183	1.3	1	1	55167.38672	36487.64453	42614.91016	84257.14844	45086.48047	36116.96875	41424.00781	33981.17578	24568.27344	37277.97656	19632.13477	22141.86523	18924.33008	18449.94531	31153.53906	19607.08594	10446.34668	3787.603516	12939.78613	12628.66016	1.818625308	1.202836635	1.404825545	2.777586391	1.486302312	1.19061709	1.36556675	1.12020942	0.809907565	1.228890394	0.647184854	0.729919594	0.623851657	0.608213285	1.026994715	0.646359105	0.344369954	0.124860575	0.426567651	0.4163112
P24593	Insulin-like growth factor-binding protein 5 OS=Homo sapiens OX=9606 GN=IGFBP5 PE=1 SV=1	IGFBP5	0.558539022	8.40264E-05	Down	30.57024	24.6	7	7	113243.7813	134332.8281	123602.4531	87219.3125	82309.13281	99643.14063	101378.8984	56150.33203	74636.89063	99740.24219	39319.69922	40728.82422	78631.4375	68242.125	50610.16016	51350.53516	43426.45313	40075.85938	55352.00391	75306.38281	1.494670949	1.773018999	1.631391975	1.151181735	1.086373736	1.315160143	1.338069894	0.741111513	0.985110095	1.316441758	0.518969002	0.537567623	1.03783293	0.900707488	0.667988434	0.677760423	0.573172824	0.528949335	0.730574618	0.993946523
P27105	Stomatin OS=Homo sapiens OX=9606 GN=STOM PE=1 SV=3	STOM	0.591516636	0.004332508	Down	31.73079	10.8	4	4	19181.82227	9260.463867	8352.991211	8768.820313	11818.15234	12550.98828	12999.63184	14262.60254	12208.69629	17779.59375	17386.50977	12069.27344	3335.631836	9813.639648	5791.314941	6344.628906	3074.210449	5556.789063	5452.441406	6406.87207	1.895295826	0.914997453	0.82533292	0.866419692	1.167714647	1.240123872	1.284452938	1.40924312	1.206303072	1.756746015	1.717906617	1.192527136	0.329583342	0.969655021	0.572221705	0.626892926	0.303753113	0.549048937	0.538738671	0.633042978
P27930	Interleukin-1 receptor type 2 OS=Homo sapiens OX=9606 GN=IL1R2 PE=1 SV=1	IL1R2	0.465683028	0.012353651	Down	45.42108	10.1	3	3	18899.72266	14594.65137	36795.30469	27250.70703	11717.05664	4777.961426	27276.21484	10456.64355	8210.011719	20131.1875	8983.066406	9252.291016	8617.244141	9585.251953	6047.63916	5628.000977	10515.95215	8590.388672	7466.262695	9187.822266	1.43188731	1.105725013	2.787698572	2.06457747	0.887711689	0.361989562	2.066510002	0.792219838	0.622009741	1.525185975	0.680578177	0.700975265	0.652862624	0.726201166	0.458183325	0.426390552	0.796713196	0.650827991	0.565661571	0.696090961
P30085	UMP-CMP kinase OS=Homo sapiens OX=9606 GN=CMPK1 PE=1 SV=3	CMPK1	0.354552452	0.001469373	Down	22.22233	10.7	2	2	7486.026855	7562.458984	13515.16895	7522.040039	9497.277344	5813.087891	11066.90039	10905.14941	5374.350098	10964.97363	7714.51416	9406.779297	4391.326172	3512.877197	620.5675049	538.4595337	1578.954834	1693.969849	647.689209	1700.852783	1.232131661	1.244711691	2.224473393	1.238059102	1.563165125	0.956781184	1.821510746	1.794888012	0.88456895	1.804734532	1.269738585	1.548269973	0.722772188	0.578187508	0.102139745	0.088625522	0.259881547	0.278811968	0.106603729	0.279944837
P30613	Pyruvate kinase PKLR OS=Homo sapiens OX=9606 GN=PKLR PE=1 SV=2	PKLR	0.644317528	0.007575968	Down	61.83016	3.3	2	1	48761.26172	43603.53906	44708.29688	35103.36328	116686.0313	35465.02344	54227.57813	34076.6875	34162.94141	56455.98828	41068.1875	32773.19141	35577.5625	30717.74609	30806.89063	29422.44531	28950.97266	29716.67578	31381.16406	33838.41797	1.178514274	1.053856922	1.080557889	0.848415591	2.820192681	0.85715658	1.31063005	0.823601794	0.825686471	1.364488647	0.992579836	0.792097508	0.859876545	0.742419309	0.744573849	0.711113096	0.699718041	0.718224372	0.758453503	0.817843041
P31146	Coronin-1A OS=Homo sapiens OX=9606 GN=CORO1A PE=1 SV=4	CORO1A	0.584819996	0.00215097	Down	51.02625	15	10	10	14388.94141	9147.530273	12232.55273	12616.44531	17269.67578	8095.62793	11773.0791	13259.1084	10748.97363	27965.63672	5612.62793	7745.562012	13469.34961	9559.400391	7440.852539	6956.989258	5598.561035	5426.708496	7564.157715	11037.12012	1.320638247	0.839573809	1.122721717	1.157955943	1.585036293	0.743028662	1.080550549	1.216940508	0.98655664	2.56672735	0.515135262	0.710899096	1.236236756	0.877375855	0.682932411	0.638522726	0.513844182	0.498071303	0.694249542	1.013003149
P31151	Protein S100-A7 OS=Homo sapiens OX=9606 GN=S100A7 PE=1 SV=4	S100A7	0.416673093	0.002630895	Down	11.47097	22.8	3	2	5124.910156	4284.994629	5151.962402	17428.40039	5456.786621	5757.648438	8765.165039	4526.185059		4208.286621	2769.050049	2555.959229	2203.128174	2670.297119	5844.682129		3688.400635	825.980835		1925.937256	1.047311013	0.875668437	1.052839327	3.561614762	1.115132275	1.176615479	1.791222401	0.924957377		0.859992622	0.565874625	0.522328034	0.450224556	0.545693777	1.194401418		0.753750307	0.168794925		0.393578665
P31943	Heterogeneous nuclear ribonucleoprotein H OS=Homo sapiens OX=9606 GN=HNRNPH1 PE=1 SV=4	HNRNPH1	0.553513866	0.038508266	Down	49.22946	2.2	1	1	6272.07373		3089.554932	2967.884277	2203.812988	4341.332031				3430.269043			2809.484863	2144.619385			1149.653442			2126.966553	2.05401669		1.01178616	0.971940717	0.721718024	1.421725706				1.123365281			0.920067118	0.702332944			0.376495472			0.696551888
P31947	14-3-3 protein sigma OS=Homo sapiens OX=9606 GN=SFN PE=1 SV=1	SFN	0.557932931	0.012318501	Down	27.77406	10.5	4	4	25534.75586	16585.24023	22202.21094	18201.70508	21509.68945	25809.01172	14051.00684	29915.48828	14293.97363	15320.68066	25263.9043	24553.97461	8651.762695	11372.69043	7802.749023	5790.77002	15176.19043	3637.377441	1835.27124	9412.125977	1.611429334	1.046649624	1.401121443	1.148660345	1.357418286	1.628736879	0.886721013	1.8878855	0.90205399	0.966846692	1.594336625	1.549534883	0.545989328	0.717699713	0.492410373	0.365439823	0.957728304	0.229545046	0.115819001	0.593973797
P35579	Myosin-9 OS=Homo sapiens OX=9606 GN=MYH9 PE=1 SV=4	MYH9	0.391630364	0.000156734	Down	226.53224	6.6	26	21	5553.805176	8113.188477	11592.9668	7729.091309	7706.760742	14140.56445	12738.26953	4771.953613	9027.749023	13533.63574	1458.204712	2998.710205	6196.393555	6751.441895	2935.356201	3700.079346	1969.653931	1637.649414	2840.109863	6681.249512	0.840996112	1.228555873	1.7554883	1.170393188	1.167011737	2.141263396	1.928918069	0.722602668	1.367045043	2.049357996	0.22081158	0.454085721	0.938301349	1.02235066	0.444492213	0.560291952	0.298258806	0.247984354	0.430069345	1.011721637
P37802	Transgelin-2 OS=Homo sapiens OX=9606 GN=TAGLN2 PE=1 SV=3	TAGLN2	0.407693669	0.002704768	Down	22.39144	44.7	10	10	41024.58203	62689.03125	77633.38281	67294.39063	48176.83594	83834.59375	76180.57031	49977.82813	91680.60938	64868.64844	11463.37988	17880.5957	69878.30469	69054.97656	6216.907715	4456.273438	5529.708496	10557.97363	6155.40918	69254.33594	0.878651011	1.342653063	1.662726272	1.441289136	1.031835634	1.795541769	1.631610411	1.070408693	1.963585152	1.389335387	0.245518902	0.382960721	1.496630558	1.478996787	0.133151686	0.095443	0.118433479	0.226127208	0.13183453	1.4832666
P42785	Lysosomal Pro-X carboxypeptidase OS=Homo sapiens OX=9606 GN=PRCP PE=1 SV=1	PRCP	0.615339497	0.014479257	Down	55.79979	3.8	2	2	28732.1543	17797.91602	31252.69336	20741.07813	10594.93457	8633.355469	17713.1543	14621.50488	11894.69238	22074.98438	10366.02051	9237.418945	9815.987305	8466.257813	7705.264648	7997.48584	22040.87695	18737.97656	10860.7793	8029.146484	1.932783859	1.197248367	2.102338052	1.395231997	0.712710864	0.580757361	1.191546529	0.983574303	0.800144299	1.484962563	0.69731204	0.621392119	0.660311845	0.569516865	0.518325601	0.537983034	1.48266819	1.260485318	0.730593979	0.540112815
P48059	LIM and senescent cell antigen-like-containing domain protein 1 OS=Homo sapiens OX=9606 GN=LIMS1 PE=1 SV=4	LIMS1	0.384779099	0.008611269	Down	37.25131	12.3	5	2	8522.996094	4342.647949	19709.30273	21387.11133	14635.38867	9161.12793	28524.39453	7682.861816	9425.342773	24119.91992	5529.739746	8776.28125	5668.859863	6715.444336					2362.359619	5002.82666	0.75106288	0.382682526	1.736821831	1.884673566	1.289698722	0.80729629	2.513624749	0.677028625	0.830579413	2.125493938	0.487291349	0.773382858	0.499550882	0.591777928					0.208175693	0.44085875
P50552	Vasodilator-stimulated phosphoprotein OS=Homo sapiens OX=9606 GN=VASP PE=1 SV=3	VASP	0.322533444	0.000213236	Down	39.82972	14.7	6	6	6618.983398	5801.11377	7176.233887	10210.00684	7811.269043	8760.161133	6472.251465	6770.579102	10305.47363	9770.352539	1233.880005	1659.129028	5260.658691	6091.07666	826.5298462	1542.545532	1099.358643	1499.942017	974.0027466	5517.63916	1.255959933	1.100768203	1.361698873	1.937360881	1.482197545	1.662250943	1.228117375	1.284725397	1.955475818	1.853935957	0.234130191	0.314821697	0.998216213	1.155789005	0.156835017	0.29269984	0.208604604	0.284615773	0.184818174	1.046978561
P51148	Ras-related protein Rab-5C OS=Homo sapiens OX=9606 GN=RAB5C PE=1 SV=2	RAB5C	0.569125321	0.009936365	Down	23.48255	15.7	3	1	4193.407715	2891.724121	3149.728516	2589.356201	3755.700195		2051.385986	3734.062988	4634.213379	2323.735596	3762.935547		2381.085449	1934.602417	606.9797974		895.5552979	1467.068359		1931.827148	1.586032637	1.093709256	1.1912918	0.97934752	1.420482693		0.775876172	1.412299059	1.752754363	0.878884369	1.423219251		0.900575258	0.731706236	0.229572184		0.338717346	0.554875284		0.730656572
P51149	Ras-related protein Rab-7a OS=Homo sapiens OX=9606 GN=RAB7A PE=1 SV=1	RAB7A	0.18377474	2.17583E-05	Down	23.48974	23.2	5	5	15589.72168	3358.178711	28719.74023	13137.81641	5393.329102	6794.425293	6940.046387	9103.518555	11966.24219	8832.848633	1748.356567	1576.091187	2143.611328	2138.871338	1282.53772		2584.464355	566.2417603		4107.87207	2.227387469	0.479801072	4.10334391	1.877070562	0.770573966	0.970756122	0.991561791	1.300668708	1.709681446	1.261996639	0.249797116	0.225184633	0.306269291	0.305592063	0.183243069		0.369256337	0.080902009		0.586913799
P54727	UV excision repair protein RAD23 homolog B OS=Homo sapiens OX=9606 GN=RAD23B PE=1 SV=1	RAD23B	0.47527047	0.006608875	Down	43.17118	3.9	2	1	7818.699219	6952.682129	14151.41992	10362.22168	10478.46875	8698.932617	6441.460938	12035.79102	9676.504883	9133.438477	6639.625	8642.205078	5045.838379	8115.191406	2377.039063	1703.383423	2520.138672	2274.092529	502.913147	7686.540039	1.107020836	0.984404665	2.003647446	1.467148817	1.483607812	1.231649842	0.912022739	1.704103338	1.3700607	1.293169927	0.940080059	1.223617999	0.714421679	1.149000074	0.336556209	0.241175788	0.356817156	0.321980389	0.071205621	1.088308905
P58335	Anthrax toxin receptor 2 OS=Homo sapiens OX=9606 GN=ANTXR2 PE=1 SV=5	ANTXR2	2.794178418	0.014593022	Up	53.66617	3.7	3	3	7095.61084	3634.793213	11100.74902	4092.438965	21334.29883	25149.98633	12432.22656	30270.44336	24631.0918	5317.109375	83276.20313	127727.8125	19740.56836	20449.83008	31331.69531	31238.78711	19647.39063	11437.79297		19937.94141	0.264425733	0.135454562	0.413681608	0.152509234	0.795046084	0.937241871	0.463300581	1.128061327	0.917904696	0.198147922	3.103379198	4.759917256	0.735653967	0.762085384	1.167610047	1.164147721	0.732181597	0.426241921		0.743009291
P58546	Myotrophin OS=Homo sapiens OX=9606 GN=MTPN PE=1 SV=2	MTPN	0.244280715	3.12075E-05	Down	12.89478	13.6	2	2	23032.78906	14575.28027	46279.47656	23506.88477	17723.02344	14681.47266	25660.1875	18210.63086	13593.01074	19623.27344	8442.699219	9339.982422	7646.462891	6012.620605	1816.733765	1770.051758	3194.994385	2459.123535	2225.490723	10072.91504	1.70697271	1.080182066	3.429797551	1.742108204	1.313463049	1.088052042	1.901690658	1.349599904	1.007385529	1.454291625	0.625693099	0.692191252	0.566683585	0.445598632	0.134639142	0.131179513	0.236782797	0.182247002	0.164932346	0.746509293
P59190	Ras-related protein Rab-15 OS=Homo sapiens OX=9606 GN=RAB15 PE=1 SV=1	RAB15	0.529750388	0.040253545	Down	24.39062	5.2	1	1			5455	7168.129395	7416.135254	5332.054199	8041.741211		18923.59766		3671.890869		8253.105469	5479.161621				4709.519043	2366.558594	3245.12915			0.817616118	1.074386458	1.111558518	0.799188534	1.205326715		2.836340688		0.550356949		1.237006793	0.821237553				0.705880601	0.35470879	0.486392282
P59998	Actin-related protein 2/3 complex subunit 4 OS=Homo sapiens OX=9606 GN=ARPC4 PE=1 SV=3	ARPC4	0.37006122	4.26625E-06	Down	19.66701	11.3	3	3	6273.166016	2570.853271	6766.38916	5020.941406	4114.456055	3262.433594	6710.578125	3577.698975	3003.160156	4524.95166		2987.889404	1847.619873	1614.917114	1822.75293	1061.901123	1474.170776	1389.905151	1264.658569	1798.311157	1.951162003	0.799620352	2.104570705	1.561678755	1.279731845	1.014724694	2.087211629	1.112782649	0.934082084	1.407409548		0.929332375	0.574670857	0.502292607	0.566936416	0.330286353	0.458515843	0.432306448	0.393350621	0.559334217
P60022	Beta-defensin 1 OS=Homo sapiens OX=9606 GN=DEFB1 PE=1 SV=1	DEFB1	0.522468539	0.007987176	Down	7.4197	10.3	1	1	23306.28906	16437.07617	15698.27441	19398.19531	16159.33691	12648.49512	16632.10547	8825.717773	13634.86621	20561.56055	8534.730469	5997.207031	17232.29688	15625.96387	4977.000488	808.5930176	6952.438477	9377.691406	4980.683594	10833.50879	1.874836994	1.322254195	1.262822474	1.560456669	1.299911906	1.017487876	1.337943013	0.709970692	1.096834915	1.654041717	0.686562686	0.482435688	1.386224447	1.257005568	0.400366811	0.065045967	0.559277748	0.754373325	0.400663093	0.871484216
P60660	Myosin light polypeptide 6 OS=Homo sapiens OX=9606 GN=MYL6 PE=1 SV=2	MYL6	0.290581898	4.65921E-05	Down	16.93005	29.8	5	4	2717.135498	4336.006348	7915.711426	3345.971436	3618.921631	7550.334473	2892.938232	2033.437988	3271.567627	5423.100586	298.7685852	618.6394653	1662.077515	2246.912109	958.3190918	963.2577515	756.5957031	931.9068604	1630.688232	2458.403809	0.976847594	1.558853937	2.845807163	1.202922765	1.301052116	2.714449122	1.040051096	0.731048933	1.176173573	1.949679272	0.107411417	0.222409399	0.597539734	0.807795817	0.344528898	0.346304414	0.272006565	0.335033338	0.586254855	0.883829992
P60709	Actin, cytoplasmic 1 OS=Homo sapiens OX=9606 GN=ACTB PE=1 SV=1	ACTB	0.339523467	0.000412293	Down	41.73673	13.3	4	4	116803.6406	115837.6016	149793.6094	116657.1016	305258.0313	179003.7969	70178.35156	163921.3594	123421.6719	441801.6563	115878.4688	70566.39063	85768.21094	100120.5781	29115.50977	48640.01953	59063.80859	16930.04297	39916.47656	39261.10938	0.978280577	0.970189586	1.254585712	0.97705325	2.55666691	1.499233558	0.587773788	1.372911676	1.033709427	3.700278321	0.970531866	0.591023781	0.718345545	0.838552775	0.243854879	0.407381021	0.494684724	0.14179637	0.334317608	0.328828627
P60981	Destrin OS=Homo sapiens OX=9606 GN=DSTN PE=1 SV=3	DSTN	0.397421052	4.9799E-05	Down	18.50572	12.1	2	2	8498.750977	4106.557617	6563.29248	5102.726563	5450.791016	8657.242188	2501.506836	4395.735352	4452.243652	3956.851563	1472.18689	4581.019043	2274.865479	2302.211914	1552.136475	1253.718384	1096.861572	2117.014648	1762.651123	2923.161133	2.265683346	1.094767834	1.749709164	1.360336668	1.453127225	2.307935542	0.666877097	1.171859772	1.186924328	1.054857674	0.392470532	1.22125458	0.606456742	0.613747032	0.413784304	0.334228979	0.292412497	0.564375265	0.469905437	0.779285981
P61158	Actin-related protein 3 OS=Homo sapiens OX=9606 GN=ACTR3 PE=1 SV=3	ACTR3	0.550557367	0.012784301	Down	47.37117	9.6	5	4	3094.554199	2026.137451	2530.353027	3242.0271	7867.695313	6777.871582	1694.192749	3399.443359	4105.990723	4498.164063	1885.370972	3444.408203	2009.85498	1327.175903	2605.394775	1411.156128	2525.695801	2860.399658	906.4276733	2626.02124	1.017304042	0.666072618	0.831828495	1.065784297	2.586426905	2.228158148	0.556949085	1.117533333	1.349803781	1.478726882	0.619797033	1.13231508	0.660719917	0.436295933	0.856497726	0.4639036	0.830297478	0.940328056	0.29797912	0.863278472
P61224	Ras-related protein Rap-1b OS=Homo sapiens OX=9606 GN=RAP1B PE=1 SV=1	RAP1B	0.585113146	0.03420325	Down	20.82478	26.6	5	0	3409.310303	1341.924194	1500.587158	3207.55542	4255.553711	3067.41748	2866.38916	2916.69043	4225.82666	1081.334961	1426.201782	1852.428223	1844.703247	1932.983398	1700.24231			1130.495728		1528.978271	1.475192347	0.580644214	0.649296924	1.387893969	1.841357844	1.32725695	1.240272952	1.262038072	1.82849509	0.467888493	0.617110726	0.801536878	0.798194318	0.83639272	0.735686758			0.489160123		0.661581623
P61626	Lysozyme C OS=Homo sapiens OX=9606 GN=LYZ PE=1 SV=1	LYZ	0.652814404	0.004551412	Down	16.53701	23	4	4	674333.4375	352598.5938	566472.1875	475794.0938	572096.6875	320859.0625	713470.0625	632743.0625	359115.5	687199.6875	203380.3438	249092.0625	395247.125	502849.0938	361280.1875	342676.4688	310336.4375	337265.1875	304205.75	489281.125	1.523866378	0.796806316	1.280120298	1.075204909	1.292830607	0.725080962	1.612307769	1.429879975	0.811533295	1.552941676	0.459601216	0.562901078	0.893183952	1.136344106	0.81642508	0.774384185	0.701301814	0.76215571	0.687447617	1.105683056
P61981	14-3-3 protein gamma OS=Homo sapiens OX=9606 GN=YWHAG PE=1 SV=2	YWHAG	0.436390199	0.00734076	Down	28.30259	16.2	4	4	31650.06055	23878.1543	27503.91797	22675.51172	18845.21289	16148.06348	21398.64648	18149.8125	25718.5293	9874.251953	15073.80176	10685.70313	15342.26563	9498.583008	684.527771		9452.798828	10119.74609	1347.016724	12567.82031	2.000406839	1.509192157	1.738354513	1.433180472	1.191090699	1.020620373	1.352477627	1.147138692	1.62551101	0.624091101	0.952722857	0.675377969	0.969690817	0.600347364	0.043264816		0.597453626	0.639607285	0.085136692	0.79433509
P62244	40S ribosomal protein S15a OS=Homo sapiens OX=9606 GN=RPS15A PE=1 SV=2	RPS15A	0.269146831	0.016045093	Down	14.8395	6.9	1	1	890.5435791				422.5888977	2212.534912					424.2830505	288.8470154	82.29824829	266.7079468	348.6734314	162.9055481	223.719223	149.9200134	833.4893799	382.2301636	1.730828839				0.821328757	4.300204193					0.824621453	0.56139279	0.159951949	0.518364083	0.677669285	0.316617432	0.434812728	0.291379208	1.619940326	0.742888957
P62328	Thymosin beta-4 OS=Homo sapiens OX=9606 GN=TMSB4X PE=1 SV=2	TMSB4X	0.220641452	0.000251831	Down	5.05265	31.8	2	2	226681.8594	388027.1875	504042.3438	360705.9688	295370.4063	828284.375	419602.1563	263136.6563	290459.6875	420680.375	43971.59766	48320.45703	192302.6719	205129.8125	19770.14063	53740.10156	11278.35742	61751	14342.35449	231295.4063	0.929234822	1.590636213	2.066216056	1.478638597	1.210809138	3.395378375	1.720071186	1.078673629	1.190678675	1.724491118	0.180252358	0.198079597	0.78830454	0.840886718	0.081043552	0.220296295	0.046233265	0.253135296	0.058793479	0.948147091
P62491	Ras-related protein Rab-11A OS=Homo sapiens OX=9606 GN=RAB11A PE=1 SV=3	RAB11A	0.372951523	0.016702433	Down	24.39352	5.1	1	1	20663.45898	22576.00195	29321.58594	24134.96094	28164.60156	23769.82031	32262.16211	17511.625	48465.71875	27945.99414			19850.14258	11736.31055	3044.438477	6577.964844		2692.361572		17594.59375	0.98306215	1.074051205	1.39497174	1.148218535	1.339928315	1.130847003	1.534869379	0.83311394	2.305752088	1.329528087			0.944368698	0.558353889	0.144838879	0.312946069		0.128088853		0.837061171
P62805	Histone H4 OS=Homo sapiens OX=9606 GN=H4C16 PE=1 SV=2	H4C16	0.106725356	0.002807565	Down	11.36734	29.1	3	3	762514.625	32395.34766	24953.58789	32078.45313	38267.45313	118330.125	28689.78125	24505.44141	18893.80469	22739.35938		11159.04688	2554.980957	13702.64746	11042.00293	30639.4668	10610.02148	10013.89844	5999.02002	10260.52148	11.97980969	0.508960861	0.392043935	0.503982155	0.601217066	1.859075658	0.450742987	0.385003139	0.296839139	0.357256358		0.175318943	0.040141113	0.215281259	0.173480074	0.481374349	0.166693246	0.157327602	0.09425015	0.161202278
P62937	Peptidyl-prolyl cis-trans isomerase A OS=Homo sapiens OX=9606 GN=PPIA PE=1 SV=2	PPIA	0.50469641	0.00328937	Down	18.01249	41.2	6	4	65942.67969	50747.28906	67297.76563	61532.20703	63268.89844	52759.27734	58391.93359	83857.76563	55528.74609	67380.05469	53043.74219	67517.89063	40274.08984	38746.57031	11785.9834	11035.14746	17575.10742	16630.20508	11125.98047	48561.86328	1.398567468	1.076290923	1.427307263	1.305026477	1.34185968	1.118962852	1.238424934	1.778525584	1.17770006	1.429052518	1.12499602	1.431975858	0.85416656	0.821769649	0.249966987	0.234042631	0.372747568	0.352707289	0.235969093	1.029940586
P63241	Eukaryotic translation initiation factor 5A-1 OS=Homo sapiens OX=9606 GN=EIF5A PE=1 SV=2	EIF5A	0.473274115	0.002872823	Down	16.83225	16.2	2	1	8047.189453	7891.042969	17751.32227	10148.75684	11676.00195	7618.174316	7926.819824	27489.66406	8023.031738	12271.7666	15902.29883	7094.660645	6767.942383	5185.467285	2068.551514	1802.135864	3583.064697	3642.573486	2925.728027	7273.257324	0.919208947	0.901372752	2.027686107	1.159265373	1.333718502	0.870203695	0.905459446	3.140070867	0.916449476	1.401771106	1.8164771	0.810404127	0.773083973	0.592322071	0.236285112	0.205853164	0.409283906	0.416081435	0.334198094	0.830804748
P67936	Tropomyosin alpha-4 chain OS=Homo sapiens OX=9606 GN=TPM4 PE=1 SV=3	TPM4	0.175271961	4.33905E-06	Down	28.52181	12.5	5	5	40092.74219	38299.03125	94674.49219	59918.83984	49112.94531	44037.96094	80511.91406	35049.64063	60013.62109	31486.14648	3979.435547	3407.680664	18519.3125	24067.94922	2731.378906	2637.859131	3710.291748	4763.592285		20291.58789	1.234009682	1.178801269	2.913974791	1.844234754	1.511641428	1.355439095	2.478066505	1.078788667	1.847152015	0.96910831	0.122482567	0.104884593	0.570003689	0.74078451	0.084068782	0.081190348	0.114198623	0.146618033		0.624552339
P68032	Actin, alpha cardiac muscle 1 OS=Homo sapiens OX=9606 GN=ACTC1 PE=1 SV=1	ACTC1	0.604914061	0.008104296	Down	42.01897	34	14	0	531783.1875	483621.9688	566287.25	510163.5938	1979506	605197.25	659768.75	655484.5	549813	769806.875	475638.4063	627565.9375	492957.9063	392953.8438	366357.4063	385411.75	415933.8125	422627.5625	351259.4063	492082.2188	0.906380073	0.824293294	0.965189369	0.86953128	3.373902815	1.031508217	1.124520786	1.117218639	0.937110384	1.312071589	0.810685978	1.069633779	0.840205621	0.66975704	0.624425632	0.656902171	0.70892448	0.720333418	0.59869235	0.838713085
P68363	Tubulin alpha-1B chain OS=Homo sapiens OX=9606 GN=TUBA1B PE=1 SV=1	TUBA1B	0.447355487	1.91633E-06	Down	50.15163	15.7	8	0	19687.63477	11666.9209	16642.49609	18767.16797	19079.58789	26240.53516	16187.49414	20984.86133	14048.94336	11905.24121	5797.641602	7442.23877	9390.244141	11270.91309	6821.859863	7338.782227	5488.690918	7380.349121	5755.616211	11695.21387	1.552698916	0.920131628	1.312538858	1.480104731	1.504744262	2.069504589	1.276654352	1.655006903	1.107993895	0.938927167	0.4572409	0.586944862	0.74057763	0.888899796	0.538017621	0.578785585	0.432874977	0.582063829	0.453926495	0.922363002
P68371	Tubulin beta-4B chain OS=Homo sapiens OX=9606 GN=TUBB4B PE=1 SV=1	TUBB4B	0.582665904	0.023413848	Down	49.831	2.7	1	1	5825.224609	4024.591797	6681.420898	7592.536133	8749.094727	20082.2832	7002.694824	7151.766602	8791.046875	5241.777344	1516.802612	6449.439453	5589.776367	5252.795898	5313.763184	3931.996582	1350.029663	5214.433594	5247.472656	7412.421387	0.907204881	0.626779148	1.040546598	1.182441244	1.362560582	3.127561005	1.090580939	1.113796978	1.369094098	0.816340366	0.236222777	1.004418429	0.870536802	0.818056366	0.827551248	0.612358618	0.210250004	0.812081923	0.817227339	1.154390656
P68431	Histone H3.1 OS=Homo sapiens OX=9606 GN=H3C12 PE=1 SV=2	H3C12	0.158906322	0.012914104	Down	15.40408	16.9	3	1	156757.6406	5825.499023	5252.586914	5217.904785	12155.52832	42290.65234	4936.192871	4620.02002	3839.310547	5104.166992	1441.079956	2639.209473	1070.449219	5466.977051	1764.799438	17397.18164	2805.562744	860.5656128	2662.126221	2982.924805	10.99704882	0.40867735	0.368485737	0.366052675	0.852749109	2.966824244	0.346289685	0.32410915	0.269339889	0.358073606	0.101096359	0.185148968	0.075095429	0.383525889	0.123806313	1.22046782	0.196819181	0.060371424	0.186756651	0.209261696
P78509	Reelin OS=Homo sapiens OX=9606 GN=RELN PE=1 SV=3	RELN	1.884205668	0.021366644	Up	388.38755	3.2	16	16	430.0532227	775.5797119	1069.780151	1896.728027	1137.725586	1037.110229	1042.668213	677.6763306	630.8321533	1279.820801	2084.454346	2455.140137	1218.14209	984.666748	1247.066528	1154.183105	3821.714111	3862.39209	791.9848022	1180.812012	0.298870871	0.538998831	0.74345711	1.318154889	0.79067664	0.720752738	0.724615329	0.47095965	0.438404703	0.889427489	1.448617645	1.706230376	0.846563096	0.684306484	0.866664497	0.802113999	2.655948069	2.684217739	0.550399754	0.820620091
P98066	Tumor necrosis factor-inducible gene 6 protein OS=Homo sapiens OX=9606 GN=TNFAIP6 PE=1 SV=2	TNFAIP6	1.562190902	0.025902594	Up	31.20333	3.2	1	1	686.7579346		884.9840698	2426.483154	3274.610352			1566.981567		1252.52417	1330.390991	1845.027954	2650.806396	3209.145752	2050.07373	3040.525879	3446.688477	2887.477295	2516.483398	3300.31958	0.302126595		0.389332559	1.067486893	1.440604945			0.689364887		0.551025105	0.585281189	0.81168631	1.166173802	1.411804992	0.90189245	1.337623762	1.51630757	1.270292836	1.107080855	1.45191525
Q01469	Fatty acid-binding protein 5 OS=Homo sapiens OX=9606 GN=FABP5 PE=1 SV=3	FABP5	0.557212158	3.36789E-05	Down	15.16443	37	6	6	7357.576172	5881.400391	6990.834473	6629.817383	6214.661621	6080.423828	10804.73242	9830.494141	4740.484375	6495.453613	4811.216309	3925.759277	3144.510498	3426.364258		3409.30835	5167.912109	3253.888184	3371.488525	5108.387207	1.310838045	1.047840105	1.245498732	1.181179325	1.107214482	1.083298453	1.924989153	1.751417236	0.844572604	1.157240852	0.857174324	0.699419822	0.560231236	0.610446772		0.607408063	0.920723843	0.579718147	0.60067002	0.910118787
Q01518	Adenylyl cyclase-associated protein 1 OS=Homo sapiens OX=9606 GN=CAP1 PE=1 SV=5	CAP1	0.504891976	0.00600079	Down	51.90146	11.4	9	8	4672.924316	3766.233154	6155.64209	3734.382324	7197.853516	7404.313965	5600.455566	7906.448242	6489.130859	5775.455078	1879.2771	4034.758057	5626.833008	6714.443848	1606.286011	605.9023438	1039.755615	1372.102539	1064.335938	5694.897949	1.057923612	0.852653866	1.393602522	0.845443018	1.629553289	1.676294766	1.267911436	1.789975124	1.469102492	1.307530335	0.425457697	0.913446383	1.27388314	1.520112077	0.36365406	0.137172861	0.235394785	0.310636247	0.240959631	1.289292657
Q02413	Desmoglein-1 OS=Homo sapiens OX=9606 GN=DSG1 PE=1 SV=2	DSG1	0.523568455	0.024826236	Down	113.74759	10	16	16	5949.982422	5461.5	3688.306885	10193.08789	4420.60791	8429.957031	5236.154297	4856.779297	1313.488892	1866.394043	2393.39624	1749.455444	1370.662231	841.7266235	2145.082031	4235.417969	1744.557739	2064.945801	7530.511719	2844.175293	1.519089055	1.394374686	0.941661037	2.602395629	1.128624694	2.152250973	1.336841711	1.239983541	0.335346638	0.476508763	0.611057609	0.446653188	0.349943554	0.214901089	0.547660548	1.08134388	0.445402756	0.52720098	1.922613735	0.726145936
Q02747	Guanylin OS=Homo sapiens OX=9606 GN=GUCA2A PE=1 SV=2	GUCA2A	1.656569024	0.01855741	Up	12.38832	8.7	1	1	11611.24609	7320.876465	14606.62109	11522.2832	6812.375977	2907.956543	12388.22461	12174.3584	6595.705078	7288.866699	17130.38477	14640.16699	22881.18945	21292.6582	8637.972656	11475.46582	10503.14648	10219.15039	9838.722656	27820.61133	0.937646115	0.591184729	1.179532447	0.93046207	0.55012165	0.234827006	1.000389672	0.983119276	0.532624766	0.588599835	1.383334621	1.182241388	1.847730917	1.71945182	0.697544556	0.926681413	0.848163445	0.825229832	0.794509047	2.246605395
Q03154	Aminoacylase-1 OS=Homo sapiens OX=9606 GN=ACY1 PE=1 SV=1	ACY1	2.154333969	0.026149479	Up	45.88502	11.5	5	5	3894.651611	1357.697632	2434.399902	1772.173462	2674.174316	2207.369873	2155.801514	3823.023438	1188.43042	6924.410156	10728.19043	10162.47754	4276.557129	5778.674316	1798.776123	2344.95166	9046.219727	9279.339844	1572.303345	6264.818359	0.868523364	0.302772169	0.542881213	0.395201987	0.596351896	0.492252581	0.480752624	0.852549986	0.265024883	1.544172009	2.39243069	2.266274384	0.953689869	1.288668194	0.40113449	0.522933887	2.01734429	2.069331037	0.350630127	1.397080319
Q05315	Galectin-10 OS=Homo sapiens OX=9606 GN=CLC PE=1 SV=3	CLC	0.23027043	0.001310028	Down	16.45285	4.9	1	1	8339.126953	1377.634399	3248.14624	7722.870117	4111.0625	1553.253296	18547.17773	2678.762451	11970.22266	7226.574707	3295.145264	3799.144531	898.256958	690.5031738	2101.840576	1918.730225	315.5891113	354.0254822	1310.724365	692.3093872	2.030192399	0.335390371	0.790773644	1.880162312	1.000853913	0.378145465	4.515381463	0.65215498	2.914196557	1.759337293	0.802215736	0.924916288	0.218684097	0.168105643	0.511701139	0.467122223	0.076831378	0.08618886	0.319100867	0.168545372
Q08188	Protein-glutamine gamma-glutamyltransferase E OS=Homo sapiens OX=9606 GN=TGM3 PE=1 SV=4	TGM3	0.380912131	0.009022798	Down	76.63183	7.5	7	7	33646.80859	14587.28223	9178.773438	20073.60938	8617.981445	8403.029297	10750.22754	11347.41113	2494.741455	3246.434326	3958.351563	4264.117188	3209.601074	3300.528076	3504.392578	7606.11377	3130.559326	3090.814941	10350.92188	4187.789063	3.98306132	1.726821712	1.086570138	2.376285312	1.02018438	0.99473865	1.272596638	1.343290382	0.295323943	0.384308276	0.468584025	0.504780125	0.379948008	0.390711817	0.414845006	0.900400924	0.370591158	0.365886274	1.225327402	0.49574451
Q10469	Alpha-1,6-mannosyl-glycoprotein 2-beta-N-acetylglucosaminyltransferase OS=Homo sapiens OX=9606 GN=MGAT2 PE=1 SV=1	MGAT2	1.837798578	0.03067717	Up	51.55027	4	2	2		3222.844727	750.3068237			2146.669678	2832.451416	1424.369385	3674.708984		3958.531738	4184.058105	5571.775391	4698.960449			4893.212891	5060.05957	1760.880249			0.948349741	0.220784227			0.63167599	0.833473157	0.419132925	1.08131468		1.164831963	1.231195034	1.639542764	1.382709471			1.43986992	1.488965989	0.518154137
Q12805	EGF-containing fibulin-like extracellular matrix protein 1 OS=Homo sapiens OX=9606 GN=EFEMP1 PE=1 SV=2	EFEMP1	2.085899626	0.001025018	Up	54.64054	19.1	11	11	44374.55859	66452.53906	30956.36914	45278.67578	32054.08789	36877.35547	62965.67188	52031.59766	92484.78125	60097.70313	115110.1328	194752.3906	79974.94531	43733.85547	101386.875	104052.9922	158157.2656	151769.8281	77003.59375	66179.55469	0.549293831	0.822587783	0.383195758	0.560485514	0.396783952	0.456489135	0.779425333	0.644077068	1.144829862	0.743923965	1.424899489	2.410757203	0.989975912	0.541362839	1.255025103	1.288027837	1.957761679	1.878694301	0.953194811	0.819208625
Q12866	Tyrosine-protein kinase Mer OS=Homo sapiens OX=9606 GN=MERTK PE=1 SV=2	MERTK	1.565589418	0.016995321	Up	110.24914	3.1	3	3	37654.96875	22371.18555	37010.86719	11434.08887	13037.22461	8601.609375	13075.77051	19565.12695	12169.46191	28548.92383	17911.47266	22683.93359	45769.69531	42748.75391	29385.03125	20516.51953	31166.7207	26992.00391	31856.51367	49518.625	1.442667988	0.857103174	1.417990642	0.438072173	0.499492822	0.3295519	0.500969624	0.74959516	0.466246387	1.093789741	0.686239003	0.869085434	1.753566035	1.637825255	1.125823373	0.786045692	1.194084918	1.03413975	1.220512831	1.897198098
Q12913	Receptor-type tyrosine-protein phosphatase eta OS=Homo sapiens OX=9606 GN=PTPRJ PE=1 SV=3	PTPRJ	0.539918779	7.25688E-05	Down	145.94149	5.5	7	7	101729.0781	70758	112574.1016	68540.35938	75173.88281	64971.34766	105060.9297	45555.29688	44543.46094	88418.75	50855.84375	32996.11328	46211.22656	47295.65625	46146.79688	47505.66797	36522.77344	40190.92578	34575.90234	37391.57031	1.69970886	1.182238174	1.880909582	1.145185411	1.256019587	1.085553681	1.755378072	0.761146598	0.74424065	1.477317356	0.849709147	0.551305361	0.772105996	0.790224855	0.771029493	0.793733771	0.610229472	0.671517661	0.577700778	0.624745496
Q13361	Microfibrillar-associated protein 5 OS=Homo sapiens OX=9606 GN=MFAP5 PE=1 SV=1	MFAP5	2.118034195	0.002510525	Up	19.61153	11.6	2	2	883.2778931	2068.128418	2609.865967	847.2747803	1488.359253	2565.027832	2768.568115	787.329895	2229.937012	2556.932129	3857.907227	6688.512695	4513.134277	5609.64209	2223.083008	1465.500854	3784.437012	5202.806152	2559.420654	3924.556396	0.301286758	0.705440168	0.890227256	0.289006069	0.507680467	0.874932934	0.944360679	0.268558823	0.760633202	0.872171484	1.315935074	2.281456741	1.539433517	1.913453161	0.758295296	0.49988345	1.290874328	1.774681115	0.873020322	1.338669156
Q13418	Integrin-linked protein kinase OS=Homo sapiens OX=9606 GN=ILK PE=1 SV=2	ILK	0.223085931	0.000351213	Down	51.41919	8	5	5	3844.359375	4496.588379	9255.335938	5929.75	4873.841309	3827.314209	7190.641113	4149.251465	4449.054199	4467.990723	378.4071045	713.3012695	2888.148438	2141.203857	403.798584	1905.785156	429.8918457	278.8905945	94.58688354	2474.456543	1.197757859	1.400967897	2.883614738	1.84748718	1.518505727	1.192447226	2.24033345	1.292750772	1.386158033	1.392057942	0.117897428	0.22223786	0.899838478	0.667118627	0.125808459	0.59377101	0.133938138	0.086891825	0.029469717	0.770947635
Q13449	Limbic system-associated membrane protein OS=Homo sapiens OX=9606 GN=LSAMP PE=1 SV=2	LSAMP	0.630420242	0.005950411	Down	37.39349	11.8	4	4	10794.55762	12337.75781	11530.97559	14208.0625	8318.62793	4785.763672	6249.302734	8124.10498	5029.963379	8160.862305	4990.964844	5398.391602	4873.158203	4499.574219	5845.366699	4181.805664	7773.37207	7669.201172	5224.946289	5991.03418	1.478830163	1.690245125	1.579717771	1.946472669	1.139633353	0.65563888	0.856140447	1.112984146	0.689093692	1.118019817	0.68375098	0.739567531	0.667611735	0.616431568	0.800802117	0.572897989	1.064934524	1.050663345	0.715805913	0.820758234
Q13683	Integrin alpha-7 OS=Homo sapiens OX=9606 GN=ITGA7 PE=1 SV=3	ITGA7	0.625585953	0.009330144	Down	128.94775	0.7	1	1	4693.495605	5117.125	3310.902588	5636.990234	5302.112793		3608.66333			3852.149902	1654.045532	2316.572754	2599.289551	1901.236084	3889.892334				5056.162598	2302.170898	1.282355597	1.398099505	0.904603908	1.540136944	1.44864182		0.985958017			1.052483352	0.451917872	0.63293338	0.710177186	0.519455207	1.062795329				1.381443374	0.628998509
Q13797	Integrin alpha-9 OS=Homo sapiens OX=9606 GN=ITGA9 PE=1 SV=2	ITGA9	0.613183908	0.040773852	Down	114.48864	1.8	2	2	1947.936035	2953.605469	3664.931152	4660.786621	3322.204102		6901.367188	1493.512573	2008.381104	3668.277344	2010.827881	1015.997681	1941.59436	1472.354736	1446.529297	2169.65625	3683.166504	3276.339844		1759.838867	0.709812959	1.076271191	1.335472817	1.698354916	1.210585707		2.514805298	0.544224533	0.731838678	1.336692144	0.732730265	0.370221766	0.707502101	0.536514779	0.527104187	0.790606105	1.342117639	1.193873123		0.641271793
Q14019	Coactosin-like protein OS=Homo sapiens OX=9606 GN=COTL1 PE=1 SV=3	COTL1	0.226751534	9.10851E-07	Down	15.94498	11.3	3	3	38000.76172	56128.69922	79362.05469	66012.67188	55368.91406	57181.62109	57358.32031	39957.81641	67166.99219	44854.6875	4051.82959	8034.213867	23384.2793	29650.35938	7351.797852	5605.596191	9709.183594	6527.361816	7344.167969	25637.83008	1.103567879	1.630015472	2.304727864	1.917052738	1.607950796	1.660593037	1.665724503	1.160402074	1.950574983	1.30261053	0.117667878	0.233319017	0.679095322	0.861066535	0.213501193	0.162790313	0.281961273	0.189559012	0.213279616	0.744539964
Q14165	Malectin OS=Homo sapiens OX=9606 GN=MLEC PE=1 SV=1	MLEC	0.247557762	0.000152935	Down	32.23387	3.4	1	1		628.3449707		990.3790283	671.1698608				578.503479				142.4919586				175.2397766	152.8623352		239.4999542		1.404714796		2.214070518	1.500453219				1.293290206				0.318552025				0.391762358	0.34173582		0.535421059
Q14520	Hyaluronan-binding protein 2 OS=Homo sapiens OX=9606 GN=HABP2 PE=1 SV=1	HABP2	1.864503057	1.21329E-06	Up	62.6717	33.2	18	18	1020289.563	1086379.25	1170482.75	1131728.875	913791.5625	1820115.375	1052475.5	831996.375	1349132.125	1031896.438	2119071.25	1983433.375	2192398.5	2433829.25	1572337.625	1814155.125	2645717.25	2567729.5	1670909.625	2271206	0.624429885	0.664877595	0.716349982	0.692632129	0.559251787	1.113933217	0.644128079	0.509192116	0.825685618	0.631533437	1.296897926	1.213885862	1.341775114	1.489533732	0.962290157	1.11028547	1.61921182	1.571482348	1.022617445	1.390006283
Q14847	LIM and SH3 domain protein 1 OS=Homo sapiens OX=9606 GN=LASP1 PE=1 SV=2	LASP1	0.402704663	1.35643E-06	Down	29.71716	14.9	5	5	10811.6875	18084.36328	21372.97852	15611.14746	13840.65527	22474.59766	12077.16016	11121.19727	16029.05566	22221.08398	10130.1709	10739.50879	6875.098633	6126.79248	4879.964355	4778.227539	5270.813965	5052.985352	4977.595703	7069.014648	0.942013978	1.5756766	1.862211104	1.360187216	1.2059256	1.958194329	1.052273633	0.968981325	1.396599235	1.936105879	0.882633963	0.935725103	0.599022032	0.533822695	0.425187524	0.416323274	0.459241948	0.44026271	0.433694068	0.615917784
Q15485	Ficolin-2 OS=Homo sapiens OX=9606 GN=FCN2 PE=1 SV=2	FCN2	0.596831144	0.042860663	Down	34.00114	19.8	6	6	433636.2813	340923.1875	298811.875	202767.375	275905.1563	72906.66406	136414.2031	267217.0313	479776.7188	268989.4688	16760.08203	14584.38965	354399.8438	371939.2813	97738.00781	123685.6875	71483.20313	84049.79688	113664.25	409303.2188	1.955538267	1.537436714	1.347530364	0.914405409	1.244229587	0.328781925	0.615177295	1.205049376	2.16361447	1.21304241	0.075581733	0.06577017	1.598211419	1.677307755	0.440762046	0.557776426	0.322362646	0.379033308	0.512583472	1.84580521
Q15555	Microtubule-associated protein RP/EB family member 2 OS=Homo sapiens OX=9606 GN=MAPRE2 PE=1 SV=1	MAPRE2	0.310409559	0.019508926	Down	37.03132	8	4	3	5528.823242	2579.991455	6587.773926	4820.82666	8311.402344	10679.45313	5369.171387	5484.336914	9493.578125	4954.733398			3585.516113	3272.276123		568.0418091	335.8078308	427.8227844		3694.892578	1.168661301	0.545348628	1.392498206	1.019007718	1.756832124	2.257381551	1.134914709	1.159257953	2.006715874	1.047312407			0.757892547	0.691681087		0.120070483	0.070981762	0.090431528		0.781012121
Q15828	Cystatin-M OS=Homo sapiens OX=9606 GN=CST6 PE=1 SV=1	CST6	0.439975096	0.000253903	Down	16.51108	14.1	2	2	24747.32422	21842.19531	23787.86719	19892.93359	9483.642578	11245.94434	8884.314453	14191.76172	6837.026855	17535.5332	7240.496582	6793.394043	8005.868652	9171.972656	6468.677734	5327.547852	6515.598145	4380.84375	5001.982422	10807.03125	2.169276999	1.914622021	2.085173843	1.743755523	0.831307964	0.985786106	0.778772639	1.244007716	0.599313484	1.537112801	0.634680443	0.595488761	0.701770687	0.803987904	0.567025093	0.466997034	0.571137997	0.384011762	0.438458935	0.947312288
Q15942	Zyxin OS=Homo sapiens OX=9606 GN=ZYX PE=1 SV=1	ZYX	0.300622616	0.000697881	Down	61.27734	15.9	8	8	25671.7207	28621.18164	38786.01172	40209.66797	29653.0625	53677.90234	24071.67578	23436.00195	34133.48438	30986.94727	1214.693359	2191.588867	27080.67773	22523.28516	3483.725586	4619.264648	3608.280518	3434.402832	5491.375	25331.99805	1.198977356	1.33672959	1.811469918	1.877960654	1.384922768	2.50698386	1.124248527	1.094559885	1.594177318	1.447220798	0.05673129	0.10235642	1.264781577	1.051932171	0.162704641	0.215739092	0.16852188	0.160401061	0.256470314	1.183110879
Q29RF7	Sister chromatid cohesion protein PDS5 homolog A OS=Homo sapiens OX=9606 GN=PDS5A PE=1 SV=1	PDS5A	0.586743622	0.001493578	Down	150.83016	0.6	1	1		557.3409424			851.5817261	767.3833008		685.6967163		709.9007568		504.1914368	453.0792847		364.5909424	464.6996155		309.2302856				0.983364387			1.502518616	1.353960119		1.209833478		1.252538741		0.889588159	0.799406609		0.643279044	0.819909354		0.545601493
Q4LDE5	Sushi, von Willebrand factor type A, EGF and pentraxin domain-containing protein 1 OS=Homo sapiens OX=9606 GN=SVEP1 PE=1 SV=3	SVEP1	1.52518626	0.012840987	Up	390.17	2.5	10	10	1497.831665	2331.039307	2530.883301	3363.37793	1041.830566	1594.361206	919.246521	1094.804077	3123.762451	3415.794434	2891.712158	3586.226318	3897.870605	2960.876465	2377.630859	2746.271729	3532.393555	4777.289551	2677.484131	2448.360352	0.56726328	0.882818165	0.958503679	1.27378853	0.394565182	0.603821236	0.348139787	0.414627468	1.183040641	1.293639865	1.095157861	1.358186337	1.476213192	1.121351974	0.900463457	1.040076228	1.337798632	1.80926936	1.014024783	0.927250341
Q6KB66	Keratin, type II cytoskeletal 80 OS=Homo sapiens OX=9606 GN=KRT80 PE=1 SV=2	KRT80	0.623607067	0.026580591	Down	50.5253	6.6	3	3	5033.000488	4476.196777	3204.974365	3750.437256	4171.347656	4868.045898	4771.501465	6485.882813						1857.618286		4793.135742		1265.997559	4916.837402	1494.323853	1.28067926	1.138996984	0.815526286	0.954322818	1.061426169	1.238705506	1.214139156	1.650374487						0.472682889		1.219644137		0.3221412	1.251120817	0.38024029
Q7Z7G0	Target of Nesh-SH3 OS=Homo sapiens OX=9606 GN=ABI3BP PE=1 SV=2	ABI3BP	0.562550249	1.97083E-06	Down	117.89507	10.2	10	10	160554.4531	119881.9453	144866.7031	157602.7656	117994.1797	101703.5	119658.5313	138592.5	109752.8984	144310.3594	105965.25	104181.0156	57660.88281	63215.08594	72974.53125	73818.96875	62773.56641	61430.96875	77794.64063	59892.44531	1.562858801	1.166947099	1.410152117	1.534126675	1.148571332	0.989995649	1.164772356	1.349078173	1.068349584	1.404736591	1.031480101	1.014112122	0.561278846	0.615344212	0.710343975	0.718563844	0.611046401	0.597977373	0.757263572	0.583001178
Q86UN3	Reticulon-4 receptor-like 2 OS=Homo sapiens OX=9606 GN=RTN4RL2 PE=1 SV=1	RTN4RL2	0.657621162	0.004664223	Down	46.10567	12.1	6	6	16123.5459	12816.63477	10701.27441	5090.041016	8530.28125	7027.085449	8321.486328	8878.355469	9934.987305	13706.4082	7062.597656	9348.396484	5453.794434	6321.016602	6361.768555	6708.979492	5999.488281	5966.13916	5773.909668	7509.203613	1.923644585	1.529108437	1.276732098	0.607275217	1.0177184	0.8383773	0.992807799	1.059245933	1.185309029	1.635264233	0.842614138	1.115324904	0.650673381	0.754138664	0.759000638	0.800425176	0.71577823	0.711799461	0.688865225	0.895897153
Q86UX7	Fermitin family homolog 3 OS=Homo sapiens OX=9606 GN=FERMT3 PE=1 SV=1	FERMT3	0.46605446	0.003124619	Down	75.9528	8.4	7	7	8088.25293	4427.28125	6631.242676	11673.41797	12311.89844	9536.743164	12293.07715	11755.36621	11979.20508	4041.658936	4123.86084	11943.09863	7250.819336	4510.947754	1542.243652	2061.182373		1921.692139	1349.732544	4195.345703	1.167428061	0.639017154	0.957128671	1.684897323	1.777053197	1.376497704	1.774336603	1.696725425	1.729033486	0.583357877	0.595222591	1.723822018	1.04655604	0.651093263	0.222601659	0.297503325		0.277369828	0.194815328	0.605540448
Q8IWV2	Contactin-4 OS=Homo sapiens OX=9606 GN=CNTN4 PE=1 SV=1	CNTN4	0.643742773	0.000268967	Down	113.45364	4.9	6	6	6940.195313	4592.509277	6244.206055	6438.962402	5229.228516	4644.530273	6035.52002	4839.14209	5481.429199	6314.073242	3491.519775	3590.320068	2733.067383	2138.272705	4849.621582	3814.69165	5427.405273	3648.312012	4338.302246	2507.196045	1.487739874	0.984476497	1.338543645	1.380292727	1.120967267	0.995628015	1.293808515	1.037346115	1.175030445	1.353520774	0.748462105	0.769641499	0.585875921	0.45837234	1.039592558	0.817739072	1.163449568	0.782072983	0.929983228	0.537456852
Q8IYS5	Osteoclast-associated immunoglobulin-like receptor OS=Homo sapiens OX=9606 GN=OSCAR PE=1 SV=3	OSCAR	0.655233935	0.001927558	Down	30.48096	11.3	3	3	23484.9375	17370.74609	13152.87012	19642.68945	13738.84961	8271.837891	15587.48828	16638.34375	11197.48047	17880.3125	7811.960938	13435.13477	9993.253906	10876.34668	9062.580078	11096.81836	10917.02344	10512.0625	7536.381348	11607.59668	1.807821975	1.337164151	1.012480771	1.512053657	1.057588262	0.636748993	1.199892648	1.280785331	0.861958915	1.37638952	0.601348615	1.034208921	0.769260042	0.8372387	0.697618693	0.854210154	0.840369912	0.809196856	0.580135068	0.893528814
Q8N149	Leukocyte immunoglobulin-like receptor subfamily A member 2 OS=Homo sapiens OX=9606 GN=LILRA2 PE=1 SV=3	LILRA2	1.862882696	0.001306662	Up	52.96564	11	4	4	2372.781738	1031.026733	1032.509399	2435.648682	710.7918091	604.1977539	1970.463379		1775.514648	1072.005737	2701.560059	3740.171631	2516.412842	2569.13501	2450.11084	1777.935913	3555.138672	3030.237793	2889.430176	1688.397583	1.129231817	0.49067648	0.491382097	1.159150858	0.338273307	0.287544074	0.937764273		0.844986119	0.51017882	1.285700882	1.779987067	1.197587372	1.222678407	1.166033551	0.846138425	1.691927933	1.442122077	1.37511025	0.80352619
Q8NBJ7	Inactive C-alpha-formylglycine-generating enzyme 2 OS=Homo sapiens OX=9606 GN=SUMF2 PE=1 SV=2	SUMF2	0.571990844	0.034232113	Down	33.8431	3.3	1	1	2946.512451	1315.831665	2346.447754	9585.572266	2226.45874	1984.118774	3344.668457	2356.750732	2165.077148	2034.371338	1264.993286	1099.991577	2184.036377	1944.819702	2183.807129	2356.329346	1765.790283	1814.402344	955.2453003	1765.230103	1.236979145	0.552400967	0.98506522	4.024131302	0.93469248	0.83295543	1.404129525	0.989390527	0.908923795	0.854052023	0.531058443	0.461788865	0.916883093	0.816457236	0.916786852	0.989213624	0.741298668	0.761706559	0.401022746	0.741063498
Q8NBS9	Thioredoxin domain-containing protein 5 OS=Homo sapiens OX=9606 GN=TXNDC5 PE=1 SV=2	TXNDC5	0.631852995	0.000325196	Down	47.62886	4.2	2	2	7752.874023	9567.632813	12167.40137	9117.051758	7141.006836	4752.574707	9305.350586	7598.194336	7135.420898	8440.71582	3976.280762	4313.026855	6657.01416	6486.352539	4493.716309	4486.444824	6609.485352	5585.51709	4089.589111	5732.611816	1.145110928	1.413153477	1.797143127	1.346601991	1.054737242	0.701962294	1.374414006	1.12226451	1.05391219	1.246706176	0.587302533	0.637040428	0.98325081	0.958043836	0.663728526	0.662654517	0.976230734	0.824989112	0.604038343	0.84671522
Q8TBY8	Polyamine-modulated factor 1-binding protein 1 OS=Homo sapiens OX=9606 GN=PMFBP1 PE=1 SV=3	PMFBP1	2.576941318	0.002159876	Up	117.49378	0.8	1	1	5842.410645	9067.424805		4049.890137	3096.787354		2407.832764			10370.85156		11248.66016	19682.76172	23955.55859	10166.84082	8058.594238	12537.89063	12059.13574		21981.57031	0.529319585	0.821504311		0.366918092	0.28056744		0.218148486			0.939594146		1.019123181	1.783248712	2.170362047	0.921110872	0.730104749	1.13592684	1.092551878		1.991519661
Q8TEU8	WAP, Kazal, immunoglobulin, Kunitz and NTR domain-containing protein 2 OS=Homo sapiens OX=9606 GN=WFIKKN2 PE=1 SV=1	WFIKKN2	0.413334119	0.002564677	Down	63.94106	1.4	1	1	1478.01416	939.9035034	2825.861084	1708.627197	717.3442993	554.0957642	742.8930054	1053.2146	1066.93042			649.7062378	311.5592957		753.9390869	485.4541931	633.1346436	337.9229126	392.5183105		1.614090161	1.02643739	3.086029008	1.865934997	0.783387877	0.605109576	0.81128877	1.150180674	1.165159265			0.709522597	0.340243556		0.823351829	0.530148396	0.69142531	0.369034386	0.428656207
Q8WUA8	Tsukushi OS=Homo sapiens OX=9606 GN=TSKU PE=1 SV=3	TSKU	5.920890122	1.86298E-06	Up	37.80735	7.1	2	2	681.1490479	1063.829956	740.791626	1200.06665	348.0383606		1865.049927	907.4421997	3797.432617	892.4452515	2965.836426	3979.958008	8615.495117	4873.67627	6187.881836	11858.13672	11345.66406	12476.78516	8073.705078	5253.980469	0.148539233	0.231991054	0.161545582	0.261700402	0.075897267		0.406714339	0.197887332	0.828112039	0.194616925	0.646764564	0.867915635	1.878794425	1.062810167	1.34940102	2.585922325	2.474166615	2.720831952	1.760645428	1.145743696
Q8WVN6	Secreted and transmembrane protein 1 OS=Homo sapiens OX=9606 GN=SECTM1 PE=1 SV=2	SECTM1	1.706142424	0.013029485	Up	27.03901	7.7	1	1	1042.61438	827.0253906			903.508606	723.3317261		1193.783813	587.421875		1864.796997	1293.748779	1110.003662	1697.383057	865.3849487	1072.557617	1985.752075	2529.834961	826.0249023	1761.985718	0.822366267	0.652319588			0.712646031	0.570530795		0.941601763	0.463331356		1.470866099	1.02044953	0.875519833	1.338817683	0.682575844	0.845984115	1.566269901	1.995417455	0.651530449	1.38977329
Q8WXD2	Secretogranin-3 OS=Homo sapiens OX=9606 GN=SCG3 PE=1 SV=3	SCG3	0.558928032	0.003189657	Down	53.00533	3.2	2	2	3755.494141	4495.582031	6505.535645	6927.051758	3618.362549	1833.513306	5779.564941	2870.231934	3625.049561	3219.108154	2283.974609	2341.684326	1659.739746	1613.347046	2146.716064	1804.902954	4295.619141	3906.391846	1878.781616	1895.661865	1.130214409	1.352943554	1.957838263	2.084693363	1.088944714	0.551795072	1.73935768	0.863795114	1.090957167	0.968789269	0.687361215	0.70472893	0.499497991	0.485536127	0.646053312	0.543184798	1.292764805	1.175627011	0.565418551	0.570498655
Q8WYB5	Histone acetyltransferase KAT6B OS=Homo sapiens OX=9606 GN=KAT6B PE=1 SV=3	KAT6B	0.436871155	0.013189015	Down	231.37804	0.9	2	2	205516.8125	122909.4297	83820.07813	453166.4063	304646.875	584612.625	103179.6328	563731.8125	212055.75	584266.0625	23390.83984	629296.25	188074.0781	168928.5313	21873.81641	40401.97656	25785.73242	20508.1582	111359.6094	176191.0938	0.888968231	0.531647883	0.362565893	1.960182885	1.317757852	2.528756867	0.446306142	2.438436378	0.917252572	2.527257802	0.101177676	2.72203703	0.813519237	0.730704684	0.094615753	0.174759783	0.111536845	0.088708563	0.48168884	0.762119084
Q8WZ42	Titin OS=Homo sapiens OX=9606 GN=TTN PE=1 SV=4	TTN	0.627887222	0.027656702	Down	3816.03005	0.9	33	33	145792.25	160082.2344	96052.84375	132667.0938	259652.9063	133741.4844	178984.375	61162.17188	295914.625	132719.0156	71945.65625	102326.9531	162802.0625	98970.5625	108015.9922	100469.4766	69231.07813	51768.05469	107965.4766	129095.5391	1.121755035	1.231705062	0.739049991	1.02076743	1.997821934	1.029034008	1.377141952	0.470594111	2.276826926	1.021166927	0.553564419	0.787324256	1.252631969	0.761499509	0.831096873	0.773032456	0.532677906	0.398313875	0.830708195	0.993287166
Q92954	Proteoglycan 4 OS=Homo sapiens OX=9606 GN=PRG4 PE=1 SV=3	PRG4	1.539817412	0.003172464	Up	151.06105	11.4	20	20	292876.4063	330102.4375	368233.5938	133032.5156	251738.3438	457599.2813	440007.1875	229232.8438	444263.4688	398865.9063	516302.0625	476725.6875	601043.125	563314.0625	458903.0313	459561.6875	492146.375	466260.4375	508708.5313	609190.125	0.689274452	0.776884624	0.866624977	0.313087406	0.592457451	1.076944019	1.035541637	0.539491538	1.045558647	0.93871706	1.215098976	1.121957352	1.414534125	1.325740086	1.080012349	1.081562474	1.158249405	1.09732775	1.197227864	1.433707806
Q96C24	Synaptotagmin-like protein 4 OS=Homo sapiens OX=9606 GN=SYTL4 PE=1 SV=2	SYTL4	0.352058713	0.00059057	Down	76.02353	2.2	2	2		27532.03516	29084.33398	22221.57422	15744.18555	11737.82324	21329.82422		19861.58789	23888.41602			9984.228516	8010.229004				3549.158203		8627.777344		1.639045983	1.731457936	1.322901912	0.937287924	0.698779873	1.269813964		1.182406446	1.422132875			0.594384307	0.476867532				0.211289629		0.513631619
Q96IU4	Putative protein-lysine deacylase ABHD14B OS=Homo sapiens OX=9606 GN=ABHD14B PE=1 SV=1	ABHD14B	0.649896891	0.029307076	Down	22.34567	11.4	2	2	5100.180176	4720.840332	9036.977539	7150.067871	5373.01709	5623.496582	7695.579102	11254.79199	7866.32666	9340.438477	9887.142578	11722.79688	5632.046387	3972.37085	1442.362183	1883.216309	3224.189453	2578.190186	1176.817383	6028.439453	0.845035255	0.782183448	1.497312714	1.184675682	0.890240876	0.931742155	1.275059983	1.864776477	1.303350691	1.547592347	1.638174292	1.942318958	0.933158749	0.658171535	0.238981144	0.312025089	0.534207354	0.427173458	0.194983734	0.99883606
Q96IY4	Carboxypeptidase B2 OS=Homo sapiens OX=9606 GN=CPB2 PE=1 SV=2	CPB2	1.666703958	0.000712822	Up	48.42425	21.7	9	9	791631.3125	697974.375	527176.5625	473491.3125	865053.1875	1354323.75	410787.7813	839189.75	1018406.625	659799.4375	1532383.875	1606987.375	1326385.25	1285715.625	1176962.5	1167556.625	1061626.5	1136066.25	1027247.063	1409077.25	0.777334483	0.685368986	0.517655775	0.464940079	0.849430362	1.329864718	0.403368971	0.824034017	1.000014243	0.647883486	1.504709084	1.577965248	1.302430786	1.262495653	1.155706605	1.1464706	1.042453569	1.11554894	1.008695022	1.383629372
Q99439	Calponin-2 OS=Homo sapiens OX=9606 GN=CNN2 PE=1 SV=4	CNN2	0.535387087	0.04213506	Down	33.69704	12.6	6	6	7166.319824	3876.0354	13192.20117	4162.154297	4002.277832	8968.632813	3450.706543	2660.168213	4861.234863	5413.6875			4014.904785	5173.185547		480.7061157		4847.338379	651.4395752	3384.686279	1.50265509	0.812738542	2.766179675	0.872732797	0.839209428	1.880569397	0.723554332	0.557791922	1.019318073	1.135157972			0.841857084	1.084728813		0.100795877		1.016404217	0.136595773	0.709711008
Q9GZM5	Protein YIPF3 OS=Homo sapiens OX=9606 GN=YIPF3 PE=1 SV=1	YIPF3	0.57691698	0.006351064	Down	38.2475	2.9	1	1	4402.253906	3097.97583	5720.016602	5995.505859	4282.144043		6052.582031	4074.396484	1982.079468	3579.190186	1389.920776		3154.570557	3728.277832	2705.122314	3097.441162	3569.29126	1361.631104	1635.387695	1965.509399	1.282348973	0.902420944	1.666204987	1.746453282	1.247361723		1.763079213	1.186846161	0.577367327	1.042595669	0.404875211		0.918906633	1.086023966	0.787985177	0.902265198	1.039712174	0.396634607	0.476378186	0.57254057
Q9H0U4	Ras-related protein Rab-1B OS=Homo sapiens OX=9606 GN=RAB1B PE=1 SV=1	RAB1B	0.402293003	0.002408839	Down	22.17116	18.9	5	2	12281.16992	2389.045898	9281.881836	6308.941895	8767.978516	10144.81445	8851.049805	7558.526855	14799.61426	10773.35645	2113.535645	3281.090332	7035.822754	6416.875977	1315.89563		1145.674194	1970.252686		6058.111816	1.834628455	0.356888767	1.386578367	0.942464309	1.309808673	1.515487969	1.322218317	1.129134157	2.210847469	1.609383016	0.315731535	0.490147252	1.051049754	0.958588093	0.196575699		0.171147089	0.294327142		0.904993937
Q9H299	SH3 domain-binding glutamic acid-rich-like protein 3 OS=Homo sapiens OX=9606 GN=SH3BGRL3 PE=1 SV=1	SH3BGRL3	0.412020333	0.001995954	Down	10.43771	19.4	2	2	68312.07813	81556.82813	183205.5469	106296.7656	192462.875	85275.09375	137083.7813	148549.3125	149330.9375	99355.47656	33344.02344	42330.45313	100540.6953	125283.7578	13344.19824	25832.50586	17814.4707	15125.47168	16974.625	125023.8672	0.773179682	0.923088335	2.073583624	1.203103488	2.178361259	0.965172949	1.551561559	1.6813324	1.690179101	1.124539582	0.377399168	0.479110681	1.137954297	1.41800482	0.151034242	0.292381219	0.201630329	0.17119531	0.192124666	1.415063288
Q9H4G4	Golgi-associated plant pathogenesis-related protein 1 OS=Homo sapiens OX=9606 GN=GLIPR2 PE=1 SV=3	GLIPR2	0.421674681	0.001898194	Down	17.2183	27.9	3	3	25362.20508	16595.83008	19590.35547	15414.32129	22687.78125	33476.09375	15886.13867	24592.63477	18406.8125	17856.01758	30369.64453	11644.69043	4958.679688	9422.604492	2643.620361	3853.911621	6273.856445	11898.27344	5996.948242	1433.873047	1.700083133	1.11245417	1.313183645	1.033255096	1.520810754	2.243974535	1.064882029	1.64849718	1.233848215	1.196927247	2.035742565	0.780568635	0.33239096	0.631617437	0.177207556	0.258335982	0.420550086	0.797566849	0.401988334	0.096115593
Q9H8L6	Multimerin-2 OS=Homo sapiens OX=9606 GN=MMRN2 PE=1 SV=2	MMRN2	1.790157265	0.000561417	Up	104.40855	3.2	2	2	908.9197998	1561.646484	810.1989136	536.7843018	1256.912842	1056.993286	648.15625	828.4598389	1622.992432	923.0174561	2188.338623	3257.934814	1537.449097	1746.819336	1527.460571	1854.561401	2012.022583	1219.92334	1425.799194	1407.093994	0.641632314	1.102410628	0.571942435	0.378931292	0.887290491	0.746161596	0.457551914	0.584833341	1.145716475	0.65158425	1.544810417	2.299868761	1.085329005	1.233129406	1.078277821	1.309187591	1.420343914	0.86117855	1.006512166	0.993307634
Q9HAT2	Sialate O-acetylesterase OS=Homo sapiens OX=9606 GN=SIAE PE=1 SV=1	SIAE	0.315988832	0.00500948	Down	58.31482	2.3	1	1			2254.860352			3086.991699									491.2118835	775.692627	1075.468872	1002.785217	874.7553711				1.650743432			2.259932093									0.359607543	0.56787087	0.787331764	0.734121344	0.640392955
Q9NQ38	Serine protease inhibitor Kazal-type 5 OS=Homo sapiens OX=9606 GN=SPINK5 PE=1 SV=2	SPINK5	0.61578978	0.012723837	Down	120.71446	8.2	9	9	6955.610352	6667.024902	4423.461426	7128.344238	4196.134277	1672.11438	4407.265625	3276.055176	3271.712891	4969.516602	2649.224121	2690.007324	3612.278809	2903.844482	2073.809326	3032.003174	2820.558838	2245.157959	2492.545654	4402.516602	1.833096572	1.75704214	1.165768576	1.878619234	1.105858289	0.440672635	1.1615003	0.863378656	0.86223428	1.309677137	0.698182246	0.708930339	0.951987758	0.765285446	0.546536188	0.799060664	0.743336167	0.591693777	0.656890864	1.160248732
Q9NQW7	Xaa-Pro aminopeptidase 1 OS=Homo sapiens OX=9606 GN=XPNPEP1 PE=1 SV=3	XPNPEP1	0.591189089	0.019989211	Down	69.91782	4.3	5	4	7270.85498	3223.740967	7840.238281	6429.361816	10338.47168	5074.371582	7617.937988	15607.00488	7566.452148	10499.4707	5578.244629	5107.878418	6484.662109	5193.18457	1755.432495	4671.478516	6890.989258	6931.254395	1602.464233	3947.3479	1.121778566	0.497372528	1.209625454	0.991949406	1.595063575	0.782895725	1.175328016	2.407915384	1.16738456	1.619903192	0.860635411	0.788065302	1.000481372	0.8012267	0.270835624	0.720735661	1.06317126	1.069383537	0.247235027	0.609013697
Q9NR12	PDZ and LIM domain protein 7 OS=Homo sapiens OX=9606 GN=PDLIM7 PE=1 SV=1	PDLIM7	0.322363557	0.001422977	Down	49.84467	4.8	2	2	17723.26563	9651.726563	33800.25391	23254.82617	33741.21875	18296.22266	18861.95898	5909.70752	21139.36133	9726.443359		1374.718262	17953.63086	8841.395508	1084.919189	1563.705078	2085.97998	1899.426392		14738.3418	1.320184594	0.718945424	2.517739983	1.732223841	2.513342526	1.36286347	1.405004484	0.440206957	1.574645427	0.724510988		0.102401099	1.337344222	0.658584845	0.080814317	0.116478498	0.155382123	0.141485972		1.097841233
Q9NR71	Neutral ceramidase OS=Homo sapiens OX=9606 GN=ASAH2 PE=1 SV=2	ASAH2	10.23914058	0.002746916	Up	85.51581	1.8	2	1	496.2073364	184.3143921				482.1743469				274.6183777							4084.215332	3274.217041			0.33848678	0.125729671				0.328914206				0.187330343							2.786038807	2.233500194
Q9UBW5	Bridging integrator 2 OS=Homo sapiens OX=9606 GN=BIN2 PE=1 SV=3	BIN2	0.266506544	2.21659E-05	Down	61.87441	5.3	4	2	3200.9729	5116.109375	6095.661621	5181.814941	4990.319336	6810.60791	4335.26416	2685.817383	4865.04834	4270.125	779.9628296	1369.712402	2348.831787	2379.661133	871.4101563	874.0483398	1118.014771	710.7548218	296.5755005	1923.878418	1.063011916	1.699010082	2.02430984	1.72083026	1.657236435	2.261736537	1.439698993	0.891933787	1.615635158	1.418066913	0.259018057	0.454868145	0.780024154	0.790262279	0.289386824	0.290262939	0.371281813	0.236034752	0.098489834	0.63890128
Q9UBX5	Fibulin-5 OS=Homo sapiens OX=9606 GN=FBLN5 PE=1 SV=1	FBLN5	3.747859336	0.006390486	Up	50.18048	8.3	4	4	1568.323608		3607.260254	2179.023438	667.4451294	2594.95874	1974.319946		4099.146973	2510.428955	18430.10547	19043.10742	7691.958008	5745.535645		6330.653809	8256.025391	11405.93945	1157.266724	2896.994141	0.266193116		0.612263847	0.369847801	0.113286121	0.440444911	0.335103275		0.695752266	0.426097587	3.128160012	3.232205439	1.305563633	0.975195442		1.074508126	1.401303347	1.935941373	0.196424024	0.491709678
Q9UI42	Carboxypeptidase A4 OS=Homo sapiens OX=9606 GN=CPA4 PE=1 SV=2	CPA4	0.330166922	0.000281078	Down	47.35131	5.5	2	2	2552.085449	2819.136963	4095.04126	6369.102539	2297.158203	1605.106079	3571.57959	2993.565186	1151.987915	1394.385498	485.9061584		1228.333618	365.2562561	896.3634033	1914.825806	924.8323364	489.929657	1408.220825	858.8630981	1.295762877	1.431352161	2.079163316	3.233765795	1.166329412	0.814955813	1.813387654	1.519914092	0.584895453	0.707967269	0.246707712		0.623658234	0.18545049	0.455107968	0.972208903	0.469562416	0.248750551	0.714991839	0.436068048
Q9UIQ6	Leucyl-cystinyl aminopeptidase OS=Homo sapiens OX=9606 GN=LNPEP PE=1 SV=3	LNPEP	1.509704507	0.010719402	Up	117.3491	0.9	1	1	1795.237061	804.7800293	846.7386475	684.006897	915.8832397	905.4220581	1183.437744	593.5053101	496.2267456	478.5535278	629.513855	1085.006714	1110.671021	1164.409668	1363.789795	1324.088135	1809.745605	1765.699707	1498.835083	1388.393311	1.643693143	0.73684498	0.775261685	0.626266843	0.838569476	0.828991369	1.083538518	0.543404896	0.454338046	0.438156703	0.5763738	0.993416488	1.016914356	1.066116686	1.248666253	1.212315986	1.656976957	1.616649168	1.37231177	1.271192877
Q9UKJ1	Paired immunoglobulin-like type 2 receptor alpha OS=Homo sapiens OX=9606 GN=PILRA PE=1 SV=3	PILRA	2.291336982	0.026120168	Up	34.00466	3	1	1	2129.967529			1167.665894					1789.18335		3762.667236	6054.121094	3027.308105	2696.71875							0.722805833			0.396248162					0.607160506		1.276863515	2.054469837	1.027318927	0.91513322
Q9ULV4	Coronin-1C OS=Homo sapiens OX=9606 GN=CORO1C PE=1 SV=1	CORO1C	0.434919243	0.001343588	Down	53.24904	10.5	7	7	1216.565796	1746.526611	1669.553833	1760.331543	2499.39624	2306.723389	1366.307251	1143.393555	2047.677979	1632.558716	673.0418091	839.4995117	1365.978027	1305.811401	238.8791962	365.9445496	312.722168	799.5488281	241.4970856	1419.90332	0.975130316	1.399916924	1.338219899	1.410982176	2.003374626	1.848938968	1.095154595	0.916479587	1.641302822	1.308566706	0.539472238	0.672895315	1.094890708	1.046664544	0.191472049	0.293320448	0.250660398	0.640873107	0.193570401	1.138114172
Q9ULZ3	Apoptosis-associated speck-like protein containing a CARD OS=Homo sapiens OX=9606 GN=PYCARD PE=1 SV=2	PYCARD	0.390173888	0.002829707	Down	21.62681	4.1	1	1	1705.116455	1089.556885	3382.072998	2489.878418	1964.391846	1420.313232	6458.017578	1253.656982	1424.35791	2985.054688			976.5269165	782.4169312		1566.522095	929.4892578	505.5844727	691.5648804	1149.907593	0.941917707	0.601878493	1.868279691	1.375425452	1.085143163	0.784590507	3.567452002	0.692528482	0.786824814	1.648964127			0.539439985	0.432212333		0.865357258	0.513456068	0.279288236	0.382025054	0.635216627
Q9UNN8	Endothelial protein C receptor OS=Homo sapiens OX=9606 GN=PROCR PE=1 SV=1	PROCR	0.480911847	0.004091718	Down	26.67143	14.7	3	3	29523.78906	8364.143555	8902.650391	14976.39355	7152.140137	25406.47266	15229.54883	8483.716797	7251.893555	8574.797852	10004.97266	10566.53027	4180.171387	4301.249512	4714.684082	6400.023926	7014.25293	6043.05127	3930.159424	7222.431641	2.978544324	0.843827066	0.898155001	1.510912164	0.721552588	2.563163717	1.53645205	0.855890362	0.731616336	0.865079188	1.009364159	1.0660176	0.42172181	0.433936928	0.47564679	0.645674405	0.707641665	0.609660773	0.396499041	0.728644034
Q9UNZ2	NSFL1 cofactor p47 OS=Homo sapiens OX=9606 GN=NSFL1C PE=1 SV=2	NSFL1C	4.379048562	0.030886946	Up	40.57283	5.9	2	2			3353.371826				3853.565918	14163.1709		3846.090576	30522.27734	24689.20313											0.250165503				0.287480574	1.056589295		0.286922904	2.276997978	1.841843745
Q9Y2A7	Nck-associated protein 1 OS=Homo sapiens OX=9606 GN=NCKAP1 PE=1 SV=1	NCKAP1	1.726236908	0.032822734	Up	128.78998	1.2	1	1		1945.442993			4842.427734		2832.497314	2829.904297						6596.303223	5231.822266			4087.593262		5576.400879		0.458528202			1.141328576		0.667601109	0.666989952						1.554705568	1.233106322			0.963419023		1.31432125
Q9Y3C8	Ubiquitin-fold modifier-conjugating enzyme 1 OS=Homo sapiens OX=9606 GN=UFC1 PE=1 SV=3	UFC1	0.476747806	0.013937981	Down	19.45839	5.4	1	1	2124.368652	1710.1604	3808.925781	2224.071533	3212.47168	2040.508911	3429.555664	3595.225098	1349.229614	2707.574219	2427.876221	3412.509521	1414.879639	1596.966064		250.5014954	492.0596313	439.8905029	144.0772858	1063.850342	1.077936316	0.867760875	1.93270571	1.128527044	1.630056009	1.035384633	1.740207658	1.824270798	0.684619215	1.373863512	1.231940579	1.731558191	0.717931016	0.810324382		0.127108192	0.249678391	0.223206997	0.073106962	0.539813519
Q9Y490	Talin-1 OS=Homo sapiens OX=9606 GN=TLN1 PE=1 SV=3	TLN1	0.435755194	0.001727206	Down	269.76705	15.8	62	54	8783.001953	9553.881836	15794.97754	14960.64453	15671.05664	14015.09082	15388.05664	14178.39355	15201.21777	13171.16895	3771.220703	8244.206055	13089.38477	11724.86523	2326.373779	1835.8125	2448.643555	2611.814209	2157.697754	11365.33789	0.894887623	0.973431482	1.60932788	1.524318872	1.596701755	1.427977744	1.567867286	1.444616428	1.548830539	1.34199174	0.384244334	0.839990473	1.333658866	1.194629905	0.237030928	0.187048334	0.249488822	0.266114049	0.219844767	1.157998173
A5A3E0	POTE ankyrin domain family member F OS=Homo sapiens OX=9606 GN=POTEF PE=1 SV=2	POTEF	0.590407431	0.003494855	Down	121.44452	3.4	3	0	18693.91797	19059.16992	20453.38086	16621.18555	25319.93164	35411.63281	10528.49023	24274.93359	21062.07031	26937.76172	20566.86914	22657.70703	17373.20703	10954.2959	13467.56445	7760.38623	7514.599609	7861.243164	8248.242188	12518.71289	1.076574093	1.097608784	1.177900748	0.957206391	1.458163157	2.039339562	0.606330885	1.397982203	1.212954892	1.551333244	1.184436485	1.304846873	1.000514961	0.630852836	0.775590811	0.446917055	0.432762317	0.452725359	0.475012454	0.720946888
B9A064	Immunoglobulin lambda-like polypeptide 5 OS=Homo sapiens OX=9606 GN=IGLL5 PE=2 SV=2	IGLL5	0.665495837	0.009571858	Down	23.06324	17.3	3	1	371319.3438	567258.875	593715.375	825454.25	364260	473245.125	558027.5	385758.9375	239403.7969	514519.9063	283775.9375	203793.0156	372814.4375	473593.8125	315745.9063	315104.8125	322869.125	249010.0313	374790.9063	344748.5938	0.911301483	1.39218132	1.457111543	2.02585105	0.89397626	1.161450357	1.369525442	0.946739506	0.587550955	1.262747987	0.696450204	0.50015406	0.914970781	1.162306115	0.774911724	0.773338335	0.79239371	0.611126823	0.919821481	0.846090865
O60234	Glia maturation factor gamma OS=Homo sapiens OX=9606 GN=GMFG PE=1 SV=1	GMFG	0.401902764	0.000216883	Down	16.80131	18.3	3	2	4590.097656	4093.258789	8331.568359	5474.555664	5260.338379	4527.956543	4888.660156	6739.80957	4912.061035	7909.696777	2659.73584	3614.917236	2923.777832	3814.371582	708.4046021	1314.687256	1315.519897	1601.37915	1357.506226	3488.841553	1.154347414	1.029399166	2.095276639	1.376776628	1.322903881	1.138719765	1.22943184	1.694970855	1.235316844	1.989181648	0.668887553	0.909102741	0.735290539	0.959262809	0.178154166	0.330626045	0.330835443	0.402725175	0.341394436	0.877396414
Q13103	Secreted phosphoprotein 24 OS=Homo sapiens OX=9606 GN=SPP2 PE=1 SV=1	SPP2	0.626740979	0.018005705	Down	24.33765	21.8	5	5	159084.7813	233705.25	133335.3281	183951.625	105862.0938	162719.4219	235331.5781	98430.86719	90899.57813	93608.32031	49059.26172	48183.72656	81788.36719	131550.3906	113308.875	68164.41406	176092.0313	169300.5	38178.58594	62560.49609	1.306589209	1.919459268	1.095104758	1.510824645	0.869462611	1.336441104	1.932816566	0.808428738	0.746573035	0.768820375	0.402931704	0.395740791	0.671741176	1.080444776	0.930624238	0.559845431	1.446272522	1.39049257	0.313566942	0.51381954
Q15404	Ras suppressor protein 1 OS=Homo sapiens OX=9606 GN=RSU1 PE=1 SV=3	RSU1	0.44819129	0.000931258	Down	31.54029	13	4	4	2427.957031	2193.047119	3165.670654	3795.285889	5625.881836	3509.062988	2188.162109	4747.896973	2533.370361	4271.433105	1313.293823	3454.838867	1990.960327	2337.361572	740.7005005	776.6091919	855.4354858	807.2342529	647.0543823	2520.183105	0.973100997	0.878951444	1.26876927	1.521112786	2.25479741	1.406397498	0.876993581	1.902909821	1.01534961	1.711947848	0.526355085	1.38466501	0.797957071	0.93679124	0.296865384	0.31125723	0.342850023	0.323531449	0.259332952	1.010064289
Q6UXI7	Vitrin OS=Homo sapiens OX=9606 GN=VIT PE=2 SV=1	VIT	0.626988565	0.013175434	Down	73.93025	1.3	1	1	1072.195435	1290.457886	2265.047363	1719.210083	1490.42395	673.7699585	1788.232178	1025.713501	1155.085449	2124.89624	1518.245972	1303.129883	682.5250244	837.8063354	486.2540283	783.2183838	1467.307007	906.0016479	490.6098328	682.0899658	0.902437086	1.086142523	1.906427389	1.447011326	1.2544484	0.567093441	1.505105305	0.863314535	0.972203307	1.788466085	1.277865421	1.096808191	0.574462336	0.705158298	0.409266496	0.659213137	1.234991511	0.762556397	0.412932655	0.57409616
Q6UXK5	Leucine-rich repeat neuronal protein 1 OS=Homo sapiens OX=9606 GN=LRRN1 PE=1 SV=1	LRRN1	0.599001125	0.002022149	Down	80.71643	4.1	3	3	2483.396484	2722.65625	2387.012451	3235.384033	1741.602661		3259.530273	2634.718506	2955.627441	1726.490845	1883.301514	2357.016113	731.9279175	1077.557251	1688.112793	2166.03418	1337.435791	1453.643555	1879.446167	830.7813721	1.223929504	1.34184748	1.176427117	1.594542797	0.858340138		1.60644315	1.298507804	1.456666163	0.850892355	0.928175707	1.161643572	0.360727004	0.531068688	0.831977925	1.067519084	0.659148523	0.716420937	0.926275619	0.409446433
Q8NBM8	Prenylcysteine oxidase-like OS=Homo sapiens OX=9606 GN=PCYOX1L PE=1 SV=2	PCYOX1L	0.429947166	0.035573868	Down	54.64648	2.2	1	1	7286.353027	11292.89844	42046.5625	6352.810059		2862.776611	11834.32422	7265.949707	4533.729492	11429.53418	5060.168945	5508.998535	5743.927246	3122.742188	3222.256348	5702.623047	7972.253906	6475.247559	4034.851563	3272.020508	0.893050461	1.38411193	5.153428866	0.778630946		0.350875666	1.450471677	0.890549732	0.555675685	1.400858664	0.620198636	0.675209349	0.704003341	0.382738297	0.394935231	0.6989409	0.977117771	0.793637475	0.494530808	0.401034566
Q8TDY8	Immunoglobulin superfamily DCC subclass member 4 OS=Homo sapiens OX=9606 GN=IGDCC4 PE=1 SV=1	IGDCC4	0.616515819	0.017651305	Down	134.20984	4.4	5	5	22010.25781	14071.45605	22151.60156	18029.78711	9466.179688	9718.206055	15122.42871	9772.733398	12125.69824	21167.25586	12089.68164	10979.0791	4753.31543	5864.927246	18677.24414	16966.43555	5163.921875	3480.417725	12174.80566	4568.952148	1.772487956	1.133175567	1.78387038	1.451940308	0.762312265	0.78260797	1.217810486	0.786999062	0.976483523	1.704600936	0.973583103	0.884146185	0.382784901	0.472303096	1.504080078	1.366308515	0.415851073	0.280278339	0.980438148	0.36793811
Q9H4A4	Aminopeptidase B OS=Homo sapiens OX=9606 GN=RNPEP PE=1 SV=2	RNPEP	0.340796944	0.025182123	Down	72.59578	3.7	3	3	5682.291504	5226.308594		24703.1582				6824.522949	4244.555664	2270.190918	2227.287109	3807.978271			3186.763916	2487.417725	2718.322998	2416.479492		2618.504639	1.079750124	0.993104163		4.694098869				1.296797162	0.806551283	0.431382115	0.423229525	0.723592763			0.605549492	0.472659594	0.516536258	0.459179898		0.497568755
Q9NTU7	Cerebellin-4 OS=Homo sapiens OX=9606 GN=CBLN4 PE=1 SV=1	CBLN4	0.551075837	0.000588712	Down	21.80811	17.4	3	3	55695.07031	47468.125	46765.26172	46190.26172	33464.92578	35622.69922	40491.53906	26012.88672	31412.09961	51463.97266	31343.5625	18459.20117	11829.42871	20084.58203	29807.49023	33464.28906	11524.35449	18000.09766	38242.07031	15713.71484	1.732200683	1.476330276	1.454470168	1.436586801	1.040809662	1.10791967	1.259347932	0.809040008	0.976963672	1.600607165	0.974832064	0.574108996	0.367913073	0.624660792	0.9270579	1.040789859	0.358424805	0.559830184	1.189386061	0.48872023
A0A075B6K5	Immunoglobulin lambda variable 3-9 OS=Homo sapiens OX=9606 GN=IGLV3-9 PE=3 SV=1	IGLV3-9	1.717690114	0.043518042	Up	12.33171	19.1	2	2	4803.672852			2138.519531	2688.618896	5075.34668	4681.904785	2874.537842	6437.652832		4050.036865	6392.006836	7106.070801	16658.96484	5409.294434	5846.408691	3695.097168	6208.799316	3722.57251	11336.66504	0.8238232			0.366753119	0.461094394	0.870414883	0.802940146	0.492979234	1.104048489		0.694575678	1.096220265	1.218681239	2.856989255	0.927686457	1.002650943	0.633704015	1.06480043	0.638415998	1.944222255
A0A0B4J1Y8	Immunoglobulin lambda variable 9-49 OS=Homo sapiens OX=9606 GN=IGLV9-49 PE=1 SV=1	IGLV9-49	1.801501115	0.017699674	Up	13.02367	13.8	2	2	10971.73438	4204.864746	8293.203125	2880.876465	1283.321655	2801.949219	6312.63623	5176.612305	924.633606	4175.276855			6404.314941	7941.254883	13133.90527	12234.68359	5909.385254	8148.067871	8549.412109	5451.604492	1.720340696	0.659312347	1.300353649	0.451714273	0.201221648	0.439338677	0.98980568	0.81167995	0.144980253	0.654673039			1.004180674	1.245169039	2.059363722	1.918367996	0.926576929	1.277596802	1.340526582	0.854798042
Q3ZCW2	Galectin-related protein OS=Homo sapiens OX=9606 GN=LGALSL PE=1 SV=2	LGALSL	0.480898704	0.036545619	Down	18.98572	13.4	3	3	16695.39648	11879.78711	26246.52539	17577.09961	21283.25195	30839.58594	19850.83789	14661.99609	34764.1875	37261.23047		2225.83374	16565.38672	29996.0957			2844.953857	4568.838379	1358.389282	20221.98633	0.918988699	0.653916192	1.444725212	0.967521551	1.17152462	1.697547643	1.092678194	0.807061319	1.913575127	2.051023451		0.122519765	0.911832385	1.651118198			0.156598883	0.251489136	0.074771773	1.113107851
Q8IUL8	Cartilage intermediate layer protein 2 OS=Homo sapiens OX=9606 GN=CILP2 PE=2 SV=2	CILP2	0.392133723	0.000596098	Down	126.29136	4.7	5	5	6954.251465	13326.50488	15348.91992	14341.70703	6524.990234	5477.874023	4564.356934	5455.128418	7302.641113	6386.385254	3783.417725	3294.531494		1639.613647	5836.924316	5201.985352	1158.006714	2226.739502	5102.601074	1995.369629	1.139825368	2.184259284	2.515739959	2.350654355	1.069467998	0.897842105	0.74811356	0.894114023	1.196927611	1.046750172	0.620114979	0.53998487		0.26873823	0.956691664	0.852623017	0.189801222	0.364970146	0.836333597	0.32704784
Q8WZA0	Protein LZIC OS=Homo sapiens OX=9606 GN=LZIC PE=1 SV=1	LZIC	0.530435421	0.002380917	Down	21.49452	4.2	1	1	5109.734863	2854.903076	8763.806641	6979.408203	6512.541992	3428.875488	6338.245117	8398.742188	5114.725586	5841.111328	5473.907715	3449.962646	3574.706787	3608.177734	1768.264038		2013.268311	1807.795166		3485.636719	1.088157569	0.607973696	1.866320423	1.486318971	1.3868962	0.730205562	1.349778332	1.788577123	1.089220382	1.243909845	1.165710995	0.734696235	0.761261465	0.768389362	0.376565507		0.428741062	0.384983966		0.742293305
Q9BYJ0	Fibroblast growth factor-binding protein 2 OS=Homo sapiens OX=9606 GN=FGFBP2 PE=1 SV=1	FGFBP2	1.543011543	0.026701562	Up	24.58103	16.6	3	3	2700.788574	3761.513184	1344.173462	4208.003906	1979.015625	2906.939209			5837.356934	6339.55127	7359.018555	8780.749023	3685.242432	4946.758789	5667.864258	5221.990234	5757.02832	6834.79834	5129.376465	2700.516846	0.570852549	0.795052752	0.284111409	0.889425325	0.41829491	0.614425606			1.233813752	1.339960127	1.55543997	1.855944226	0.778931774	1.045572353	1.197988909	1.103746685	1.216835084	1.444638092	1.084171363	0.570795115
Q9UKY7	Protein CDV3 homolog OS=Homo sapiens OX=9606 GN=CDV3 PE=1 SV=1	CDV3	0.359959547	1.99488E-05	Down	27.33484	3.1	1	1	3705.829346	3866.955566	6894.861816		6340.978027	3316.427734	5068.449707	7053.72998	4180.751465	5305.655762	2678.12793	3273.694824		1518.33374	1075.204468	1269.062256	1436.566162	1036.559692		2345.571045	1.043605775	1.088980842	1.941675382		1.785695096	0.933945634	1.427335933	1.986414554	1.177349513	1.494135989	0.75419279	0.921911536		0.427580904	0.302790411	0.357383078	0.404554178	0.291907581		0.660540802
A0A1B0GTC6	Uncharacterized protein C3orf85 OS=Homo sapiens OX=9606 GN=C3orf85 PE=3 SV=1	C3orf85	5.645692443	1.46527E-05	Up	10.38593	7.8	1	1		864.9369507	1472.197998		897.7631226	2541.484863		818.7205811	1945.330566		8019.086426	6005.345215	10245.55859	13315.92285	4179.787109	3208.355713	11070.28711	7506.683594	3609.109619	13200.9707		0.155666494	0.264957926		0.161574364	0.45740217		0.147348731	0.350109669		1.443230132	1.0808083	1.843938087	2.396525	0.752254606	0.57742184	1.992368093	1.351010749	0.649547277	2.375836558
[truncated: 19 more columns]
