# Supplementary material for: DIA-based serum proteomics of the complement–coagulation cascade identifies candidate biomarkers for myasthenia gravis
Source: Front Neurosci. 2026 Jul 13;20:1810549. doi: 10.3389/fnins.2026.1810549 (PMC13403498; doi:10.3389/fnins.2026.1810549)
Supplement: Supplementary file 5 [file Table_3.XLSX]

## Sheet: Targeted peptide information
Compound	Precursor (m/z)	Precursor Charge (z)	t start (min)	t stop (min)
SFNPNSPGK (light)	474.233	2	4.133	12.133
IFFYDSENPPASEVLR (light)	942.462	2	44.647	52.647
DDINSYEC[+57.021464]WC[+57.021464]PFGFEGK (light)	1062.43	2	48.245	56.245
SC[+57.021464]EPAVPFPC[+57.021464]GR (light)	688.808	2	23.738	31.738
PTTDEPTTVIC[+57.021464]QK (light)	745.364	2	11.531	19.531
TPSC[+57.021464]GDIC[+57.021464]NFPPK (light)	746.832	2	22.38	30.38
DTEDQEDQVDPR (light)	723.803	2	4.566	12.566
GDSPWQVVLLDSK (light)	722.378	2	46.919	54.919
GGETAQSADPQWEQLNNK (light)	986.953	2	18.245	26.245
EYYFAEAQIADFSDPAFISK (light)	1156.54	2	51.989	59.989
SC[+57.021464]EVVSVC[+57.021464]LPLNLDTK (light)	917.458	2	46.655	54.655
FSAEFDFR (light)	509.735	2	32.799	40.799
SLPVSDSVLSGFEQR (light)	810.915	2	42.342	50.342
YGFC[+57.021464]EAADQFHVLDEVR (light)	685.979	3	43.766	51.766
DHEELSLVASEAVR (light)	518.93	3	27.701	35.701
DTGTYGFLLPER (light)	684.843	2	42.347	50.347
IQC[+57.021464]VDGEWTTLPTC[+57.021464]VEQVK (light)	1132.04	2	42.237	50.237
TGDAVEFQC[+57.021464]K (light)	577.761	2	8.926	16.926
YTHFLTQHYDAK (light)	508.581	3	10.422	18.422
SSFQVTTC[+57.021464]K (light)	529.253	2	6.505	14.505
EAFQLFDR (light)	513.256	2	31.076	39.076
DQGTYEDYVEGLR (light)	772.847	2	33.899	41.899
DVNAAIATIK (light)	508.293	2	25.951	33.951
SIQFVDWC[+57.021464]PTGFK (light)	792.879	2	46.569	54.569
FASFIDK (light)	414.219	2	19.996	27.996
FLEQQNQVLQTK (light)	738.396	2	18.643	26.643
QAAASATQTIAAAQHAASTPK (light)	998.016	2	17.171	25.171
LAQAAQSSVATITR (light)	708.894	2	14.826	22.826
VDSC[+57.021464]PEEPQLR (light)	665.309	2	10.552	18.552
QNVEGSYDGAYAPVLQDFR (light)	1065	2	43.631	51.631
EVEGQILGTYVC[+57.021464]IK (light)	804.919	2	42.087	50.087
EWDNTTTEC[+57.021464]R (light)	656.267	2	5.464	13.464
GSDPVTIFLR (light)	552.806	2	43.769	51.769
SHYTC[+57.021464]EVTWQTPDGNQVVR (light)	759.683	3	22.563	30.563
AGFAGDDAPR (light)	488.728	2	5.559	13.559
GYSFTTTAER (light)	566.767	2	11.942	19.942
DSPSVWAAVPGK (light)	607.314	2	28.841	36.841
TFVNITPAEVGVLVGK (light)	822.472	2	49.417	57.417
PAANFDAIR (light)	487.756	2	16.971	24.971
DLLSSVSR (light)	438.743	2	26.072	34.072

## Sheet: PRM QC and peak area data
Peptide	Replicate	Peptide Retention Time	Total Area
WESGYNTR	HC_1	9.33	1164621
WESGYNTR	HC_2	9.36	1230513
WESGYNTR	HC_3	9.38	1321222
WESGYNTR	HC_4	9.46	1291632
WESGYNTR	HC_5	9.41	1323471
WESGYNTR	HC_6	9.4	1334498
WESGYNTR	HC_7	9.43	1397848
WESGYNTR	HC_8	9.47	1355636
WESGYNTR	HC_9	9.39	1405786
WESGYNTR	HC_10	9.41	1479637
WESGYNTR	MG_1	9.39	1262478
WESGYNTR	MG_2	9.35	1441350
WESGYNTR	MG_3	9.26	1273335
WESGYNTR	MG_4	9.42	1477926
WESGYNTR	MG_5	9.29	1612234
WESGYNTR	MG_6	9.37	1571729
WESGYNTR	MG_7	9.49	1652851
WESGYNTR	MG_8	9.4	1316505
WESGYNTR	MG_9	9.49	1475882
WESGYNTR	MG_10	9.43	1380925
WESGYNTR	TCM_1	9.31	1355777
WESGYNTR	TCM_2	9.38	1399523
WESGYNTR	TCM_3	9.48	1642673
WESGYNTR	TCM_4	9.46	1189632
WESGYNTR	TCM_5	9.33	1427230
WESGYNTR	TCM_6	9.29	1436573
WESGYNTR	TCM_7	9.37	1314098
WESGYNTR	TCM_8	9.34	1218435
WESGYNTR	TCM_9	9.37	1549664
WESGYNTR	TCM_10	9.45	1631879
